# Supplementary material for: Comparative multi‐omics in female mice reveals tissue‐specific vulnerabilities to chronic alcohol intake
Source: Alcohol Clin Exp Res (Hoboken). 2026 Jan 30;50(2):e70240. doi: 10.1111/acer.70240 (PMC12856532; doi:10.1111/acer.70240)
Supplement: Supplementary file 2 — Data S1. [file ACER-50-0-s003.xlsx]

## Sheet: In-text
Group	Blood alcohol (mg/dL)	Total body mass (g)	Fat mass (g)	Lean mass (g)
Control	0	26.3	5.92	17.369
Control	0	28.1	7.0055	17.6995
Control	0	27.3	6.4525	17.436
Control	0	35.9	11.436	20.2435
Control	0	35.2	10.396	20.655
Control	4.8	34.33	8.051	20.246
Control	11.9	28	4.949	18.524
Control	3.1	27.8	5.463	19.186
Control	2.8	29.8	7.05	17.943
Alcohol	96.1	27.7	6.0605	18.1465
Alcohol	70.4	23.1	4.537	15.5435
Alcohol	62.3	28.8	7.716	17.264
Alcohol	259.8	26.4	5.2255	17.5835
Alcohol	127.2	24	4.8695	15.7765
Alcohol	183.9	27.3	6.4705	17.5795
Alcohol	257.3	26.6	5.6625	17.51
Alcohol	134.6	24	3.936	16.9125
Alcohol	196.2	23.8	4.2855	16.4845
Alcohol	233.7	27.6	7.018	17.142
Alcohol	64.9	25.1	5.636	16.579
Alcohol	196.8	31	7.655	19.207
Alcohol	273.7	23.7	4.41	16.521
Alcohol	129.8	21.3	4.097	14.934

## Sheet: Fig1A-E
Group	Plantarflexor muscle mass (mg)	Plantarflexor muscle torque (mN.m)	Plantarflexor muscle PC:PE	Liver mass (mg)	Liver PC:PE
Control	167.3	10.263	2.29948	953.7	4.844
Control	200.5	11.163	2.66568	1286.1	4.90968
Control	171.8	10.807	2.46967	1189.1	4.37926
Control	172.2	11.61	2.48623	1399.6	4.62351
Control	188.1	11.151	2.6234	1589.6	4.90876
Control	197.95	11.575	2.36797	1388.4	4.81656
Control	167.45	10.684	2.79256	1184.8	4.77145
Control	191.3	11.446	2.41057	1175.1	5.11864
Control	155.95	11.401	2.4453	1164.6	4.53888
Alcohol	170.15	11.573	3.22459	1297	4.11212
Alcohol	151.9	9.362	3.0185	954.7	4.05745
Alcohol	130.7	8.655	3.69494	1327.9	4.18887
Alcohol	199.4	9.327	3.35654	1287.9	4.12384
Alcohol	158.5	8.933	3.67175	1031.2	4.07334
Alcohol	166.55	9.593	3.36167	1309.6	3.93729
Alcohol	179.15	9.197	3.52665	1376.5	4.14554
Alcohol	160.9	9.136	3.42225	1342.1	4.22344
Alcohol	161.15	8.985	3.36123	1250.9	3.96732
Alcohol	166.8	10.467	3.10049	1346.9	4.15966
Alcohol	150.9	10.478	3.73179	1182.5	4.34483
Alcohol	159.8	9.42	3.34209	1463.2	4.0284
Alcohol	157.95	10.213	3.56205	1064.7	4.21525
Alcohol	140.7	9.661	3.59124	1161.3	3.91243

## Sheet: Fig2A-B
Alcohol versus control: liver						Alcohol versus control: muscle
ensembl_gene_id	external_gene_name	logFC	t	adj.P.Val		ensembl_gene_id	external_gene_name	logFC	t	adj.P.Val
ENSMUSG00000075552	Cyp3a41b	-7.2653	-16.0288	3.90664e-16		ENSMUSG00000027332	Ivd	-0.746094	-8.25362	1.98318e-06
ENSMUSG00000054417	Cyp3a44	-5.12787	-14.5133	5.6948e-15		ENSMUSG00000120512		-0.786961	-6.91519	9.27087e-05
ENSMUSG00000057722	Lepr	3.34066	14.6164	5.6948e-15		ENSMUSG00000021280	Exoc3l4	1.60447	5.96837	0.00159372
ENSMUSG00000106069	Gm6135	-2.65519	-13.1279	1.36366e-13		ENSMUSG00000003484	Cyp4f18	2.45178	5.8163	0.00201129
ENSMUSG00000106040	Cyp3a63-ps	-2.58588	-13.1361	1.36366e-13		ENSMUSG00000020691	Mettl2	-0.445109	-5.67416	0.00246098
ENSMUSG00000058258	Idi1	-2.12463	-12.5698	5.36456e-13		ENSMUSG00000030403	Vasp	0.690011	5.5974	0.00246098
ENSMUSG00000034371	Tkfc	1.12882	11.857	3.2287e-12		ENSMUSG00000039914	Coq10a	-0.666951	-5.58423	0.00246098
ENSMUSG00000042041	2010003K11Rik	2.0206	11.8422	3.2287e-12		ENSMUSG00000037664	Cdkn1c	0.850983	5.50572	0.00246098
ENSMUSG00000001467	Cyp51	-1.7185	-11.7786	3.33528e-12		ENSMUSG00000118107	Gm34455	-1.12637	-5.49446	0.00246098
ENSMUSG00000068086	Cyp2d9	2.49769	11.7545	3.33528e-12		ENSMUSG00000028179	Cth	-1.29335	-5.43857	0.00246098
ENSMUSG00000031349	Nsdhl	-1.68208	-11.6827	3.74101e-12		ENSMUSG00000078670	Fam174b	1.31866	5.43971	0.00246098
ENSMUSG00000031604	Msmo1	-2.14982	-11.6413	3.87134e-12		ENSMUSG00000017493	Igfbp4	1.13614	5.39099	0.00246098
ENSMUSG00000004038	Gstm3	2.26937	11.5054	5.33182e-12		ENSMUSG00000055200	Sertad3	0.579301	5.35686	0.00246098
ENSMUSG00000066441	Rdh11	-1.25663	-11.3868	7.03287e-12		ENSMUSG00000068614	Actc1	1.60802	5.36203	0.00246098
ENSMUSG00000028238	Atp6v0d2	-2.6356	-11.2072	1.12108e-11		ENSMUSG00000079523	Tmsb10	1.83989	5.35989	0.00246098
ENSMUSG00000022351	Sqle	-2.30768	-11.1411	1.20916e-11		ENSMUSG00000039062	Anpep	0.995441	5.31977	0.00246098
ENSMUSG00000037348	Paqr7	1.28394	11.0822	1.28745e-11		ENSMUSG00000042826	Fgf11	0.852638	5.29774	0.00246098
ENSMUSG00000026890	Lhx6	2.84294	11.1249	1.20916e-11		ENSMUSG00000062054	Iah1	0.711698	5.29454	0.00246098
ENSMUSG00000051817	Sox12	1.66484	11.1211	1.20916e-11		ENSMUSG00000016194	Hsd11b1	0.740613	5.2919	0.00246098
ENSMUSG00000022620	Arsa	1.25659	10.8967	2.14155e-11		ENSMUSG00000061086	Myl4	1.32514	5.28337	0.00246098
ENSMUSG00000105837	Gm35986	2.11803	10.5466	5.94139e-11		ENSMUSG00000000753	Serpinf1	1.01868	5.23729	0.00256342
ENSMUSG00000041939	Mvk	-1.41138	-10.343	1.06368e-10		ENSMUSG00000021281	Tnfaip2	0.663908	5.22145	0.00256342
ENSMUSG00000018537	Pcgf2	2.08308	10.322	1.08598e-10		ENSMUSG00000029864	Gstk1	-0.517977	-5.21717	0.00256342
ENSMUSG00000022347	A1bg	-5.26688	-10.0218	2.65778e-10		ENSMUSG00000025068	Gsto1	-0.950866	-5.1732	0.00274338
ENSMUSG00000030342	Cd9	1.67302	9.55416	1.1244e-09		ENSMUSG00000046688	Tifa	1.39431	5.19446	0.00265625
ENSMUSG00000022679	Mpv17l	-1.20665	-9.52557	1.18479e-09		ENSMUSG00000029499	Pxmp2	-0.613142	-5.13865	0.00292312
ENSMUSG00000030302	Atp2b2	1.92059	9.38188	1.8099e-09		ENSMUSG00000023861	Mpc1	-0.657696	-5.10581	0.00292312
ENSMUSG00000093930	Hmgcs1	-1.62961	-9.30823	2.13676e-09		ENSMUSG00000019278	Dpep1	0.951139	5.09777	0.00292312
ENSMUSG00000003555	Cyp17a1	-2.04084	-9.26152	2.40211e-09		ENSMUSG00000039349	C130074G19Rik	0.588879	5.08762	0.00292312
ENSMUSG00000022415	Syngr1	3.3273	9.36292	1.8552e-09		ENSMUSG00000112041	9530020I12Rik	-1.44695	-5.09056	0.00292312
ENSMUSG00000079507	H2-Q1	-1.63729	-9.2315	2.56174e-09		ENSMUSG00000003809	Gcdh	-0.378806	-5.09305	0.00292312
ENSMUSG00000060803	Gstp1	1.8539	9.16868	3.04207e-09		ENSMUSG00000063889	Crem	-0.577522	-5.0744	0.00292312
ENSMUSG00000019066	Rab3d	1.3241	9.1068	3.60654e-09		ENSMUSG00000061119	Prcp	1.02483	5.05848	0.00292312
ENSMUSG00000074918	Inafm2	0.624439	9.03047	4.42735e-09		ENSMUSG00000060703	Cd302	1.14189	5.05721	0.00292312
ENSMUSG00000029188	Slc34a2	2.66534	9.02058	4.42735e-09		ENSMUSG00000031838	Ifi30	1.03342	5.06023	0.00292312
ENSMUSG00000030483	Cyp2b10	1.89118	9.01713	4.42735e-09		ENSMUSG00000046318	Ccbe1	1.35533	5.23247	0.00256342
ENSMUSG00000044122	Proca1	1.67373	8.98727	4.74847e-09		ENSMUSG00000002985	Apoe	1.48025	5.04261	0.00298644
ENSMUSG00000020926	Adam11	1.79056	8.86952	6.53675e-09		ENSMUSG00000038521	C1s1	0.723209	5.01278	0.00310259
ENSMUSG00000078963	Hsbp1l1	2.10598	8.86716	6.53675e-09		ENSMUSG00000000957	Mmp14	1.22796	4.99918	0.0031158
ENSMUSG00000054942	Miga1	1.1392	8.86575	6.53675e-09		ENSMUSG00000030790	Adm	0.864472	5.00785	0.00310259
ENSMUSG00000028766	Alpl	1.56296	8.78399	8.34081e-09		ENSMUSG00000027611	Procr	0.912529	4.96344	0.0032748
ENSMUSG00000029001	Fbxo44	1.03637	8.72773	9.4001e-09		ENSMUSG00000029661	Col1a2	1.92169	4.96307	0.0032748
ENSMUSG00000038233	Gask1a	1.23705	8.7334	9.4001e-09		ENSMUSG00000047945	Marcksl1	1.62885	4.98695	0.00316819
ENSMUSG00000008153	Clstn3	2.18878	8.72619	9.4001e-09		ENSMUSG00000021702	Thbs4	1.57902	4.9524	0.00328068
ENSMUSG00000051934	Spats2	0.957214	8.64667	1.19466e-08		ENSMUSG00000035504	Reep6	-0.56695	-4.93258	0.00339323
ENSMUSG00000090175	Ugt1a9	1.81601	8.63648	1.20865e-08		ENSMUSG00000036594	H2-Aa	1.59633	4.91922	0.00344391
ENSMUSG00000003644	Rps6ka1	1.56431	8.58821	1.38756e-08		ENSMUSG00000026749	Nek6	0.659951	4.90072	0.00344391
ENSMUSG00000036040	Adamtsl2	-1.88621	-8.50896	1.76637e-08		ENSMUSG00000001020	S100a4	1.52573	4.90422	0.00344391
ENSMUSG00000054263	Lifr	-1.12005	-8.48787	1.85568e-08		ENSMUSG00000063605	Ccdc102a	0.72399	4.87265	0.00367185
ENSMUSG00000048481	Mypop	1.32943	8.47023	1.92818e-08		ENSMUSG00000020437	Myo1g	1.79199	4.94918	0.00328068
ENSMUSG00000046711	Hmga1	0.949619	8.43071	2.11407e-08		ENSMUSG00000029126	Nsg1	1.39964	4.8977	0.00344391
ENSMUSG00000099032	Tcf24	1.54819	8.39163	2.36203e-08		ENSMUSG00000006235	Epor	1.58004	5.02401	0.00309426
ENSMUSG00000018566	Slc2a4	2.6326	8.44405	2.06208e-08		ENSMUSG00000058715	Fcer1g	1.63316	4.85497	0.00375195
ENSMUSG00000030137	Tuba8	1.95967	8.3457	2.62791e-08		ENSMUSG00000054034	Tceal5	-0.618469	-4.86199	0.00373347
ENSMUSG00000028024	Enpep	0.955684	8.34305	2.62791e-08		ENSMUSG00000015243	Abca1	0.942682	4.83511	0.003807
ENSMUSG00000038605	Samd10	1.43828	8.35373	2.62791e-08		ENSMUSG00000036478	Btg1	0.683911	4.82937	0.003807
ENSMUSG00000028185	Dnase2b	0.988666	8.28611	3.12156e-08		ENSMUSG00000039328	Rnf122	0.677106	4.83432	0.003807
ENSMUSG00000042216	Sgsm1	-1.31882	-8.26338	3.30963e-08		ENSMUSG00000026656	Fcgr2b	1.74369	4.81149	0.00397156
ENSMUSG00000031434	Morc4	1.15478	8.25416	3.35523e-08		ENSMUSG00000060216	Arrb2	0.822835	4.79909	0.00406998
ENSMUSG00000021273	Fdft1	-1.248	-8.22448	3.64321e-08		ENSMUSG00000028064	Sema4a	1.07952	4.77819	0.0041564
ENSMUSG00000041220	Elovl6	1.45366	8.18704	4.04163e-08		ENSMUSG00000021822	Plau	0.781107	4.78234	0.0041564
ENSMUSG00000005873	Reep5	0.864637	8.18365	4.04163e-08		ENSMUSG00000030772	Dkk3	1.47794	4.76269	0.00426432
ENSMUSG00000064220	H2ac18	-1.78412	-8.15562	4.36883e-08		ENSMUSG00000004707	Ly9	2.24976	4.90953	0.00344391
ENSMUSG00000086437	Gm13021	2.31788	8.11797	4.81654e-08		ENSMUSG00000034463	Scara3	1.00418	4.76109	0.00426432
ENSMUSG00000032849	Abcc4	1.1816	8.11717	4.81654e-08		ENSMUSG00000038147	Cd84	2.34031	4.83611	0.003807
ENSMUSG00000058454	Dhcr7	-1.14915	-8.09271	5.14911e-08		ENSMUSG00000037936	Scarb1	0.612361	4.73249	0.00461578
ENSMUSG00000032080	Apoa4	1.56079	8.03991	5.96667e-08		ENSMUSG00000073421	H2-Ab1	1.54608	4.72735	0.0046254
ENSMUSG00000039470	Zdhhc2	2.60501	8.07838	5.32202e-08		ENSMUSG00000000594	Gm2a	0.825235	4.70254	0.00467493
ENSMUSG00000023087	Noct	-1.6706	-8.00594	6.59129e-08		ENSMUSG00000001506	Col1a1	2.07912	4.70805	0.00467493
ENSMUSG00000028542	Slc6a9	1.40524	7.94958	7.85346e-08		ENSMUSG00000021957	Tkt	0.967825	4.70409	0.00467493
ENSMUSG00000023232	Serinc2	1.62251	7.8803	9.64274e-08		ENSMUSG00000041736	Tspo	0.686552	4.70422	0.00467493
ENSMUSG00000081058	H3c15	-2.30892	-7.84559	1.06922e-07		ENSMUSG00000031253	Srpx2	1.44548	4.66541	0.0051086
ENSMUSG00000021259	Cyp46a1	1.61642	7.78508	1.29393e-07		ENSMUSG00000050493	Fam167b	2.13933	4.77964	0.0041564
ENSMUSG00000060380	C030014I23Rik	1.83883	7.92746	8.34163e-08		ENSMUSG00000042821	Snai1	1.17572	4.66225	0.0051086
ENSMUSG00000070392	Gm20634	-2.02921	-7.7773	1.31067e-07		ENSMUSG00000034449	Dhrs11	-0.627429	-4.66228	0.0051086
ENSMUSG00000106303	Gm7652	-1.51046	-7.74365	1.44929e-07		ENSMUSG00000060586	H2-Eb1	1.56211	4.65418	0.00512778
ENSMUSG00000019558	Slc6a8	1.65461	7.7378	1.45905e-07		ENSMUSG00000031375	Bgn	1.5028	4.65926	0.0051086
ENSMUSG00000075551	Cyp3a41a	-2.9351	-7.706	1.58374e-07		ENSMUSG00000022440	C1qtnf6	1.4735	4.62337	0.00530569
ENSMUSG00000042429	Adora1	1.15913	7.72028	1.52831e-07		ENSMUSG00000034957	Cebpa	1.66088	4.61446	0.00530569
ENSMUSG00000045039	Megf8	1.03335	7.68858	1.65896e-07		ENSMUSG00000001663	Gstt1	0.681189	4.64009	0.00523585
ENSMUSG00000061313	Ddhd2	0.830752	7.6842	1.66295e-07		ENSMUSG00000121093		0.925206	4.61148	0.00530569
ENSMUSG00000080316	Spaca6	1.43319	7.67633	1.66674e-07		ENSMUSG00000027230	Creb3l1	0.939973	4.60953	0.00530569
ENSMUSG00000021947	Cryl1	0.866674	7.67896	1.66674e-07		ENSMUSG00000026630	Batf3	2.1502	4.64411	0.00523266
ENSMUSG00000079442	St6galnac4	1.67659	7.63064	1.89042e-07		ENSMUSG00000029810	Tmem176b	1.11472	4.62668	0.00530569
ENSMUSG00000039063	Echdc3	-0.845585	-7.63464	1.89042e-07		ENSMUSG00000019876	Pkib	2.69148	4.71894	0.00467493
ENSMUSG00000003518	Dusp3	0.808455	7.62869	1.89042e-07		ENSMUSG00000038763	Alpk3	-0.626662	-4.62745	0.00530569
ENSMUSG00000031645	F11	-1.37435	-7.62232	1.90951e-07		ENSMUSG00000036908	Unc93b1	1.21045	4.60824	0.00530569
ENSMUSG00000027332	Ivd	-0.724553	-7.59494	2.06262e-07		ENSMUSG00000004266	Ptpn6	1.83403	4.6069	0.00530569
ENSMUSG00000042826	Fgf11	1.77409	7.59288	2.06262e-07		ENSMUSG00000028789	Azin2	0.874155	4.57102	0.00560568
ENSMUSG00000040722	Scamp5	1.19333	7.54707	2.36846e-07		ENSMUSG00000068335	Dok1	1.13362	4.57338	0.00560568
ENSMUSG00000031271	Serpina7	1.83974	7.54561	2.36846e-07		ENSMUSG00000078566	Bnip3	-0.816971	-4.58992	0.00554523
ENSMUSG00000020427	Igfbp3	-0.898604	-7.52959	2.47376e-07		ENSMUSG00000026712	Mrc1	1.24189	4.55058	0.00577974
ENSMUSG00000031381	Piga	-0.826789	-7.50329	2.61961e-07		ENSMUSG00000019539	Rcn3	1.06852	4.57072	0.00560568
ENSMUSG00000049580	Tsku	1.62822	7.51916	2.53541e-07		ENSMUSG00000033961	Zfp446	-0.610252	-4.53793	0.00584647
ENSMUSG00000026675	Hsd17b7	-1.17355	-7.51303	2.56124e-07		ENSMUSG00000015312	Gadd45b	1.18162	4.56984	0.00560568
ENSMUSG00000066153	Mup21	-1.29632	-7.49299	2.68468e-07		ENSMUSG00000001119	Col6a1	1.03847	4.56523	0.00563073
ENSMUSG00000060579	Fhit	-1.34381	-7.47668	2.77985e-07		ENSMUSG00000037098	Rab11fip3	-0.384953	-4.57215	0.00560568
ENSMUSG00000033105	Lss	-1.25044	-7.48539	2.7265e-07		ENSMUSG00000045282	Tmem86b	-0.899769	-4.52877	0.00596359
ENSMUSG00000043487	Acot6	1.18437	7.43625	3.09498e-07		ENSMUSG00000036617	Etl4	-0.401981	-4.56089	0.00565143
ENSMUSG00000027890	Gstm4	0.92313	7.44955	3.01784e-07		ENSMUSG00000006519	Cyba	1.21487	4.54753	0.00577974
ENSMUSG00000022129	Dct	-2.74324	-7.39304	3.44896e-07		ENSMUSG00000060572	Mfap2	1.33581	4.51871	0.00598411
ENSMUSG00000037108	Zcwpw1	1.01507	7.40925	3.32709e-07		ENSMUSG00000027848	Olfml3	1.2359	4.5206	0.00598411
ENSMUSG00000094793	Mup12	-3.40144	-7.41203	3.32709e-07		ENSMUSG00000004939	Nmrk2	-0.888357	-4.54454	0.00577974
ENSMUSG00000049685	Cyp2g1	-1.8662	-7.3956	3.44896e-07		ENSMUSG00000030748	Il4ra	0.871392	4.50638	0.00608108
ENSMUSG00000113581	Dio3os	1.68574	7.36747	3.72734e-07		ENSMUSG00000101356	Gm28876	-0.78311	-4.51509	0.00599722
ENSMUSG00000006782	Cnp	0.930902	7.36372	3.73996e-07		ENSMUSG00000016024	Lbp	0.905352	4.50476	0.00608108
ENSMUSG00000028701	Lurap1	1.88698	7.44509	3.03334e-07		ENSMUSG00000040699	Limd2	1.07675	4.4934	0.00619847
ENSMUSG00000059743	Fdps	-1.53895	-7.33385	4.06743e-07		ENSMUSG00000047246	H2bc6	-0.767744	-4.50213	0.00608108
ENSMUSG00000028893	Sesn2	0.762168	7.32286	4.18158e-07		ENSMUSG00000064220	H2ac18	-0.965345	-4.52063	0.00598411
ENSMUSG00000030556	Lrrc28	1.21478	7.33366	4.06743e-07		ENSMUSG00000041559	Fmod	2.0571	4.48884	0.00623371
ENSMUSG00000073987	Ggh	0.813622	7.25162	5.28409e-07		ENSMUSG00000051439	Cd14	1.66511	4.47459	0.00641612
ENSMUSG00000015966	Il17rb	1.01719	7.233	5.5807e-07		ENSMUSG00000046223	Plaur	1.37898	4.47438	0.00641612
ENSMUSG00000026566	Mpzl1	1.20006	7.22201	5.74276e-07		ENSMUSG00000029231	Pdgfra	0.851119	4.4386	0.00690674
ENSMUSG00000059173	Pde1a	-1.06855	-7.20099	6.06287e-07		ENSMUSG00000029468	P2rx7	1.11778	4.43811	0.00690674
ENSMUSG00000020895	Tmem107	1.06285	7.20336	6.06287e-07		ENSMUSG00000027408	Cpxm1	1.38921	4.4251	0.0069787
ENSMUSG00000024177	Nme4	1.28982	7.16537	6.78865e-07		ENSMUSG00000026888	Grb14	-0.648074	-4.46628	0.00652847
ENSMUSG00000002058	Unc119	1.35823	7.15794	6.90376e-07		ENSMUSG00000045777	Ifitm10	1.08858	4.42449	0.0069787
ENSMUSG00000056666	Retsat	1.18197	7.14839	7.07243e-07		ENSMUSG00000031613	Hpgd	1.29277	4.42986	0.00697395
ENSMUSG00000060260	Pwwp2b	0.874884	7.10637	7.96274e-07		ENSMUSG00000100410	2310020H05Rik	-1.02979	-4.45501	0.00671152
ENSMUSG00000061718	Ppp1r1b	1.29251	7.13352	7.37857e-07		ENSMUSG00000076609	Igkc	2.41166	4.43216	0.00697395
ENSMUSG00000002233	Rhoc	0.911032	7.12706	7.48058e-07		ENSMUSG00000024610	Cd74	1.43734	4.44758	0.00681495
ENSMUSG00000036957	Lrfn3	0.789905	7.09831	8.1182e-07		ENSMUSG00000052485	Tmem171	-2.42707	-4.42009	0.0069792
ENSMUSG00000038776	Ephx1	1.63942	7.06882	8.907e-07		ENSMUSG00000003528	Slc25a1	1.09402	4.40278	0.00707563
ENSMUSG00000028654	Mycl	1.26501	7.03311	9.98391e-07		ENSMUSG00000022150	Dab2	0.950468	4.40866	0.00705297
ENSMUSG00000030800	Prss8	1.43807	6.99537	1.11809e-06		ENSMUSG00000004446	Bid	0.943763	4.41688	0.0069792
ENSMUSG00000001763	Tspan33	0.709768	7.00975	1.07288e-06		ENSMUSG00000066800	Rnasel	1.16428	4.38336	0.00732358
ENSMUSG00000112907	Gm47015	-1.05454	-6.96132	1.24653e-06		ENSMUSG00000028863	Meaf6	-0.513323	-4.40409	0.00707563
ENSMUSG00000028838	Extl1	1.8856	6.92593	1.37477e-06		ENSMUSG00000022297	Fzd6	-0.788563	-4.38727	0.00732358
ENSMUSG00000078964	Ces1b	-1.03205	-6.93877	1.33548e-06		ENSMUSG00000023367	Tmem176a	1.4231	4.3719	0.00748871
ENSMUSG00000092008	Cyp2c69	-2.17823	-6.91535	1.4039e-06		ENSMUSG00000020592	Sdc1	1.13581	4.36177	0.00748871
ENSMUSG00000035811	Ugt2b35	0.985128	6.93664	1.33548e-06		ENSMUSG00000034708	Grn	0.903136	4.39288	0.00724834
ENSMUSG00000021846	Peli2	0.459843	6.91622	1.4039e-06		ENSMUSG00000051817	Sox12	0.848913	4.41176	0.00703862
ENSMUSG00000056698	Elmod3	0.860892	6.9082	1.42796e-06		ENSMUSG00000040212	Emp3	0.955356	4.38253	0.00732358
ENSMUSG00000025220	Oga	-0.495972	-6.88837	1.51697e-06		ENSMUSG00000025129	Ppp1r27	-0.665214	-4.36425	0.00748871
ENSMUSG00000049555	Tmie	0.659055	6.85266	1.70189e-06		ENSMUSG00000020186	Csrp2	1.30325	4.35808	0.00751986
ENSMUSG00000019989	Enpp3	0.999753	6.80872	1.94982e-06		ENSMUSG00000030579	Tyrobp	1.9084	4.36342	0.00748871
ENSMUSG00000019737	Syne4	1.84488	6.76798	2.17873e-06		ENSMUSG00000021322	Aoah	1.79296	4.41827	0.0069792
ENSMUSG00000031647	Mfap3l	1.92046	6.8367	1.78441e-06		ENSMUSG00000001665	Gstt3	0.715885	4.33172	0.00801487
ENSMUSG00000020277	Pfkl	0.565394	6.7854	2.09693e-06		ENSMUSG00000020538	Srebf1	0.527092	4.364	0.00748871
ENSMUSG00000078672	Mup20	1.7201	6.77488	2.15839e-06		ENSMUSG00000023328	Ache	0.579791	4.356	0.00751986
ENSMUSG00000114123	Gm48416	-1.38204	-6.77274	2.15876e-06		ENSMUSG00000064267	Hvcn1	1.45184	4.36891	0.00748871
ENSMUSG00000063388	BC023105	-2.43055	-6.74034	2.37867e-06		ENSMUSG00000031740	Mmp2	0.934536	4.34357	0.00777063
ENSMUSG00000044361	BC024139	-1.16428	-6.68903	2.79743e-06		ENSMUSG00000009863	Sdhb	-0.639496	-4.32563	0.00806879
ENSMUSG00000021670	Hmgcr	-0.950104	-6.70546	2.66243e-06		ENSMUSG00000022261	Sdc2	0.611702	4.30879	0.00844735
ENSMUSG00000041237	Pklr	1.37149	6.67265	2.93879e-06		ENSMUSG00000027386	Fbln7	1.09373	4.29801	0.00856636
ENSMUSG00000028976	Slc2a5	1.8347	6.63734	3.22854e-06		ENSMUSG00000029718	Pcolce	0.914557	4.32526	0.00806879
ENSMUSG00000034647	Ankrd12	-0.812612	-6.64274	3.19065e-06		ENSMUSG00000042202	Slc35e2	-0.636868	-4.27611	0.008887
ENSMUSG00000101514	Gm5524	-1.026	-6.65476	3.10358e-06		ENSMUSG00000027692	Tnik	-0.554358	-4.30599	0.00846493
ENSMUSG00000039481	Nrtn	2.10512	6.60997	3.49975e-06		ENSMUSG00000021559	Dapk1	1.04669	4.2833	0.00874245
ENSMUSG00000033917	Gde1	0.695239	6.64931	3.14067e-06		ENSMUSG00000004035	Gstm7	-0.760654	-4.2671	0.0090284
ENSMUSG00000095677	Dynlt1f	0.675203	6.62053	3.39759e-06		ENSMUSG00000028378	Ptgr1	1.26469	4.30081	0.00854771
ENSMUSG00000037638	Zbtb42	0.857636	6.54884	4.12617e-06		ENSMUSG00000018909	Arrb1	0.786532	4.27108	0.00897225
ENSMUSG00000056310	Tyw1	0.50685	6.57778	3.88311e-06		ENSMUSG00000028015	Ctso	0.538033	4.25965	0.00904924
ENSMUSG00000021208	Ifi27l2b	-1.45788	-6.55087	4.12352e-06		ENSMUSG00000030616	Sytl2	0.830533	4.25838	0.00904924
ENSMUSG00000069668	Sult3a1	-3.2497	-6.57123	3.89377e-06		ENSMUSG00000046491	C1qtnf2	0.960802	4.24632	0.00928693
ENSMUSG00000025464	Paox	-1.05333	-6.56942	3.89377e-06		ENSMUSG00000022971	Ifnar2	0.769563	4.26087	0.00904924
ENSMUSG00000003812	Dnase2a	0.79655	6.57378	3.89377e-06		ENSMUSG00000037465	Klf10	1.0462	4.28726	0.00874245
ENSMUSG00000029059	Prxl2b	1.29406	6.5721	3.89377e-06		ENSMUSG00000036887	C1qa	1.53564	4.28542	0.00874245
ENSMUSG00000032306	Mpi	0.559507	6.53975	4.23021e-06		ENSMUSG00000000120	Ngfr	0.971673	4.28367	0.00874245
ENSMUSG00000036617	Etl4	-0.678559	-6.49321	4.90181e-06		ENSMUSG00000049134	Nrap	-0.53237	-4.24648	0.00928693
ENSMUSG00000068083	Cyp2d40	1.06082	6.50967	4.66141e-06		ENSMUSG00000016256	Ctsz	0.517873	4.25888	0.00904924
ENSMUSG00000121499	Ly6a2	-1.11945	-6.4637	5.35832e-06		ENSMUSG00000034595	Ppp1r18	0.844347	4.22665	0.00958909
ENSMUSG00000090213	Peds1	0.676018	6.48762	4.96606e-06		ENSMUSG00000018593	Sparc	0.934855	4.24235	0.00928976
ENSMUSG00000007950	Abhd8	0.9596	6.41779	6.08684e-06		ENSMUSG00000040659	Efhd2	0.818876	4.21318	0.00977295
ENSMUSG00000105315	Gm18635	1.42797	6.40516	6.20888e-06		ENSMUSG00000038530	Rgs4	-0.819289	-4.19899	0.010046
ENSMUSG00000028150	Rorc	0.75427	6.4484	5.61305e-06		ENSMUSG00000020053	Igf1	1.26996	4.20231	0.00999841
ENSMUSG00000038072	Galnt11	-0.480835	-6.43616	5.81856e-06		ENSMUSG00000066113	Adamtsl1	1.20872	4.21984	0.00968229
ENSMUSG00000038768	9130409I23Rik	1.09246	6.42353	6.03999e-06		ENSMUSG00000085653	Gm15179	-0.514832	-4.24245	0.00928976
ENSMUSG00000063524	Eno1	0.937337	6.40569	6.20888e-06		ENSMUSG00000039285	Azi2	-0.289354	-4.23884	0.00933681
ENSMUSG00000036427	Gpi1	0.965958	6.41265	6.12246e-06		ENSMUSG00000037972	Snn	0.547511	4.18264	0.0103412
ENSMUSG00000035640	Cbarp	1.35554	6.3639	6.99164e-06		ENSMUSG00000026459	Myog	0.884127	4.22965	0.00955568
ENSMUSG00000062300	Nectin2	0.693808	6.4195	6.08684e-06		ENSMUSG00000032271	Nnmt	1.44439	4.1854	0.0103412
ENSMUSG00000047037	Nipa1	1.02697	6.35499	7.16829e-06		ENSMUSG00000036599	Chst12	0.708452	4.18387	0.0103412
ENSMUSG00000019055	Plod1	0.541336	6.41333	6.12246e-06		ENSMUSG00000052331	Ankrd44	0.611183	4.17838	0.0104164
ENSMUSG00000029269	Sult1b1	-0.999201	-6.40115	6.25873e-06		ENSMUSG00000048163	Selplg	1.67919	4.17154	0.0104448
ENSMUSG00000037263	Aldh3b3	-1.19855	-6.36683	6.96128e-06		ENSMUSG00000021876	Rnase4	0.778938	4.22237	0.00966235
ENSMUSG00000117501	Gm30117	-1.09517	-6.36962	6.93461e-06		ENSMUSG00000074916	Chst14	0.779896	4.16518	0.0105132
ENSMUSG00000096833	Igkv4-55	-2.61799	-6.33226	7.70686e-06		ENSMUSG00000049641	Vgll2	-0.878445	-4.21518	0.0097685
ENSMUSG00000017774	Myo1c	0.712301	6.31783	8.05318e-06		ENSMUSG00000052056	Zfp217	0.619976	4.15938	0.0105927
ENSMUSG00000045294	Insig1	-1.1706	-6.29594	8.63365e-06		ENSMUSG00000027249	F2	-1.39993	-4.1707	0.0104448
ENSMUSG00000019975	Ikbip	0.886623	6.25348	9.87927e-06		ENSMUSG00000029148	Nrbp1	-0.233785	-4.2025	0.00999841
ENSMUSG00000029270	Dipk1a	0.880682	6.27835	9.12052e-06		ENSMUSG00000005950	P2rx5	-0.516464	-4.17373	0.0104448
ENSMUSG00000001156	Mxd1	-0.844401	-6.23067	1.05677e-05		ENSMUSG00000003420	Fcgrt	0.468787	4.1931	0.0101765
ENSMUSG00000040616	Tmem51	0.850491	6.2454	1.01015e-05		ENSMUSG00000003848	Nob1	-0.414597	-4.17681	0.0104164
ENSMUSG00000051146	Camk2n2	1.24283	6.18941	1.19807e-05		ENSMUSG00000022901	Cd86	1.45295	4.16235	0.0105504
ENSMUSG00000050390	C77080	0.806996	6.2269	1.06476e-05		ENSMUSG00000039661	Dusp26	0.732231	4.16891	0.0104468
ENSMUSG00000051483	Cbr1	0.782925	6.20426	1.14464e-05		ENSMUSG00000000318	Clec10a	1.31447	4.14223	0.0109984
ENSMUSG00000033618	Map3k13	-0.621933	-6.17902	1.21554e-05		ENSMUSG00000028086	Fbxw7	-0.452429	-4.15748	0.0105994
ENSMUSG00000005268	Prlr	-0.919809	-6.18067	1.21507e-05		ENSMUSG00000032332	Col12a1	2.12085	4.10766	0.0118339
ENSMUSG00000029752	Asns	3.21852	6.14948	1.33131e-05		ENSMUSG00000060376	Bckdha	-0.405373	-4.14725	0.0108897
ENSMUSG00000020471	Pold2	-0.60725	-6.18707	1.20129e-05		ENSMUSG00000036896	C1qc	1.49763	4.14075	0.0109984
ENSMUSG00000038155	Gstp2	1.5174	6.18536	1.20199e-05		ENSMUSG00000006731	B4galnt1	1.39798	4.10377	0.0119186
ENSMUSG00000005823	Gpr108	0.521193	6.16236	1.28039e-05		ENSMUSG00000056201	Cfl1	0.50544	4.13895	0.0110031
ENSMUSG00000035139	Secisbp2	-0.547462	-6.11759	1.47759e-05		ENSMUSG00000029163	Emilin1	0.998833	4.0933	0.0120723
ENSMUSG00000051098	Mblac2	-0.589373	-6.09542	1.57805e-05		ENSMUSG00000096145	Vkorc1	0.579433	4.13256	0.011111
ENSMUSG00000055817	Mta3	0.529764	6.11192	1.49889e-05		ENSMUSG00000000628	Hk2	-0.564924	-4.13413	0.011111
ENSMUSG00000031327	Chic1	-0.887586	-6.07345	1.68436e-05		ENSMUSG00000027397	Slc20a1	-0.804496	-4.12555	0.0113005
ENSMUSG00000017639	Rab11fip4	0.861022	6.05959	1.75748e-05		ENSMUSG00000045160	Bola3	-0.483414	-4.10928	0.0118339
ENSMUSG00000024942	Capn1	0.562113	6.09018	1.59854e-05		ENSMUSG00000037742	Eef1a1	0.686222	4.0996	0.0119314
ENSMUSG00000037406	Htra4	-2.11842	-6.02134	1.94979e-05		ENSMUSG00000047180	Neurl3	1.26342	4.05744	0.0129299
ENSMUSG00000030731	Syt3	1.1908	6.03974	1.8719e-05		ENSMUSG00000087107	AI662270	1.6684	4.06797	0.0128619
ENSMUSG00000022442	Ttll1	0.77655	5.99492	2.09571e-05		ENSMUSG00000049625	Tifab	2.1014	4.09862	0.0119314
ENSMUSG00000028527	Ak4	1.03396	6.03353	1.90262e-05		ENSMUSG00000020241	Col6a2	0.992106	4.10026	0.0119314
ENSMUSG00000024807	Syvn1	-0.86563	-6.02756	1.93239e-05		ENSMUSG00000054920	Klhl5	0.5432	4.05755	0.0129299
ENSMUSG00000022408	Fam83f	1.04594	5.96992	2.25391e-05		ENSMUSG00000032492	Pth1r	1.08325	4.03947	0.0133616
ENSMUSG00000037905	Bri3bp	0.871645	6.02213	1.94979e-05		ENSMUSG00000000278	Scpep1	0.732356	4.06083	0.0129178
ENSMUSG00000025277	Abhd6	0.691632	6.02064	1.94979e-05		ENSMUSG00000025213	Kazald1	0.858665	4.07098	0.0128215
ENSMUSG00000019838	Slc16a10	-0.886789	-6.01661	1.96728e-05		ENSMUSG00000049723	Mmp12	2.88297	4.06541	0.0128619
ENSMUSG00000023832	Acat2	-0.69425	-5.99859	2.08254e-05		ENSMUSG00000005873	Reep5	0.427973	4.07723	0.0126346
ENSMUSG00000115852	Gm52969	1.08956	5.99191	2.10028e-05		ENSMUSG00000039509	Nup133	-0.705326	-4.05115	0.0129457
ENSMUSG00000029575	Mmab	-0.866936	-5.99394	2.09571e-05		ENSMUSG00000006378	Gcat	-0.620318	-4.05596	0.0129299
ENSMUSG00000059022	Kcp	1.04905	5.96782	2.2595e-05		ENSMUSG00000021943	Gdf10	1.06054	4.05106	0.0129457
ENSMUSG00000040536	Necab1	0.584887	5.96641	2.25973e-05		ENSMUSG00000048779	P2ry6	1.52754	4.01298	0.0141361
ENSMUSG00000021765	Fst	1.95842	5.89738	2.7508e-05		ENSMUSG00000021390	Ogn	1.01097	4.06457	0.0128619
ENSMUSG00000027624	Epb41l1	1.55973	5.89632	2.7508e-05		ENSMUSG00000040249	Lrp1	0.611799	4.06375	0.0128619
ENSMUSG00000068101	Cenpm	-1.89255	-5.90991	2.67925e-05		ENSMUSG00000021423	Ly86	1.93239	4.00261	0.014294
ENSMUSG00000030787	Lyve1	1.1912	5.91226	2.67003e-05		ENSMUSG00000032011	Thy1	1.06878	4.0526	0.0129457
ENSMUSG00000047246	H2bc6	-1.74939	-5.86953	2.92855e-05		ENSMUSG00000037824	Tspan14	0.485767	4.03584	0.0134518
ENSMUSG00000029153	Ociad2	1.16703	5.92173	2.5968e-05		ENSMUSG00000055172	C1ra	0.852118	4.01789	0.0141361
ENSMUSG00000028008	Asic5	-1.05509	-5.89558	2.7508e-05		ENSMUSG00000052160	Pld4	1.65606	4.00189	0.014294
ENSMUSG00000113393	Gm48415	-1.47944	-5.92573	2.58539e-05		ENSMUSG00000001555	Fkbp10	1.09642	3.99045	0.0145548
ENSMUSG00000020766	Galk1	0.849658	5.92407	2.58808e-05		ENSMUSG00000060771	Tsga10	-0.730936	-4.00212	0.014294
ENSMUSG00000066877	Nck2	0.929715	5.85215	3.09432e-05		ENSMUSG00000021069	Pygl	1.08987	3.97916	0.014692
ENSMUSG00000032997	Chpf	1.27324	5.84989	3.10491e-05		ENSMUSG00000046432	Bex3	0.906885	3.99455	0.0144736
ENSMUSG00000026950	Neb	-1.42007	-5.89735	2.7508e-05		ENSMUSG00000019832	Rab32	1.29066	3.98161	0.0146425
ENSMUSG00000032718	Mansc1	0.983907	5.83416	3.19353e-05		ENSMUSG00000030165	Klrd1	2.04004	4.01396	0.0141361
ENSMUSG00000019194	Scn1b	1.21703	5.88015	2.8615e-05		ENSMUSG00000041515	Irf8	0.939222	3.9756	0.0147437
ENSMUSG00000004951	Hspb1	0.963044	5.89937	2.7508e-05		ENSMUSG00000037818	Abhd18	-0.985987	-3.98341	0.0146425
ENSMUSG00000028378	Ptgr1	1.13791	5.83469	3.19353e-05		ENSMUSG00000032089	Il10ra	1.4916	3.97034	0.014787
ENSMUSG00000072849	Serpina1e	-1.93395	-5.89382	2.75507e-05		ENSMUSG00000115279	Gm49273	-0.688018	-4.01598	0.0141361
ENSMUSG00000026839	Upp2	-1.52309	-5.88584	2.8188e-05		ENSMUSG00000117814	Gm50431	-0.678102	-3.96311	0.0150072
ENSMUSG00000022514	Il1rap	0.546669	5.87087	2.92785e-05		ENSMUSG00000029471	Camkk2	0.857728	3.96221	0.0150072
ENSMUSG00000020423	Btg2	-1.87975	-5.87374	2.91207e-05		ENSMUSG00000028800	Hdac1	0.395745	4.01118	0.0141361
ENSMUSG00000045672	Col27a1	1.02776	5.83627	3.19353e-05		ENSMUSG00000096929	A330023F24Rik	-0.830684	-3.99365	0.0144736
ENSMUSG00000025574	Tk1	-0.863313	-5.84642	3.12844e-05		ENSMUSG00000024538	Ppic	0.518004	4.01214	0.0141361
ENSMUSG00000033961	Zfp446	-0.669877	-5.79326	3.62674e-05		ENSMUSG00000063160	Numbl	0.749349	3.95118	0.015157
ENSMUSG00000085995	Gm2788	-1.47309	-5.84485	3.13172e-05		ENSMUSG00000043300	B3galnt1	0.889922	3.9468	0.0152135
ENSMUSG00000112349	Gm48132	-1.34192	-5.81944	3.33025e-05		ENSMUSG00000021622	Ckmt2	-0.836251	-3.98419	0.0146425
ENSMUSG00000025200	Cwf19l1	-0.551498	-5.83696	3.19353e-05		ENSMUSG00000065599	Mir23b	-2.98546	-3.95546	0.0150494
ENSMUSG00000055862	Izumo4	-1.08176	-5.822	3.31512e-05		ENSMUSG00000055320	Tead1	-0.511585	-4.00528	0.014294
ENSMUSG00000023259	Slc26a6	0.962707	5.75268	4.13153e-05		ENSMUSG00000052957	Gas1	0.756755	3.97262	0.0147437
ENSMUSG00000030598	Fbxo17	1.00913	5.72777	4.40728e-05		ENSMUSG00000028480	Glipr2	1.0041	3.94067	0.0154443
ENSMUSG00000026456	Cyb5r1	0.931693	5.77529	3.84046e-05		ENSMUSG00000015085	Entpd2	0.55784	3.97455	0.0147437
ENSMUSG00000002059	Rab34	1.14882	5.73893	4.25981e-05		ENSMUSG00000022436	Sh3bp1	1.21813	3.92858	0.0156626
ENSMUSG00000025265	Fgd1	1.30033	5.68083	5.01483e-05		ENSMUSG00000074623	Gm826	-1.18959	-3.9283	0.0156626
ENSMUSG00000000552	Zfp385a	1.31693	5.74548	4.19965e-05		ENSMUSG00000037949	Ano10	-0.574619	-3.9949	0.0144736
ENSMUSG00000029600	Rita1	0.526525	5.72022	4.50407e-05		ENSMUSG00000046080	Clec9a	1.61137	3.98239	0.0146425
ENSMUSG00000063146	Clip2	0.81811	5.67473	5.04044e-05		ENSMUSG00000035258	Abi3bp	0.848651	3.92608	0.0156626
ENSMUSG00000029802	Abcg2	0.63844	5.74803	4.18046e-05		ENSMUSG00000024240	Epc1	-0.422438	-3.98435	0.0146425
ENSMUSG00000054793	Cadm4	1.23409	5.70119	4.72984e-05		ENSMUSG00000027750	Postn	2.21464	3.97374	0.0147437
ENSMUSG00000025003	Cyp2c39	-0.919672	-5.74231	4.22813e-05		ENSMUSG00000001131	Timp1	2.13079	3.92267	0.0157388
ENSMUSG00000054191	Klf1	-1.10626	-5.68057	5.01483e-05		ENSMUSG00000036492	Rnf39	1.19544	3.96016	0.0150128
ENSMUSG00000105096	Gbp10	-2.01056	-5.69168	4.86644e-05		ENSMUSG00000071866	Ppia	0.437826	3.95687	0.015044
ENSMUSG00000030768	Disp1	0.875342	5.64738	5.44836e-05		ENSMUSG00000038522	Mfsd4b1	-0.503816	-3.91119	0.0159396
ENSMUSG00000026123	Plekhb2	0.746662	5.70961	4.63279e-05		ENSMUSG00000010461	Eya4	0.515362	3.94928	0.015157
ENSMUSG00000025511	Tspan4	0.668628	5.71124	4.62549e-05		ENSMUSG00000032392	Parp16	0.461033	3.92015	0.0157712
ENSMUSG00000044254	Pcsk9	-0.961809	-5.7034	4.71301e-05		ENSMUSG00000026548	Slamf9	1.60035	3.90928	0.0159396
ENSMUSG00000044847	Lsm11	0.636703	5.61524	5.96133e-05		ENSMUSG00000004473	Clec11a	1.07499	3.90887	0.0159396
ENSMUSG00000068877	Selenbp2	-1.39602	-5.66045	5.26763e-05		ENSMUSG00000040950	Mgl2	1.01566	3.91374	0.0159396
ENSMUSG00000020604	Arsg	0.816436	5.67855	5.0279e-05		ENSMUSG00000018474	Chd3	0.764838	3.92919	0.0156626
ENSMUSG00000022856	Tmem41a	0.798613	5.67451	5.04044e-05		ENSMUSG00000075701	Selenos	-0.633154	-3.9616	0.0150072
ENSMUSG00000036620	Mgat4b	0.585789	5.67751	5.0279e-05		ENSMUSG00000025348	Itga7	0.518442	3.95731	0.015044
ENSMUSG00000092021	Gbp11	-1.21182	-5.64762	5.44836e-05		ENSMUSG00000036606	Plxnb2	0.875223	3.93678	0.0155088
ENSMUSG00000030905	Crym	1.14296	5.5881	6.51392e-05		ENSMUSG00000035459	Stab2	0.661275	3.89181	0.0161676
ENSMUSG00000024975	Pdcd4	-0.475366	-5.64718	5.44836e-05		ENSMUSG00000019122	Ccl9	1.54711	3.89137	0.0161676
ENSMUSG00000042246	Tmc7	1.45182	5.55517	7.21841e-05		ENSMUSG00000051316	Taf7	-0.476893	-3.89845	0.0161676
ENSMUSG00000052117	D630039A03Rik	-0.692971	-5.63604	5.62068e-05		ENSMUSG00000004393	Ddx56	-0.38395	-3.94963	0.015157
ENSMUSG00000026939	Tmem141	0.873368	5.63582	5.62068e-05		ENSMUSG00000074604	Mgst2	1.97744	3.8949	0.0161676
ENSMUSG00000021707	Dhfr	-0.419791	-5.62488	5.81206e-05		ENSMUSG00000036968	Cnpy4	0.543319	3.88507	0.0161676
ENSMUSG00000032202	Rab27a	0.751192	5.55465	7.21841e-05		ENSMUSG00000049288	Lix1l	0.5194	3.89623	0.0161676
ENSMUSG00000028464	Tpm2	1.3347	5.61969	5.89355e-05		ENSMUSG00000072919	Noxred1	-1.09702	-3.89274	0.0161676
ENSMUSG00000085218	BB218582	-2.40537	-5.53004	7.7626e-05		ENSMUSG00000026837	Col5a1	1.2323	3.9106	0.0159396
ENSMUSG00000024899	Papss2	-0.714584	-5.57934	6.68628e-05		ENSMUSG00000006611	Hfe	0.519031	3.93938	0.0154449
ENSMUSG00000115988	Gm49441	-1.24811	-5.54902	7.33089e-05		ENSMUSG00000009281	Rarres2	0.774653	3.93532	0.0155183
ENSMUSG00000068220	Lgals1	0.949718	5.54394	7.43149e-05		ENSMUSG00000024371	C2	0.811254	3.88504	0.0161676
ENSMUSG00000078922	Tgtp1	-2.16858	-5.48962	8.7149e-05		ENSMUSG00000020674	Pxdn	0.713852	3.88824	0.0161676
ENSMUSG00000063018	2010204K13Rik	2.64372	5.44951	9.91469e-05		ENSMUSG00000030844	Rgs10	1.33726	3.888	0.0161676
ENSMUSG00000038508	Gdf15	-1.56422	-5.51802	8.02786e-05		ENSMUSG00000030774	Pak1	0.689121	3.92204	0.0157388
ENSMUSG00000022463	Srebf2	-0.551694	-5.51916	8.02574e-05		ENSMUSG00000029061	Mmp23	1.18021	3.85771	0.0171086
ENSMUSG00000040918	Slc19a2	-0.665586	-5.5103	8.18207e-05		ENSMUSG00000066637	Ttc32	-0.572895	-3.92686	0.0156626
ENSMUSG00000030555	Ttc23	0.718639	5.51641	8.04283e-05		ENSMUSG00000030148	Clec4a2	1.77814	3.85179	0.0172146
ENSMUSG00000031790	Mmp15	0.561959	5.49663	8.54026e-05		ENSMUSG00000024909	Efemp2	0.851569	3.88572	0.0161676
ENSMUSG00000074264	Amy1	-0.790952	-5.4818	8.91756e-05		ENSMUSG00000036905	C1qb	1.58183	3.91186	0.0159396
ENSMUSG00000017740	Slc12a5	1.15571	5.40989	0.000111427		ENSMUSG00000048126	Col6a3	0.888087	3.90824	0.0159396
ENSMUSG00000030401	Rtn2	1.88424	5.40106	0.000113239		ENSMUSG00000056529	Ptafr	1.77585	3.86495	0.0168935
ENSMUSG00000058135	Gstm1	1.22688	5.40458	0.000112666		ENSMUSG00000109378	Gm49396	-0.566007	-3.88953	0.0161676
ENSMUSG00000060981	H4c8	-1.83585	-5.40846	0.00011158		ENSMUSG00000006344	Ggt5	0.519232	3.84979	0.0172146
ENSMUSG00000072115	Ang	-1.09761	-5.42848	0.000105726		ENSMUSG00000044811	Cd300c2	1.96595	3.84237	0.0174027
ENSMUSG00000004631	Sgce	0.950282	5.4216	0.000107841		ENSMUSG00000097914	Gm26838	-1.08499	-3.84913	0.0172146
ENSMUSG00000076587	Igkv6-20	-3.10176	-5.38482	0.000118022		ENSMUSG00000032717	Mdfi	1.66702	3.8515	0.0172146
ENSMUSG00000038388	Pals2	0.560342	5.4453	0.00010022		ENSMUSG00000028108	Ecm1	0.792767	3.90439	0.016071
ENSMUSG00000105247	Gm42519	-0.862943	-5.39216	0.000116302		ENSMUSG00000049103	Ccr2	1.83431	3.83094	0.0174252
ENSMUSG00000047090	Tmem198b	0.485363	5.41291	0.000110677		ENSMUSG00000030707	Coro1a	1.20427	3.86829	0.016847
ENSMUSG00000063445	Nmral1	0.700634	5.38961	0.000116514		ENSMUSG00000120149		-1.53331	-3.83084	0.0174252
ENSMUSG00000097503	3110045C21Rik	-1.17911	-5.35665	0.000127244		ENSMUSG00000024659	Anxa1	0.870296	3.89475	0.0161676
ENSMUSG00000038180	Spag4	0.984313	5.35537	0.000127373		ENSMUSG00000061132	Blnk	0.758618	3.83088	0.0174252
ENSMUSG00000019935	Slc17a8	1.1191	5.34136	0.000131399		ENSMUSG00000038683	Pak1ip1	-0.270488	-3.89781	0.0161676
ENSMUSG00000034201	Gas2l1	0.696457	5.40199	0.000113239		ENSMUSG00000027968	Larp7	-0.450849	-3.86405	0.0168935
ENSMUSG00000110755	BC049987	-1.6777	-5.35029	0.000129154		ENSMUSG00000089929	Bcl2a1b	2.62593	3.83206	0.0174252
ENSMUSG00000020424	Castor1	0.929352	5.31245	0.000142098		ENSMUSG00000001334	Fndc5	-0.695966	-3.88826	0.0161676
ENSMUSG00000008305	Tle1	-0.617679	-5.38972	0.000116514		ENSMUSG00000030246	Ldhb	-1.20626	-3.86969	0.0168327
ENSMUSG00000006517	Mvd	-1.75758	-5.38298	0.000118357		ENSMUSG00000030223	Ptpro	1.54265	3.82451	0.0175863
ENSMUSG00000111824	Gm47102	-1.25263	-5.378	0.000119967		ENSMUSG00000041378	Cldn5	0.748574	3.86252	0.0169154
ENSMUSG00000039809	Gabbr2	0.837749	5.37684	0.000120035		ENSMUSG00000024965	Fermt3	1.25871	3.80414	0.0179674
ENSMUSG00000020834	Dhrs13	0.675064	5.32792	0.00013616		ENSMUSG00000045658	Pid1	0.805695	3.81045	0.0179664
ENSMUSG00000026238	Ptma	0.676899	5.3475	0.000129949		ENSMUSG00000027668	Mfn1	-0.466473	-3.87443	0.0166463
ENSMUSG00000050737	Ptges	2.10204	5.27953	0.000157294		ENSMUSG00000024678	Ms4a4d	0.695824	3.82137	0.0176868
ENSMUSG00000062545	Tlr12	0.846276	5.32439	0.000137353		ENSMUSG00000000682	Cd52	1.7232	3.83927	0.0174252
ENSMUSG00000069324	Bhmt1b	-1.22515	-5.36479	0.000124612		ENSMUSG00000025355	Mmp19	1.18236	3.8048	0.0179674
ENSMUSG00000022947	Cbr3	2.08854	5.27486	0.00015879		ENSMUSG00000097124	A530020G20Rik	1.55121	3.83392	0.0174252
ENSMUSG00000001576	Ergic1	0.575816	5.36268	0.000125089		ENSMUSG00000019942	Cdk1	2.97163	3.81798	0.0177736
ENSMUSG00000005674	Tomm40l	0.763894	5.34176	0.000131399		ENSMUSG00000008475	Arpc5	0.535881	3.8644	0.0168935
ENSMUSG00000026589	Sec16b	-0.528979	-5.34133	0.000131399		ENSMUSG00000097047	1110020A21Rik	-1.00298	-3.84965	0.0172146
ENSMUSG00000063576	Klhdc3	0.396157	5.33877	0.000132108		ENSMUSG00000020695	Mrc2	0.918469	3.80513	0.0179674
ENSMUSG00000021252	Erg28	-0.647262	-5.32312	0.000137502		ENSMUSG00000029762	Akr1b8	1.1244	3.80996	0.0179664
ENSMUSG00000079470	Utp14b	-0.734575	-5.27273	0.000159429		ENSMUSG00000040441	Slc26a10	-1.00378	-3.82977	0.0174252
ENSMUSG00000023079	Gtf2ird1	0.558146	5.3289	0.000136151		ENSMUSG00000023885	Thbs2	1.4415	3.78706	0.0184277
ENSMUSG00000084910	C630043F03Rik	-0.95688	-5.23966	0.000173624		ENSMUSG00000117486	Gm30938	1.16808	3.8356	0.0174252
ENSMUSG00000050947	Amigo1	0.892392	5.28399	0.000155434		ENSMUSG00000110949	Nudt8	-0.582925	-3.85287	0.0172146
ENSMUSG00000063535	Zfp773	-1.17217	-5.24381	0.000171998		ENSMUSG00000042228	Lyn	0.711196	3.78854	0.0184247
ENSMUSG00000111074	Gm36435	-0.994204	-5.25824	0.000164839		ENSMUSG00000056888	Glipr1	1.9337	3.77817	0.0188231
ENSMUSG00000121473	Adh6-ps1	-0.947594	-5.28656	0.000154579		ENSMUSG00000027077	Smtnl1	-0.990899	-3.84807	0.0172146
ENSMUSG00000050410	Tcf19	1.20089	5.21249	0.000187681		ENSMUSG00000079547	H2-DMb1	1.35962	3.79564	0.0181655
ENSMUSG00000022892	App	0.658655	5.27564	0.00015879		ENSMUSG00000087382	Ctcflos	1.99646	3.79694	0.0181474
ENSMUSG00000078688	Mup2	-1.64981	-5.27181	0.000159429		ENSMUSG00000060981	H4c8	-0.995245	-3.84602	0.0172658
ENSMUSG00000024197	Plin3	0.532266	5.26642	0.00016185		ENSMUSG00000028645	Slc2a1	-0.54553	-3.80821	0.0179664
ENSMUSG00000068606	Gm4841	-2.2608	-5.17428	0.000208412		ENSMUSG00000027452	Acss1	-0.628334	-3.8351	0.0174252
ENSMUSG00000061751	Kalrn	0.457874	5.2613	0.000164157		ENSMUSG00000027207	Galk2	0.722576	3.76725	0.0192528
ENSMUSG00000024378	Stard4	-0.62593	-5.25841	0.000164839		ENSMUSG00000003206	Ebi3	1.83521	3.79391	0.0182076
ENSMUSG00000037997	Parp11	-0.917396	-5.2265	0.000180119		ENSMUSG00000074207	Adh1	0.720954	3.83001	0.0174252
ENSMUSG00000023886	Smoc2	-1.03811	-5.21052	0.000188364		ENSMUSG00000032068	Plet1	1.82812	3.79786	0.0181474
ENSMUSG00000036473	Tbc1d24	0.601191	5.2301	0.000178487		ENSMUSG00000026349	Ccnt2	-0.54115	-3.81609	0.0177736
ENSMUSG00000055254	Ntrk2	-1.25717	-5.2392	0.000173624		ENSMUSG00000005373	Mlxipl	-0.631768	-3.8312	0.0174252
ENSMUSG00000001313	Rnd2	0.753806	5.24663	0.00017089		ENSMUSG00000024349	Sting1	0.812439	3.7816	0.0186821
ENSMUSG00000032177	Pde4a	1.00746	5.13894	0.000229293		ENSMUSG00000033377	Palmd	-0.710127	-3.82932	0.0174252
ENSMUSG00000058056	Palld	-0.566429	-5.21392	0.000187344		ENSMUSG00000035493	Tgfbi	0.981702	3.80702	0.0179674
ENSMUSG00000022010	Tsc22d1	0.915569	5.20356	0.00019168		ENSMUSG00000027188	Pamr1	1.12369	3.75289	0.0196384
ENSMUSG00000064337	mt-Rnr1	1.66949	5.15287	0.000221998		ENSMUSG00000037017	Zscan21	-0.290978	-3.81569	0.0177736
ENSMUSG00000057367	Birc2	-0.342949	-5.20816	0.000189301		ENSMUSG00000030652	Coq7	-0.609836	-3.82425	0.0175863
ENSMUSG00000048371	Pdp2	-0.456202	-5.20141	0.0001925		ENSMUSG00000032374	Plod2	0.713721	3.75414	0.0196198
ENSMUSG00000016758	Bik	1.12358	5.18767	0.000201007		ENSMUSG00000017307	Acot8	-0.387559	-3.80209	0.0179719
ENSMUSG00000066235	Pomgnt2	0.605418	5.13394	0.000231848		ENSMUSG00000049037	Clec4a1	1.73579	3.74374	0.0199107
ENSMUSG00000021611	Tert	-0.935416	-5.17565	0.000208066		ENSMUSG00000028807	Zbtb8a	0.829774	3.76517	0.0193005
ENSMUSG00000023982	Guca1a	1.38104	5.09483	0.000256307		ENSMUSG00000023004	Tuba1b	0.832414	3.81701	0.0177736
ENSMUSG00000004032	Gstm5	0.559273	5.17677	0.000207895		ENSMUSG00000035273	Hpse	1.43881	3.76065	0.0195118
ENSMUSG00000022751	Nit2	-0.521816	-5.15024	0.000223319		ENSMUSG00000086298	Gm11716	-0.922963	-3.80814	0.0179664
ENSMUSG00000085132	Gm12265	1.04514	5.12358	0.000239365		ENSMUSG00000029622	Arpc1b	0.822846	3.80279	0.0179719
ENSMUSG00000113100	Gm48754	-1.03022	-5.09231	0.000257762		ENSMUSG00000022014	Epsti1	1.75093	3.73529	0.0202584
ENSMUSG00000029833	Trim24	-0.668804	-5.17133	0.00020987		ENSMUSG00000021185	Dglucy	-0.502395	-3.78808	0.0184247
ENSMUSG00000020846	Rflnb	1.01624	5.05279	0.000286324		ENSMUSG00000020120	Plek	1.18345	3.72039	0.0205746
ENSMUSG00000086287	Gm15972	3.17983	5.0494	0.000288815		ENSMUSG00000039168	Dap	0.80313	3.76694	0.0192528
ENSMUSG00000038167	Plekhg6	0.647134	5.11736	0.000243029		ENSMUSG00000010830	Kdelr3	0.918912	3.72943	0.0203957
ENSMUSG00000022236	Ropn1l	-0.800998	-5.15343	0.000221998		ENSMUSG00000052889	Prkcb	1.43367	3.71505	0.0207514
ENSMUSG00000029314	Gpat3	0.620938	5.14603	0.000225841		ENSMUSG00000027883	Gpsm2	1.22346	3.72299	0.0205746
ENSMUSG00000027935	Rab13	0.655463	5.14186	0.000227714		ENSMUSG00000084819	Gm11967	-1.14956	-3.73721	0.0201965
ENSMUSG00000076569	Igkv5-39	-1.94688	-5.13578	0.000231076		ENSMUSG00000043832	Clec4a3	1.78241	3.70114	0.0212869
ENSMUSG00000031537	Ikbkb	-0.409393	-5.14271	0.000227714		ENSMUSG00000031875	Cmtm3	0.892343	3.75761	0.0195244
ENSMUSG00000009739	Pou6f1	0.686325	5.09987	0.000254826		ENSMUSG00000000290	Itgb2	1.67155	3.69955	0.0213339
ENSMUSG00000072082	Ccnf	1.02527	5.08207	0.000263849		ENSMUSG00000032122	Slc37a2	1.2577	3.71481	0.0207514
ENSMUSG00000034758	Tle6	1.2135	5.08233	0.000263849		ENSMUSG00000025017	Pik3ap1	1.47728	3.72462	0.0205746
ENSMUSG00000028158	Mttp	0.468219	5.10932	0.000248269		ENSMUSG00000117648	Gm32282	-0.79358	-3.73251	0.0202617
ENSMUSG00000030545	Pex11a	0.565269	5.11847	0.000242813		ENSMUSG00000073684	Faap20	0.736754	3.72294	0.0205746
ENSMUSG00000044026	Slc35g1	0.647896	5.11234	0.000246455		ENSMUSG00000001891	Ugp2	-0.649219	-3.75871	0.0195244
ENSMUSG00000004270	Lpcat3	0.394217	5.09744	0.000256194		ENSMUSG00000042642	Flad1	-0.247275	-3.77676	0.0188493
ENSMUSG00000037440	Vnn1	1.14193	5.10318	0.000252721		ENSMUSG00000025477	Inpp5a	-0.391292	-3.77482	0.0189057
ENSMUSG00000056035	Cyp3a11	1.8401	5.0484	0.000288878		ENSMUSG00000031425	Plp1	-0.622177	-3.72156	0.0205746
ENSMUSG00000067199	Frat1	0.588128	5.06108	0.00028		ENSMUSG00000025950	Idh1	0.457786	3.7548	0.0196198
ENSMUSG00000017723	Wfdc2	1.15341	5.09482	0.000256307		ENSMUSG00000040669	Phc1	-0.422728	-3.74654	0.0197974
ENSMUSG00000035569	Ankrd11	0.433044	5.09521	0.000256307		ENSMUSG00000020689	Itgb3	0.887147	3.71662	0.0207485
ENSMUSG00000002797	Ggct	-0.846184	-5.08801	0.000260072		ENSMUSG00000026260	Ndufa10	-0.435966	-3.75843	0.0195244
ENSMUSG00000030259	Rassf8	0.480571	5.08852	0.000260072		ENSMUSG00000001348	Acp5	1.81258	3.67671	0.0221601
ENSMUSG00000009145	Dqx1	-0.720377	-5.06329	0.000278757		ENSMUSG00000034947	Tmem106a	0.996093	3.68749	0.0217272
ENSMUSG00000019768	Esr1	-0.716854	-5.06708	0.00027667		ENSMUSG00000032311	Nrg4	1.06562	3.67051	0.0223833
ENSMUSG00000030701	Plekhb1	0.810628	5.06321	0.000278757		ENSMUSG00000085772	D630024D03Rik	-1.2805	-3.73264	0.0202617
ENSMUSG00000004018	Fancl	-0.703852	-5.02941	0.000305503		ENSMUSG00000108655	Gm44949	-1.2399	-3.67004	0.0223833
ENSMUSG00000006850	Tmco6	-0.586933	-5.04774	0.000288878		ENSMUSG00000042485	Mustn1	0.55665	3.74974	0.0196623
ENSMUSG00000003279	Dlgap1	-0.692875	-4.95496	0.000380241		ENSMUSG00000021880	Rnase6	1.5734	3.69294	0.0214828
ENSMUSG00000017309	Cd300lg	0.669877	5.05464	0.000285323		ENSMUSG00000029469	Ift81	-1.37184	-3.71084	0.0208361
ENSMUSG00000032300	1700017B05Rik	0.872716	5.00352	0.000327033		ENSMUSG00000047343	Mettl21c	-0.937959	-3.75063	0.0196623
ENSMUSG00000045776	Lrtm1	-1.47573	-5.02742	0.000306729		ENSMUSG00000037762	Slc16a9	0.594576	3.69651	0.0214613
ENSMUSG00000024799	Tm7sf2	-0.899734	-5.02104	0.000311699		ENSMUSG00000033880	Lgals3bp	0.731019	3.74971	0.0196623
ENSMUSG00000028988	Ctnnbip1	0.579636	5.02588	0.000307502		ENSMUSG00000037406	Htra4	1.22086	3.66426	0.0225888
ENSMUSG00000051341	Zfp52	0.95963	4.92773	0.000410319		ENSMUSG00000002289	Angptl4	1.75731	3.66209	0.0225888
ENSMUSG00000061331	Gm17132	-1.32191	-4.95346	0.000380501		ENSMUSG00000022831	Hcls1	1.13218	3.66313	0.0225888
ENSMUSG00000031753	Cog4	-0.320484	-5.03258	0.000303089		ENSMUSG00000064369	mt-Te	-3.19073	-3.66203	0.0225888
ENSMUSG00000116180	Gm49492	0.784636	4.90377	0.000439875		ENSMUSG00000067212	H2-T23	0.704155	3.72735	0.020469
ENSMUSG00000053907	Mat2a	0.521137	5.01922	0.00031278		ENSMUSG00000027560	Dok5	-0.935399	-3.65788	0.022676
ENSMUSG00000007594	Hapln4	0.847616	5.01308	0.000318419		ENSMUSG00000060183	Cxcl11	-1.57545	-3.65912	0.0226757
ENSMUSG00000055799	Tcf7l1	0.611545	4.98354	0.000348671		ENSMUSG00000020078	Vps26a	-0.23659	-3.74037	0.0200596
ENSMUSG00000025246	Tbl1x	0.398051	5.01054	0.000320296		ENSMUSG00000042797	Aqp11	0.982498	3.68648	0.0217378
ENSMUSG00000025235	Bbs4	0.583175	4.89191	0.000455053		ENSMUSG00000033429	Mcee	-0.640823	-3.73435	0.0202597
ENSMUSG00000044367	Slc16a13	1.16276	4.8741	0.000475284		ENSMUSG00000032322	Pstpip1	1.66416	3.64823	0.0230371
ENSMUSG00000032420	Nt5e	-0.594218	-4.97532	0.000357434		ENSMUSG00000050714	Zbtb26	-0.48395	-3.64346	0.0232883
ENSMUSG00000022797	Tfrc	-0.8068	-4.96242	0.000372171		ENSMUSG00000044258	Ctla2a	0.864966	3.71284	0.0207654
ENSMUSG00000019487	Trip10	0.928392	4.95443	0.000380241		ENSMUSG00000031101	Sash3	1.54107	3.67006	0.0223833
ENSMUSG00000078350	Smim1	0.828015	4.94334	0.000391539		ENSMUSG00000020432	Tcn2	0.347215	3.72029	0.0205746
ENSMUSG00000027603	Ggt7	-1.0388	-4.83316	0.000530643		ENSMUSG00000000244	Tspan32	1.46497	3.64817	0.0230371
ENSMUSG00000021591	Glrx	0.659311	4.95024	0.000383624		ENSMUSG00000056851	Pcbp2	-0.261808	-3.70884	0.0209071
ENSMUSG00000044786	Zfp36	-0.989674	-4.92781	0.000410319		ENSMUSG00000020321	Mdh1	-0.771133	-3.70553	0.0210617
ENSMUSG00000020429	Igfbp1	-1.3344	-4.92237	0.000416644		ENSMUSG00000000782	Tcf7	0.865508	3.64934	0.0230371
ENSMUSG00000079362	Gm43302	-1.88811	-4.8596	0.000494442		ENSMUSG00000021474	Sfxn1	0.759817	3.63063	0.0238827
ENSMUSG00000057143	Trim12c	-0.724594	-4.91105	0.000430441		ENSMUSG00000042349	Ikbke	1.274	3.62976	0.0238827
ENSMUSG00000027506	Tpd52	0.477094	4.92079	0.000417785		ENSMUSG00000042436	Mfap4	1.37588	3.67698	0.0221601
ENSMUSG00000017176	Nt5c3b	0.703682	4.88321	0.000463862		ENSMUSG00000007216	Zfp775	-0.398567	-3.65945	0.0226757
ENSMUSG00000096929	A330023F24Rik	-1.02723	-4.88254	0.000463862		ENSMUSG00000029581	Fscn1	0.678997	3.69399	0.0214707
ENSMUSG00000020435	Osbp2	0.849523	4.79728	0.000582187		ENSMUSG00000029817	Tra2a	-0.66938	-3.71386	0.020756
ENSMUSG00000031803	B3gnt3	0.813633	4.82089	0.000546582		ENSMUSG00000054400	Cklf	1.04197	3.63301	0.023821
ENSMUSG00000102252	Snrpn	0.682223	4.8976	0.000447862		ENSMUSG00000045875	Adra1a	1.0808	3.64874	0.0230371
ENSMUSG00000120786		-0.911303	-4.8913	0.000455053		ENSMUSG00000028497	Hacd4	0.988293	3.61796	0.0245666
ENSMUSG00000107516	Gm30784	-0.654126	-4.86566	0.000486979		ENSMUSG00000046598	Bdh1	-1.33743	-3.69411	0.0214707
ENSMUSG00000052684	Jun	-1.42685	-4.88688	0.000459948		ENSMUSG00000107792	Gm43914	1.93396	3.66353	0.0225888
ENSMUSG00000046727	Cystm1	0.801173	4.88658	0.000459948		ENSMUSG00000008734	Gprc5b	0.841544	3.67779	0.0221601
ENSMUSG00000025577	Cbx2	-0.513694	-4.84646	0.000510226		ENSMUSG00000043153	Crppa	-0.537967	-3.60872	0.0247307
ENSMUSG00000112049	Gm48269	-1.61649	-4.82154	0.000546582		ENSMUSG00000027907	S100a11	0.925701	3.69585	0.0214613
ENSMUSG00000027610	Gss	0.51775	4.87372	0.000475284		ENSMUSG00000028459	Cd72	1.78574	3.60941	0.0247307
ENSMUSG00000029401	Rilpl2	0.468005	4.85865	0.00049479		ENSMUSG00000069516	Lyz2	1.72468	3.69115	0.0215438
ENSMUSG00000073835	Mup-ps12	-2.06236	-4.86467	0.000487389		ENSMUSG00000055447	Cd47	0.390182	3.67891	0.0221601
ENSMUSG00000026825	Dnm1	2.13638	4.73186	0.000701116		ENSMUSG00000031165	Was	1.13502	3.59912	0.0251593
ENSMUSG00000026495	Efcab2	-0.891095	-4.78292	0.000606223		ENSMUSG00000032431	Crtap	0.745814	3.66791	0.0224708
ENSMUSG00000037697	Ddhd1	-0.6489	-4.85736	0.000495701		ENSMUSG00000039787	Cercam	1.28685	3.58988	0.0253688
ENSMUSG00000037499	Nenf	0.820127	4.85612	0.000496542		ENSMUSG00000029161	Cgref1	1.26732	3.59172	0.0253223
ENSMUSG00000000340	Dbt	-0.558406	-4.85081	0.000504147		ENSMUSG00000066456	Hmgn3	0.921347	3.62687	0.024033
ENSMUSG00000118128	Gm50331	-1.14015	-4.73228	0.000701116		ENSMUSG00000027550	Lrrcc1	-0.512849	-3.613	0.0247307
ENSMUSG00000118662	Tctn2	0.773904	4.72005	0.000714357		ENSMUSG00000040339	Fam102b	0.767217	3.58388	0.0254338
ENSMUSG00000033065	Pfkm	0.705969	4.82063	0.000546582		ENSMUSG00000020553	Pctp	0.581946	3.59165	0.0253223
ENSMUSG00000019478	Rab4a	0.653682	4.83502	0.000528666		ENSMUSG00000022324	Matn2	0.948202	3.57817	0.0255016
ENSMUSG00000032280	Tle3	0.663835	4.81077	0.000563356		ENSMUSG00000032383	Ppib	0.55569	3.67184	0.0223833
ENSMUSG00000029125	Stx18	-0.407879	-4.82516	0.000543596		ENSMUSG00000031458	Coprs	-0.560018	-3.65748	0.022676
ENSMUSG00000051495	Irf2bp2	-0.442696	-4.82147	0.000546582		ENSMUSG00000032725	Folr2	1.59418	3.6059	0.0248826
ENSMUSG00000068252	Apol7b	-0.871441	-4.79984	0.00057999		ENSMUSG00000022372	Sla	1.67685	3.59459	0.0252721
ENSMUSG00000020649	Rrm2	1.47312	4.74633	0.000673065		ENSMUSG00000036943	Rab8b	0.760541	3.57611	0.0255212
ENSMUSG00000100094	1810008I18Rik	-0.863057	-4.80809	0.000565698		ENSMUSG00000002992	Apoc2	1.86817	3.5917	0.0253223
ENSMUSG00000110353	Gm33543	-1.44503	-4.77633	0.000616698		ENSMUSG00000022489	Pde1b	0.910558	3.5696	0.0257691
ENSMUSG00000019848	Popdc3	2.16566	4.67754	0.000801898		ENSMUSG00000078453	Abracl	1.0201	3.61149	0.0247307
ENSMUSG00000050188	Lsm10	0.524172	4.80876	0.000565698		ENSMUSG00000020546	Stxbp4	0.611005	3.6104	0.0247307
ENSMUSG00000052151	Plpp2	0.660935	4.79803	0.000582106		ENSMUSG00000069662	Marcks	0.619724	3.6483	0.0230371
ENSMUSG00000024697	Gna14	0.892009	4.72169	0.000713259		ENSMUSG00000039384	Dusp10	0.501687	3.64295	0.0232883
ENSMUSG00000039519	Cyp7b1	-0.797462	-4.79214	0.000590776		ENSMUSG00000120955		-1.20082	-3.62984	0.0238827
ENSMUSG00000029392	Rilpl1	0.757603	4.70507	0.000744275		ENSMUSG00000024013	Fgd2	1.15923	3.56401	0.0260334
ENSMUSG00000026655	Fam107b	-0.841004	-4.78182	0.000607025		ENSMUSG00000026869	Psmd5	-0.464595	-3.63864	0.0235347
ENSMUSG00000029380	Cxcl1	-1.17441	-4.78836	0.000596816		ENSMUSG00000050549	Fam241a	-0.573461	-3.59458	0.0252721
ENSMUSG00000032715	Trib3	1.23239	4.72978	0.000702749		ENSMUSG00000020810	Cygb	0.567614	3.63597	0.0236669
ENSMUSG00000045868	Gvin1	-1.50566	-4.70553	0.000744275		ENSMUSG00000028111	Ctsk	1.30815	3.58954	0.0253688
ENSMUSG00000032009	Sesn3	-0.645046	-4.75641	0.000654056		ENSMUSG00000048332	Lhfp	0.610734	3.61013	0.0247307
ENSMUSG00000114452	A530001N23Rik	-1.08299	-4.67929	0.00079902		ENSMUSG00000087578	Ccdc142os	-0.626455	-3.57557	0.0255212
ENSMUSG00000037434	Slc30a1	0.522889	4.77416	0.000619687		ENSMUSG00000036894	Rap2b	0.650534	3.55334	0.0267579
ENSMUSG00000056313	Tcim	0.977272	4.76623	0.000634659		ENSMUSG00000003604	Aven	-0.55013	-3.62323	0.0242395
ENSMUSG00000035722	Abca7	0.576649	4.68122	0.000795697		ENSMUSG00000035413	Tmem98	1.02544	3.54647	0.027136
ENSMUSG00000021665	Hexb	-0.890592	-4.74912	0.000668423		ENSMUSG00000035963	Odf3l2	-0.911429	-3.61192	0.0247307
ENSMUSG00000001288	Rarg	0.660828	4.72119	0.000713259		ENSMUSG00000079020	Slc45a4	0.522083	3.58547	0.0254338
ENSMUSG00000033068	Entpd6	0.426287	4.71832	0.000716849		ENSMUSG00000037410	Tbc1d2b	0.600264	3.53519	0.0276281
ENSMUSG00000016028	Celsr1	0.748188	4.73116	0.000701143		ENSMUSG00000038607	Gng10	0.598479	3.57859	0.0255016
ENSMUSG00000010095	Slc3a2	0.417586	4.73366	0.000700142		ENSMUSG00000047045	Tmem164	0.870833	3.52019	0.0278786
ENSMUSG00000024640	Psat1	1.89209	4.59565	0.00100702		ENSMUSG00000085208	Brip1os	0.629392	3.52171	0.0278786
ENSMUSG00000087241	Gm11844	-0.69862	-4.72814	0.000704855		ENSMUSG00000062937	Mtap	0.485088	3.58358	0.0254338
ENSMUSG00000022550	Adck5	0.842758	4.72709	0.000704855		ENSMUSG00000021948	Prkcd	0.598175	3.59652	0.0252721
ENSMUSG00000001829	Clpb	0.402444	4.72683	0.000704855		ENSMUSG00000022064	Pibf1	-0.484634	-3.57717	0.0255212
ENSMUSG00000041945	Mfsd9	0.686055	4.63466	0.00090526		ENSMUSG00000029158	Yipf7	-0.523733	-3.60416	0.0249547
ENSMUSG00000024180	Pgap6	0.495237	4.7219	0.000713259		ENSMUSG00000038175	Mylip	0.40048	3.58157	0.0254664
ENSMUSG00000028600	Podn	-0.946385	-4.62817	0.000920778		ENSMUSG00000029070	Mxra8	0.560616	3.61199	0.0247307
ENSMUSG00000100599	1700120C14Rik	2.13304	4.57869	0.00103886		ENSMUSG00000033220	Rac2	2.05458	3.50873	0.0283589
ENSMUSG00000061119	Prcp	0.781031	4.70489	0.000744275		ENSMUSG00000073600	Prob1	-0.585353	-3.60959	0.0247307
ENSMUSG00000006763	Saal1	0.400799	4.65494	0.000856163		ENSMUSG00000026594	Ralgps2	1.19239	3.50948	0.0283589
ENSMUSG00000027762	Sucnr1	-1.1766	-4.70104	0.000752094		ENSMUSG00000031246	Sh3bgrl	0.623998	3.57886	0.0255016
ENSMUSG00000047843	Bri3	0.800677	4.68913	0.000778703		ENSMUSG00000021508	Cxcl14	0.553143	3.60141	0.0250451
ENSMUSG00000034118	Tpst1	0.440731	4.69396	0.000768109		ENSMUSG00000029373	Pf4	1.09685	3.60295	0.0249874
ENSMUSG00000027646	Src	1.21188	4.58896	0.00102288		ENSMUSG00000045594	Glb1	0.835633	3.51022	0.0283589
ENSMUSG00000024949	Sf1	-0.56342	-4.67368	0.000810354		ENSMUSG00000079057	Cyp4v3	0.79976	3.50491	0.0283589
ENSMUSG00000016940	Kctd2	0.44217	4.68324	0.000792177		ENSMUSG00000026193	Fn1	1.47435	3.58292	0.0254338
ENSMUSG00000032114	Slc37a4	0.73688	4.66527	0.000831231		ENSMUSG00000038618	Rassf7	1.34461	3.50497	0.0283589
ENSMUSG00000027111	Itga6	1.13184	4.64232	0.000886612		ENSMUSG00000012017	Scarf2	0.733312	3.52895	0.0277644
ENSMUSG00000071005	Ccl19	-1.16541	-4.63212	0.000910895		ENSMUSG00000051855	Mest	1.79294	3.52702	0.0277644
ENSMUSG00000047777	Phf13	0.537647	4.60673	0.000977304		ENSMUSG00000028581	Laptm5	1.67078	3.54489	0.0271493
ENSMUSG00000066513	Klk1b4	1.14248	4.61234	0.000961567		ENSMUSG00000038976	Ppp1r9b	0.423713	3.57396	0.0255459
ENSMUSG00000038286	Bphl	-0.451327	-4.64304	0.000886416		ENSMUSG00000028982	Slc25a33	-0.500975	-3.5723	0.0256178
ENSMUSG00000021646	Mccc2	-0.587627	-4.6604	0.000842786		ENSMUSG00000038671	Arfrp1	-0.374396	-3.59503	0.0252721
ENSMUSG00000034768	Asb16	1.67102	4.5135	0.00122647		ENSMUSG00000044676	Zfp612	-0.612189	-3.5162	0.028141
ENSMUSG00000052102	Gnpda1	-0.577352	-4.64984	0.000868725		ENSMUSG00000026728	Vim	0.954833	3.58273	0.0254338
ENSMUSG00000029408	Abcb9	0.61307	4.5419	0.00113163		ENSMUSG00000050379	Septin6	0.803414	3.49133	0.0294028
ENSMUSG00000027394	Ttl	0.612303	4.56773	0.00106326		ENSMUSG00000023031	Cela1	1.3683	3.48793	0.0295839
ENSMUSG00000045314	Sowahb	0.790971	4.57117	0.00105564		ENSMUSG00000026028	Trak2	-0.53696	-3.58539	0.0254338
ENSMUSG00000024070	Prkd3	-0.51445	-4.64033	0.000890495		ENSMUSG00000034485	Uaca	-0.331959	-3.58689	0.0254338
ENSMUSG00000051316	Taf7	-0.512833	-4.58185	0.00103406		ENSMUSG00000034271	Jdp2	0.709397	3.50646	0.0283589
ENSMUSG00000052056	Zfp217	0.479366	4.59322	0.00101292		ENSMUSG00000070436	Serpinh1	0.597297	3.58353	0.0254338
ENSMUSG00000031530	Dusp4	1.26943	4.48708	0.00131359		ENSMUSG00000041390	Mdfic	0.536358	3.52194	0.0278786
ENSMUSG00000039137	Whrn	1.05504	4.50171	0.00126475		ENSMUSG00000060036	Rpl3	0.626687	3.57918	0.0255016
ENSMUSG00000028706	Nsun4	0.359954	4.62537	0.000925332		ENSMUSG00000120145		-1.57639	-3.5152	0.0281676
ENSMUSG00000035198	Tubg1	0.479607	4.62539	0.000925332		ENSMUSG00000032562	Gnai2	0.32918	3.57501	0.0255212
ENSMUSG00000113032	Gm47578	-0.613688	-4.54862	0.0011159		ENSMUSG00000034667	Xpot	-0.355011	-3.56685	0.025925
ENSMUSG00000039967	Zfp292	-0.530398	-4.55427	0.00109991		ENSMUSG00000022816	Fstl1	1.12677	3.56049	0.0262511
ENSMUSG00000031314	Taf1	-0.623558	-4.59244	0.00101341		ENSMUSG00000024501	Dpysl3	0.927946	3.48464	0.029756
ENSMUSG00000029162	Khk	0.802967	4.57256	0.00105299		ENSMUSG00000079017	Ifi27l2a	1.56681	3.56517	0.025999
ENSMUSG00000028167	Bdh2	-0.734586	-4.6132	0.000960898		ENSMUSG00000078786	BC024978	-0.58095	-3.5262	0.0277644
ENSMUSG00000112342	Gm47031	-0.95422	-4.59842	0.00100004		ENSMUSG00000025584	Pde8a	-0.415959	-3.54396	0.0271674
ENSMUSG00000059060	Rad51b	1.36776	4.55692	0.00109264		ENSMUSG00000037649	H2-DMa	0.897088	3.53477	0.0276281
ENSMUSG00000030917	Tmem159	0.958299	4.54492	0.00112277		ENSMUSG00000029047	Pex10	-0.313749	-3.52676	0.0277644
ENSMUSG00000032350	Gclc	0.555352	4.58186	0.00103406		ENSMUSG00000064982	Gm25259	-3.19409	-3.45876	0.0310768
ENSMUSG00000115867	Gm17753	0.605944	4.60009	0.000996673		ENSMUSG00000025993	Slc40a1	0.860258	3.52786	0.0277644
ENSMUSG00000117226	Gm31235	-0.950769	-4.54794	0.00111619		ENSMUSG00000025289	Prdx4	0.685427	3.52859	0.0277644
ENSMUSG00000019188	H13	0.375188	4.58197	0.00103406		ENSMUSG00000007041	Clic1	0.694894	3.53705	0.0275568
ENSMUSG00000060600	Eno3	0.630184	4.58295	0.00103406		ENSMUSG00000018920	Cxcl16	1.2829	3.45846	0.0310768
ENSMUSG00000024901	Peli3	0.879849	4.46212	0.00140283		ENSMUSG00000021213	Akr1c13	1.19466	3.4677	0.0307013
ENSMUSG00000063065	Mapk3	0.530702	4.58581	0.00102918		ENSMUSG00000049130	C5ar1	1.3677	3.4488	0.0315057
ENSMUSG00000029173	Sepsecs	-0.355778	-4.58724	0.00102652		ENSMUSG00000038775	Vill	1.52777	3.45649	0.0311818
ENSMUSG00000035864	Syt1	-0.825322	-4.50932	0.00123625		ENSMUSG00000037347	Chst7	0.621142	3.44691	0.0316001
ENSMUSG00000046562	Unc119b	0.481534	4.57842	0.00103886		ENSMUSG00000089942	Pira2	1.66605	3.47749	0.0300996
ENSMUSG00000038526	Car14	0.677565	4.57644	0.00104183		ENSMUSG00000093565	Rab26os	0.841208	3.50528	0.0283589
ENSMUSG00000057228	Aadat	-0.817493	-4.56542	0.00106914		ENSMUSG00000046034	Otulin	-0.475402	-3.54498	0.0271493
ENSMUSG00000085990	Gm16731	-1.11929	-4.53079	0.00116643		ENSMUSG00000040213	Kyat3	-0.419793	-3.52063	0.0278786
ENSMUSG00000025232	Hexa	0.626737	4.57794	0.00103886		ENSMUSG00000030737	Slco2b1	0.543528	3.48491	0.029756
ENSMUSG00000046152	Fut10	1.24468	4.43088	0.00151773		ENSMUSG00000063884	Ptcd3	-0.208358	-3.5493	0.0270163
ENSMUSG00000024228	Nudt12	-0.359791	-4.57896	0.00103886		ENSMUSG00000001366	Fbxo9	-0.357498	-3.54867	0.0270163
ENSMUSG00000020140	Lgr5	-0.768649	-4.53126	0.00116643		ENSMUSG00000020009	Ifngr1	0.468393	3.53393	0.0276324
ENSMUSG00000023243	Kcnk5	0.52775	4.56985	0.00105807		ENSMUSG00000033499	Larp4b	-0.270856	-3.54297	0.0271907
ENSMUSG00000040688	Tbl3	0.450021	4.55737	0.00109264		ENSMUSG00000002010	Idh3g	-0.238921	-3.52718	0.0277644
ENSMUSG00000030470	Csrp3	-1.75952	-4.56073	0.00108345		ENSMUSG00000031827	Cotl1	1.03565	3.49959	0.0287514
ENSMUSG00000005447	Pafah1b3	1.14213	4.51602	0.00121902		ENSMUSG00000032047	Acat1	-0.466535	-3.53719	0.0275568
ENSMUSG00000028655	Mfsd2a	0.829427	4.55299	0.00110231		ENSMUSG00000018339	Gpx3	0.770143	3.52004	0.0278786
ENSMUSG00000027952	Pmvk	-0.806355	-4.54544	0.00112277		ENSMUSG00000023992	Trem2	2.24439	3.43448	0.0323895
ENSMUSG00000030827	Fgf21	2.21093	4.45972	0.00141112		ENSMUSG00000078350	Smim1	0.968608	3.43959	0.0321664
ENSMUSG00000038302	Afg1l	0.369448	4.51912	0.00120918		ENSMUSG00000079415	Cntf	-0.787114	-3.46535	0.0307234
ENSMUSG00000070407	Hs3st3b1	-0.424065	-4.53256	0.00116426		ENSMUSG00000050708	Ftl1	0.69935	3.514	0.0282118
ENSMUSG00000073968	Trim68	-0.539044	-4.46516	0.00139695		ENSMUSG00000013707	Tnfaip8l2	1.60478	3.42994	0.0324818
ENSMUSG00000098158	Gm4804	-0.802198	-4.47142	0.00137412		ENSMUSG00000075702	Selenom	0.70069	3.52806	0.0277644
ENSMUSG00000102752	Gm7694	0.625619	4.48171	0.00133411		ENSMUSG00000006342	Susd2	0.612628	3.43226	0.0324818
ENSMUSG00000029032	Arhgef16	0.812747	4.45416	0.00143137		ENSMUSG00000058818	Pirb	1.5171	3.42947	0.0324818
ENSMUSG00000047022	Mipol1	0.536096	4.42601	0.00153336		ENSMUSG00000037306	Man1c1	0.705473	3.43413	0.0323895
ENSMUSG00000027605	Acss2	-1.08392	-4.49762	0.00127809		ENSMUSG00000060639	H4c9	-0.697016	-3.53333	0.0276324
ENSMUSG00000054889	Dsp	0.543868	4.51149	0.00122996		ENSMUSG00000022844	Pdia5	0.758805	3.43683	0.0323094
ENSMUSG00000030108	Slc6a13	0.637154	4.48915	0.00130729		ENSMUSG00000041263	Rusc1	-0.419414	-3.52132	0.0278786
ENSMUSG00000037379	Spon2	0.901993	4.49729	0.00127809		ENSMUSG00000003269	Cyth2	-0.378497	-3.52364	0.0278786
ENSMUSG00000026104	Stat1	-0.771022	-4.51295	0.00122647		ENSMUSG00000019850	Tnfaip3	0.715236	3.41164	0.0336371
ENSMUSG00000049038	Mterf2	-0.775563	-4.46271	0.00140279		ENSMUSG00000037206	Islr	0.64885	3.51001	0.0283589
ENSMUSG00000031843	Mphosph6	-0.498041	-4.46545	0.00139695		ENSMUSG00000111080	Gm20300	-0.405205	-3.50539	0.0283589
ENSMUSG00000042831	Alkbh6	0.598186	4.49512	0.00128464		ENSMUSG00000002058	Unc119	0.694765	3.48105	0.0299928
ENSMUSG00000022309	Angpt1	-1.19834	-4.34294	0.00188314		ENSMUSG00000029735	Tpk1	-0.776285	-3.40956	0.0337016
ENSMUSG00000085881	Gm15912	1.17981	4.34805	0.00185572		ENSMUSG00000018008	Cyth4	1.32916	3.43016	0.0324818
ENSMUSG00000052512	Nav2	-0.778503	-4.47938	0.00134166		ENSMUSG00000042901	Aida	-0.410265	-3.50755	0.0283589
ENSMUSG00000003573	Homer3	0.856593	4.40687	0.00159608		ENSMUSG00000025920	Stau2	-0.625233	-3.50642	0.0283589
ENSMUSG00000097310	A930038B10Rik	-0.784084	-4.3805	0.00171009		ENSMUSG00000072694	1500011B03Rik	0.611967	3.42611	0.0327432
ENSMUSG00000048581	E130311K13Rik	-0.468131	-4.45016	0.00144732		ENSMUSG00000036854	Hspb6	-0.888954	-3.45426	0.0312126
ENSMUSG00000004233	Wars2	-0.422459	-4.37583	0.00173294		ENSMUSG00000000392	Fap	0.809829	3.43413	0.0323895
ENSMUSG00000032076	Cadm1	0.452491	4.46377	0.0014006		ENSMUSG00000021624	Cd180	1.75471	3.40283	0.0340704
ENSMUSG00000001227	Sema6b	0.731673	4.3511	0.00184397		ENSMUSG00000059108	Ifitm6	1.84906	3.38849	0.0352756
ENSMUSG00000043681	Fam25c	-1.09682	-4.45475	0.00143131		ENSMUSG00000018160	Med1	-0.279963	-3.4686	0.0307013
ENSMUSG00000093661	Eif4e3	-0.959859	-4.42931	0.00152268		ENSMUSG00000120743		-0.787948	-3.4888	0.0295645
ENSMUSG00000030032	Wdr54	0.872989	4.31321	0.0020331		ENSMUSG00000039497	Dse	0.955102	3.38207	0.0358157
ENSMUSG00000096255	Dynlt1b	0.549303	4.44881	0.00145093		ENSMUSG00000020377	Ltc4s	1.21793	3.41348	0.0335695
ENSMUSG00000029499	Pxmp2	-0.570336	-4.4252	0.0015338		ENSMUSG00000039646	Vasn	0.7809	3.3937	0.0348658
ENSMUSG00000045094	Arhgef37	-0.646092	-4.4121	0.00157501		ENSMUSG00000031714	Gab1	0.329597	3.43067	0.0324818
ENSMUSG00000058396	Gpr182	0.491241	4.44621	0.00146046		ENSMUSG00000026411	Tmem9	0.564997	3.46577	0.0307234
ENSMUSG00000024816	Frmd8	0.409336	4.42342	0.00153784		ENSMUSG00000062198	2700097O09Rik	-0.533721	-3.47806	0.0300996
ENSMUSG00000040525	Cblc	0.749663	4.4404	0.00148265		ENSMUSG00000027339	Rassf2	0.872105	3.376	0.0359978
ENSMUSG00000004462	Tbccd1	-0.437224	-4.44203	0.00147763		ENSMUSG00000052248	Zeb2os	-1.15471	-3.41907	0.0333034
ENSMUSG00000004655	Aqp1	0.679166	4.43238	0.00151319		ENSMUSG00000112148	Lilrb4a	1.20435	3.40415	0.0340578
ENSMUSG00000050855	Zfp940	0.764486	4.29646	0.00211296		ENSMUSG00000057191	AB124611	1.4808	3.36848	0.0362816
ENSMUSG00000040612	Ildr2	-0.576108	-4.43389	0.00151141		ENSMUSG00000025813	Homer2	-0.996046	-3.44375	0.0318353
ENSMUSG00000097589	Dleu2	-0.822845	-4.43238	0.00151319		ENSMUSG00000040747	Cd53	1.77088	3.37554	0.0359978
ENSMUSG00000028744	Slc66a1	0.372844	4.42808	0.00152592		ENSMUSG00000061981	Flot2	0.264261	3.48064	0.0299928
ENSMUSG00000022177	Haus4	0.702974	4.41694	0.00156182		ENSMUSG00000034949	Zfr2	-0.726612	-3.38576	0.0354946
ENSMUSG00000032348	Gsta4	0.741032	4.4096	0.00158495		ENSMUSG00000027099	Mtx2	-0.365651	-3.47957	0.0300302
ENSMUSG00000026437	Cdk18	0.382142	4.42479	0.0015338		ENSMUSG00000028988	Ctnnbip1	0.403737	3.46752	0.0307013
ENSMUSG00000026064	Ptp4a1	-1.29255	-4.4215	0.00154456		ENSMUSG00000039197	Adk	-0.371179	-3.47628	0.0301489
ENSMUSG00000029864	Gstk1	-0.476207	-4.39278	0.00165545		ENSMUSG00000000340	Dbt	-0.436428	-3.45499	0.0312038
ENSMUSG00000071379	Hpcal1	0.593552	4.41732	0.00156182		ENSMUSG00000018411	Mapt	-0.40064	-3.47312	0.0303726
ENSMUSG00000023963	Cyp39a1	0.577912	4.41506	0.00156852		ENSMUSG00000047604	Frat2	0.60657	3.40309	0.0340704
ENSMUSG00000030340	Scnn1a	-0.573012	-4.41418	0.00157015		ENSMUSG00000025372	Baiap2	0.773789	3.36058	0.0366096
ENSMUSG00000032418	Me1	1.03129	4.39293	0.00165545		ENSMUSG00000031373	Car5b	1.21717	3.35831	0.0367899
ENSMUSG00000070690	Albfm1	-0.590562	-4.41318	0.00157236		ENSMUSG00000056515	Rab31	0.922805	3.38112	0.0358506
ENSMUSG00000054517	Trim65	-0.390316	-4.37309	0.00174524		ENSMUSG00000090231	Cfb	1.33028	3.40057	0.034236
ENSMUSG00000027253	Lrp4	0.575407	4.35999	0.0018045		ENSMUSG00000066839	Ecsit	-0.389822	-3.46387	0.0308002
ENSMUSG00000074183	Gsta1	2.02899	4.39582	0.00164641		ENSMUSG00000003477	Inmt	0.797918	3.45089	0.0314066
ENSMUSG00000003273	Car11	1.66162	4.3107	0.00204601		ENSMUSG00000032231	Anxa2	0.783477	3.46543	0.0307234
ENSMUSG00000028521	Slc35d1	0.366269	4.39756	0.00164178		ENSMUSG00000038766	Gabpb2	-0.344054	-3.41373	0.0335695
ENSMUSG00000066643	Wdr35	0.610071	4.27316	0.00221742		ENSMUSG00000001473	Tubb6	1.06522	3.46035	0.0310607
ENSMUSG00000065952	Rps23rg1	-0.912105	-4.36839	0.00176256		ENSMUSG00000038642	Ctss	1.9767	3.42195	0.033084
ENSMUSG00000031347	Cetn2	-0.458068	-4.39558	0.00164641		ENSMUSG00000059883	Irak4	0.633317	3.34038	0.0380561
ENSMUSG00000074218	Cox7a1	0.964052	4.38272	0.00170092		ENSMUSG00000028125	Abca4	1.2107	3.34438	0.0378034
ENSMUSG00000043067	Dpy19l1	0.629527	4.38475	0.00169284		ENSMUSG00000020111	Micu1	-0.228065	-3.45827	0.0310768
ENSMUSG00000059316	Slc27a4	0.336663	4.39089	0.00166264		ENSMUSG00000017969	Ptgis	1.20577	3.33841	0.0381503
ENSMUSG00000074217	Misp3	2.52136	4.22002	0.00252046		ENSMUSG00000029413	Naaa	0.610475	3.41331	0.0335695
ENSMUSG00000021957	Tkt	0.859663	4.37172	0.00174985		ENSMUSG00000005763	Cd247	0.882888	3.34856	0.0375936
ENSMUSG00000029463	Fam216a	0.488744	4.30631	0.00206456		ENSMUSG00000030595	Nfkbib	-0.388026	-3.4554	0.0312038
ENSMUSG00000030802	Bckdk	0.488351	4.37009	0.00175601		ENSMUSG00000005413	Hmox1	1.1032	3.41142	0.0336371
ENSMUSG00000049624	Slc17a5	0.478351	4.36018	0.0018045		ENSMUSG00000020914	Top2a	2.18721	3.3408	0.0380561
ENSMUSG00000108358	Gm44509	0.878903	4.24692	0.00236504		ENSMUSG00000002847	Pla1a	0.69141	3.37019	0.0362018
ENSMUSG00000027690	Slc2a2	0.76075	4.33804	0.00190322		ENSMUSG00000024645	Timm21	-0.286888	-3.45342	0.0312318
ENSMUSG00000042063	Zfp386	-0.483329	-4.35233	0.00183984		ENSMUSG00000024781	Lipa	0.902856	3.36807	0.0362816
ENSMUSG00000059895	Ptp4a3	0.683254	4.35363	0.00183536		ENSMUSG00000022332	Khdrbs3	-0.852226	-3.43707	0.0323094
ENSMUSG00000110206	Flt3l	0.70273	4.35633	0.00182269		ENSMUSG00000000409	Lck	1.46011	3.34971	0.0375922
ENSMUSG00000062376	Borcs7	-0.37365	-4.33059	0.00194591		ENSMUSG00000018102	H2bc4	-0.48139	-3.44856	0.0315057
ENSMUSG00000057130	Txnl4a	0.707037	4.34925	0.00185174		ENSMUSG00000062210	Tnfaip8	0.813967	3.35387	0.0372035
ENSMUSG00000051627	H1f4	-1.99351	-4.18491	0.00274102		ENSMUSG00000120992		1.64902	3.33428	0.0381769
ENSMUSG00000042496	Prdm10	-0.428506	-4.27831	0.00219545		ENSMUSG00000022354	Ndufb9	-0.497367	-3.40705	0.0338298
ENSMUSG00000025395	Prim1	0.874707	4.28852	0.00214597		ENSMUSG00000104080	Gm38279	-0.668652	-3.34068	0.0380561
ENSMUSG00000019970	Sgk1	1.02766	4.34061	0.00189402		ENSMUSG00000041476	Smpx	-0.621425	-3.41724	0.0334221
ENSMUSG00000029458	Brap	0.385873	4.33957	0.00189714		ENSMUSG00000056069	Otulinl	1.70089	3.32453	0.0387704
ENSMUSG00000030244	Gys2	0.65278	4.32959	0.0019488		ENSMUSG00000041707	Tmem273	1.56095	3.32962	0.0382883
ENSMUSG00000115979	Gm49410	-0.702134	-4.29668	0.00211296		ENSMUSG00000024691	Fam111a	0.774932	3.33231	0.0382435
ENSMUSG00000068762	Gstm6	-0.518406	-4.31517	0.00202374		ENSMUSG00000046805	Mpeg1	2.22054	3.33518	0.0381769
ENSMUSG00000087613	Gm13855	-0.748457	-4.32599	0.00196473		ENSMUSG00000059498	Fcgr3	1.52236	3.37996	0.0358506
ENSMUSG00000019873	Reep3	0.343002	4.32746	0.00195886		ENSMUSG00000033192	Lpcat2	1.27833	3.31781	0.0392535
ENSMUSG00000021713	Ppwd1	-0.279649	-4.29492	0.00211637		ENSMUSG00000031129	Slc9a9	1.23872	3.31588	0.0392535
ENSMUSG00000024644	Cndp2	-0.427704	-4.32266	0.0019825		ENSMUSG00000047250	Ptgs1	0.811791	3.3303	0.0382883
ENSMUSG00000036904	Fzd8	-0.44778	-4.29668	0.00211296		ENSMUSG00000026043	Col3a1	1.48231	3.43052	0.0324818
ENSMUSG00000105987	AI506816	0.919654	4.25986	0.00228401		ENSMUSG00000042607	Asb4	0.57293	3.37936	0.0358517
ENSMUSG00000008167	Fbxw9	0.553582	4.31791	0.00200948		ENSMUSG00000030263	Irag2	0.948517	3.30861	0.0396506
ENSMUSG00000029475	Kdm2b	0.439952	4.2763	0.00220479		ENSMUSG00000038080	Kdm1b	-0.343195	-3.37447	0.0359978
ENSMUSG00000032212	Sltm	-0.360419	-4.30348	0.00207988		ENSMUSG00000021188	Trip11	-0.307963	-3.37101	0.0361762
ENSMUSG00000120050		-0.831219	-4.2801	0.00219484		ENSMUSG00000022186	Oxct1	-0.824723	-3.41559	0.033524
ENSMUSG00000032531	Amotl2	-0.56837	-4.30903	0.00205351		ENSMUSG00000046731	Kctd11	0.57419	3.31078	0.0395862
ENSMUSG00000034673	Pbx2	0.329945	4.30821	0.00205551		ENSMUSG00000026786	Apbb1ip	1.10838	3.29858	0.0401906
ENSMUSG00000029699	Ssc4d	0.728336	4.24253	0.00239455		ENSMUSG00000050989	Selenon	0.624995	3.33856	0.0381503
ENSMUSG00000040945	Rcc2	0.602271	4.30018	0.00209842		ENSMUSG00000072940	Gm10443	-5.56302	-3.37201	0.0361318
ENSMUSG00000025911	Adhfe1	-0.622778	-4.28861	0.00214597		ENSMUSG00000030798	Cd37	1.16287	3.30754	0.0396527
ENSMUSG00000018965	Ywhah	0.339542	4.295	0.00211637		ENSMUSG00000034041	Lyl1	0.878872	3.31605	0.0392535
ENSMUSG00000040658	Dnph1	0.774927	4.2912	0.00213466		ENSMUSG00000031485	Plpbp	-0.289317	-3.41039	0.0336792
ENSMUSG00000022560	Slc52a2	0.460279	4.24849	0.00235701		ENSMUSG00000026409	Pfkfb2	-0.55407	-3.3677	0.0362816
ENSMUSG00000028034	Fubp1	-0.561976	-4.29318	0.00212469		ENSMUSG00000018654	Ikzf1	1.22457	3.29899	0.0401906
ENSMUSG00000005225	Plekha8	0.413667	4.28786	0.00214693		ENSMUSG00000000693	Loxl3	1.00249	3.29762	0.0402413
ENSMUSG00000097177	9330159M07Rik	-0.682291	-4.2276	0.00247583		ENSMUSG00000034993	Vat1	0.51546	3.38024	0.0358506
ENSMUSG00000029710	Ephb4	0.534178	4.27891	0.00219484		ENSMUSG00000032942	Ucp3	0.600405	3.40763	0.0338298
ENSMUSG00000099843	Gm7160	0.616563	4.2739	0.00221577		ENSMUSG00000001435	Col18a1	0.888138	3.31155	0.0395601
ENSMUSG00000023348	Trip6	0.584083	4.27939	0.00219484		ENSMUSG00000037902	Sirpa	1.04287	3.34774	0.0376209
ENSMUSG00000121494	9030619P08Rik	-1.19855	-4.27202	0.00222191		ENSMUSG00000002769	Gnmt	-0.922385	-3.3366	0.0381769
ENSMUSG00000050860	Phospho1	1.6135	4.27034	0.00223024		ENSMUSG00000039981	Zc3h12d	1.08371	3.30379	0.0398356
ENSMUSG00000028982	Slc25a33	0.586802	4.25629	0.00230645		ENSMUSG00000020388	Pdlim4	0.66511	3.36561	0.0363747
ENSMUSG00000020532	Acaca	0.695199	4.2794	0.00219484		ENSMUSG00000029322	Plac8	2.26378	3.28212	0.0412563
ENSMUSG00000120725		-0.913208	-4.23299	0.00244883		ENSMUSG00000024397	Aif1	1.70791	3.28798	0.0407004
ENSMUSG00000040289	Hey1	-1.05218	-4.10934	0.00332448		ENSMUSG00000021665	Hexb	0.724356	3.36452	0.0363747
ENSMUSG00000074030	Exoc8	0.355627	4.20768	0.00260107		ENSMUSG00000045573	Penk	1.26754	3.3058	0.0397281
ENSMUSG00000121042		0.666954	4.27596	0.00220479		ENSMUSG00000038608	Dock10	0.827282	3.26623	0.0425954
ENSMUSG00000000440	Pparg	0.910713	4.26506	0.00226085		ENSMUSG00000025591	Tma16	-0.332141	-3.3235	0.0388245
ENSMUSG00000023070	Rgn	-1.00332	-4.20627	0.00260471		ENSMUSG00000038204	Asb10	-0.431742	-3.39123	0.0350562
ENSMUSG00000020737	Jpt1	0.583759	4.26826	0.00224153		ENSMUSG00000014329	Bicc1	0.628196	3.28739	0.0407004
ENSMUSG00000058761	Rnf169	-0.30528	-4.26193	0.00227264		ENSMUSG00000003644	Rps6ka1	0.722651	3.32975	0.0382883
ENSMUSG00000038344	Txlng	-0.326953	-4.26356	0.00226446		ENSMUSG00000015355	Cd48	1.51146	3.26824	0.0424807
ENSMUSG00000035828	Pim3	-0.609808	-4.2636	0.00226446		ENSMUSG00000045165	AI467606	1.10882	3.263	0.0426866
ENSMUSG00000097392	Thoc2l	-0.544182	-4.23203	0.00244883		ENSMUSG00000021815	Mss51	-0.806229	-3.37663	0.0359978
ENSMUSG00000032363	Adamts7	0.856695	4.2331	0.00244883		ENSMUSG00000054203	Ifi205	1.10852	3.31244	0.0395207
ENSMUSG00000110613	Lncbate1	-1.03656	-4.23246	0.00244883		ENSMUSG00000089774	Slc5a3	0.971721	3.26966	0.0424276
ENSMUSG00000046402	Rbp1	-0.990736	-4.22464	0.00249535		ENSMUSG00000030654	Arl6ip1	0.459988	3.36098	0.0366096
ENSMUSG00000110781	Gm31992	-0.860406	-4.2102	0.00258431		ENSMUSG00000022912	Pros1	0.668801	3.33222	0.0382435
ENSMUSG00000026315	Serpinb8	-0.930345	-4.19292	0.00268855		ENSMUSG00000004837	Grap	1.0849	3.31269	0.0395207
ENSMUSG00000025875	Tspan17	0.675247	4.2034	0.0026156		ENSMUSG00000030323	Ift122	0.449049	3.34584	0.0377668
ENSMUSG00000052369	Tmem106c	0.355176	4.25073	0.00234398		ENSMUSG00000026482	Rgl1	0.569784	3.29288	0.0404479
ENSMUSG00000022940	Pigp	0.604923	4.24102	0.00240228		ENSMUSG00000121402		-0.680745	-3.30006	0.0401423
ENSMUSG00000029227	Fip1l1	-0.397004	-4.23892	0.00241457		ENSMUSG00000052369	Tmem106c	0.327518	3.34442	0.0378034
ENSMUSG00000038208	Pgap3	0.51241	4.14344	0.00306057		ENSMUSG00000002668	Dennd1c	1.06729	3.26546	0.0425954
ENSMUSG00000041920	Slc16a6	0.86769	4.21602	0.00254176		ENSMUSG00000001525	Tubb5	0.52726	3.37874	0.0358553
ENSMUSG00000029122	Evc	-0.905291	-4.17961	0.00277905		ENSMUSG00000041779	Tram2	0.507764	3.25996	0.0429212
ENSMUSG00000014075	Dynlt2b	0.703608	4.15646	0.0029591		ENSMUSG00000003208	Yju2	-0.312514	-3.31021	0.0395909
ENSMUSG00000070284	Gmppb	-0.600239	-4.23238	0.00244883		ENSMUSG00000026365	Cfh	1.05353	3.2734	0.0421721
ENSMUSG00000036110	Slc17a2	0.699861	4.21591	0.00254176		ENSMUSG00000015340	Cybb	2.03557	3.24771	0.0437793
ENSMUSG00000112241	Gm49325	-3.64842	-4.10883	0.00332501		ENSMUSG00000032348	Gsta4	-0.538617	-3.37328	0.0360597
ENSMUSG00000109089	4833411C07Rik	1.02705	4.21699	0.00254086		ENSMUSG00000073418	C4b	1.16373	3.30942	0.0396193
ENSMUSG00000022570	Gfus	0.364378	4.22884	0.00246993		ENSMUSG00000031448	Adprhl1	-0.774059	-3.37446	0.0359978
ENSMUSG00000031711	Zfp330	-0.413429	-4.22397	0.00249674		ENSMUSG00000113318	Gm18113	-2.35663	-3.2467	0.0437793
ENSMUSG00000025766	D3Ertd751e	-0.484457	-4.19135	0.00269782		ENSMUSG00000021186	Fbln5	0.603246	3.33452	0.0381769
ENSMUSG00000015749	Anp32e	0.499073	4.22231	0.00250606		ENSMUSG00000046675	Tmem251	-0.330053	-3.29651	0.0403084
ENSMUSG00000108431	Gm42375	-0.801765	-4.2031	0.0026156		ENSMUSG00000057604	Lmcd1	-0.785372	-3.36503	0.0363747
ENSMUSG00000046791	Riox1	0.405617	4.1488	0.00302256		ENSMUSG00000022488	Nckap1l	1.39981	3.24662	0.0437793
ENSMUSG00000082173	Mup-ps10	-1.72492	-4.18575	0.00273899		ENSMUSG00000089715	Cbx6	0.430417	3.31639	0.0392535
ENSMUSG00000038745	Nlrp6	-0.595548	-4.20632	0.00260471		ENSMUSG00000028600	Podn	0.589788	3.3016	0.0400263
ENSMUSG00000005069	Pex5	0.308266	4.20303	0.0026156		ENSMUSG00000034675	Dbn1	0.846942	3.2935	0.0404479
ENSMUSG00000024429	Gnl1	0.39372	4.20432	0.0026156		ENSMUSG00000048865	Arhgap30	1.20546	3.23883	0.0442496
ENSMUSG00000076928	Trac	-1.04858	-4.11371	0.00329327		ENSMUSG00000026154	Sdhaf4	-0.490839	-3.36532	0.0363747
ENSMUSG00000062181	Ces3b	-1.03694	-4.18562	0.00273899		ENSMUSG00000028874	Fgr	1.41764	3.24897	0.0437793
ENSMUSG00000036995	Asap3	0.654189	4.13532	0.00312154		ENSMUSG00000022637	Cblb	0.467896	3.28878	0.0407004
ENSMUSG00000113543	Gm36264	-0.931223	-4.14158	0.00307403		ENSMUSG00000025199	Chuk	-0.550167	-3.36264	0.0365122
ENSMUSG00000022565	Plec	0.386875	4.1734	0.0028257		ENSMUSG00000001270	Ckb	0.813968	3.34884	0.0375936
ENSMUSG00000021236	Entpd5	0.425223	4.17812	0.00278798		ENSMUSG00000029338	Antxr2	0.632205	3.26528	0.0425954
ENSMUSG00000032519	Slc25a38	-0.333477	-4.19537	0.00267582		ENSMUSG00000050103	Agmo	0.611668	3.2543	0.0434428
ENSMUSG00000029869	Ephb6	1.05729	4.06198	0.00377077		ENSMUSG00000054021	Sirt5	-0.345426	-3.33644	0.0381769
ENSMUSG00000041845	Rhod	0.463316	4.19309	0.00268855		ENSMUSG00000067377	Tspan6	0.669738	3.26922	0.0424276
ENSMUSG00000022048	Dpysl2	-0.583376	-4.09217	0.00347887		ENSMUSG00000024663	Rab3il1	0.718065	3.29216	0.0404479
ENSMUSG00000025555	Farp1	0.447494	4.16549	0.00288873		ENSMUSG00000046245	Pilra	1.37737	3.23411	0.0444724
ENSMUSG00000052302	Tbc1d30	0.75505	4.06894	0.003705		ENSMUSG00000020766	Galk1	0.667811	3.27256	0.0422114
ENSMUSG00000031386	Hcfc1	-0.370229	-4.18322	0.00275161		ENSMUSG00000035697	Arhgap45	1.02305	3.25074	0.0437793
ENSMUSG00000066829	Zfp810	0.7764	4.12757	0.00318944		ENSMUSG00000015396	Cd83	1.21945	3.22369	0.045364
ENSMUSG00000093593	Gm20683	0.819945	4.0933	0.00347324		ENSMUSG00000002059	Rab34	0.732326	3.29571	0.0403397
ENSMUSG00000117727	Gm3587	-2.46827	-3.9882	0.00449481		ENSMUSG00000022371	Col14a1	1.41623	3.24291	0.0439774
ENSMUSG00000039004	Bmp6	0.649749	4.12031	0.00323952		ENSMUSG00000032014	Oaf	0.772292	3.29225	0.0404479
ENSMUSG00000022769	Sdf2l1	-0.940977	-4.1688	0.0028629		ENSMUSG00000092569	Gm20544	-0.421032	-3.33202	0.0382435
ENSMUSG00000042589	Cux2	-1.13022	-4.16023	0.00293274		ENSMUSG00000039899	Fgl2	1.09024	3.24012	0.04415
ENSMUSG00000112433	Gm30122	0.786996	4.04362	0.00394943		ENSMUSG00000018983	E2f2	0.964103	3.24249	0.0439774
ENSMUSG00000106981	Gm45495	0.569711	4.01651	0.00421068		ENSMUSG00000032534	Cep63	-0.435032	-3.33595	0.0381769
ENSMUSG00000116138	C030006K11Rik	0.419886	4.15785	0.00295054		ENSMUSG00000025968	Ndufs1	-0.351818	-3.32942	0.0382883
ENSMUSG00000114407	Gm48765	-0.652731	-4.10008	0.003408		ENSMUSG00000024084	Qpct	0.998651	3.21254	0.046057
ENSMUSG00000035623	Rsf1	-0.456269	-4.12098	0.00323741		ENSMUSG00000021255	Esrrb	-1.0278	-3.24607	0.0437793
ENSMUSG00000069633	Pex11g	-0.374043	-4.15099	0.00300626		ENSMUSG00000024300	Myo1f	1.39928	3.21058	0.0461259
ENSMUSG00000026249	Serpine2	-0.969415	-4.11594	0.00327493		ENSMUSG00000086607	4930511M06Rik	-1.07878	-3.22808	0.0450515
ENSMUSG00000054708	Ankrd24	0.659643	4.1394	0.00309077		ENSMUSG00000003039	Fam32a	0.294509	3.29238	0.0404479
ENSMUSG00000034993	Vat1	0.56037	4.14455	0.0030578		ENSMUSG00000040694	Apobec2	-0.566983	-3.30719	0.0396527
ENSMUSG00000028789	Azin2	0.847961	3.99316	0.00443784		ENSMUSG00000070780	Rbm47	1.07915	3.22134	0.0456044
ENSMUSG00000061778	Mospd2	-0.363449	-4.1442	0.0030578		ENSMUSG00000033082	Clec1a	0.698293	3.20501	0.0464186
ENSMUSG00000040586	Ofd1	-0.376413	-4.02276	0.00415197		ENSMUSG00000020178	Adora2a	0.604021	3.20658	0.0463373
ENSMUSG00000040265	Dnm3	0.632963	4.00782	0.00429126		ENSMUSG00000033436	Armcx2	0.782886	3.21678	0.0456936
ENSMUSG00000028268	Gbp3	-1.20445	-4.12344	0.00322565		ENSMUSG00000041650	Pcca	-0.512353	-3.33572	0.0381769
ENSMUSG00000026857	Ntmt1	0.396093	4.12777	0.00318944		ENSMUSG00000034205	Loxl2	1.25738	3.21718	0.0456936
ENSMUSG00000035725	Prkx	0.676917	4.05146	0.00387457		ENSMUSG00000011254	Thg1l	-0.409908	-3.24622	0.0437793
ENSMUSG00000032557	Uba5	-0.405934	-4.13759	0.00310383		ENSMUSG00000055541	Lair1	1.81835	3.19544	0.0470601
ENSMUSG00000033032	Afap1l1	0.515245	4.0231	0.00415197		ENSMUSG00000026288	Inpp5d	1.16018	3.20743	0.0462882
ENSMUSG00000076617	Ighm	-1.72472	-4.11889	0.00324935		ENSMUSG00000001768	Rin2	0.574824	3.24556	0.0437793
ENSMUSG00000093954	Gm16867	0.752119	4.03026	0.00407821		ENSMUSG00000056737	Capg	0.620268	3.31589	0.0392535
ENSMUSG00000049439	Cyp20a1	-0.403356	-4.12212	0.00323052		ENSMUSG00000027331	Knstrn	1.78526	3.19034	0.0472221
ENSMUSG00000067144	Slc22a7	0.871638	4.12306	0.00322565		ENSMUSG00000023224	Serping1	0.695228	3.32226	0.0389021
ENSMUSG00000120863		0.567703	4.06296	0.00376452		ENSMUSG00000032387	Rbpms2	0.623379	3.21867	0.0456936
ENSMUSG00000102929	Gm37154	-0.637101	-3.9835	0.00453696		ENSMUSG00000038127	Ccdc50	-0.302345	-3.31991	0.0391043
ENSMUSG00000053286	Trmt1l	-0.356336	-4.11308	0.00329504		ENSMUSG00000046841	Ckap4	0.710783	3.25991	0.0429212
ENSMUSG00000097908	4933404O12Rik	0.548628	4.03508	0.00402836		ENSMUSG00000024065	Ehd3	0.388881	3.21744	0.0456936
ENSMUSG00000037089	Slc35b2	0.393248	4.1125	0.00329632		ENSMUSG00000029209	Gnpda2	0.399668	3.24109	0.04409
ENSMUSG00000057880	Abat	-0.651703	-4.08453	0.00354309		ENSMUSG00000044345	Marveld1	0.526532	3.25026	0.0437793
ENSMUSG00000038884	Shfl	0.766904	4.0902	0.00349221		ENSMUSG00000076431	Sox4	0.534474	3.18555	0.0473903
ENSMUSG00000000378	Ccm2	0.328975	4.10073	0.00340595		ENSMUSG00000045763	Basp1	1.05284	3.18721	0.0473522
ENSMUSG00000065987	Cd209b	1.38948	3.92497	0.00521872		ENSMUSG00000026784	Pdss1	-0.42472	-3.29	0.0406375
ENSMUSG00000087579	Hectd2os	-1.15476	-4.09314	0.00347324		ENSMUSG00000020010	Vnn3	1.38351	3.19378	0.0471444
ENSMUSG00000047030	Spata2	0.674859	4.05107	0.00387457		ENSMUSG00000040690	Col16a1	1.03098	3.21206	0.0460574
ENSMUSG00000067149	Jchain	-1.59917	-4.09004	0.00349221		ENSMUSG00000045817	Zfp36l2	0.601598	3.26776	0.0424807
ENSMUSG00000022353	Mtss1	-0.597827	-4.07885	0.00359668		ENSMUSG00000026430	Rassf5	1.20477	3.17798	0.0478933
ENSMUSG00000085971	Gm15411	1.23238	3.92172	0.00526474		ENSMUSG00000025075	Habp2	-0.942075	-3.18431	0.04742
ENSMUSG00000042121	Ssh1	0.368209	4.01133	0.00426186		ENSMUSG00000105541	Gm43136	-0.521857	-3.23246	0.0446184
ENSMUSG00000027710	Acad9	-0.509145	-4.07893	0.00359668		ENSMUSG00000061877	BC048679	-0.860561	-3.30699	0.0396527
ENSMUSG00000002325	Irf9	-0.700376	-4.08488	0.00354309		ENSMUSG00000026676	Ccdc3	0.970827	3.19133	0.047173
ENSMUSG00000022340	Sybu	-0.641431	-4.02312	0.00415197		ENSMUSG00000050953	Gja1	0.566082	3.23615	0.044376
ENSMUSG00000025227	Mfsd13a	0.499604	4.03656	0.00402084		ENSMUSG00000026672	Optn	-0.380483	-3.30434	0.0398339
ENSMUSG00000078798	Sult2a1	-1.21775	-4.00504	0.00431699		ENSMUSG00000024664	Fads3	0.876647	3.21469	0.0458964
ENSMUSG00000019732	Calr3	0.504505	3.99492	0.00442533		ENSMUSG00000027078	Ube2l6	0.61721	3.27087	0.0423532
ENSMUSG00000017697	Ada	0.730937	3.94315	0.00499664		ENSMUSG00000114452	A530001N23Rik	-0.797681	-3.18395	0.04742
ENSMUSG00000030968	Pdilt	0.734739	4.03518	0.00402836		ENSMUSG00000024747	Aldh1a7	1.09735	3.16714	0.0489593
ENSMUSG00000026627	Pacc1	0.496571	3.94161	0.0050084		ENSMUSG00000059412	Fxyd2	1.08372	3.22641	0.0452015
ENSMUSG00000021556	Golm1	0.966721	3.94786	0.00493876		ENSMUSG00000079164	Tlr5	1.34831	3.16314	0.0492375
ENSMUSG00000040268	Plekha1	0.584617	4.0413	0.0039727		ENSMUSG00000026042	Col5a2	1.53586	3.21425	0.0458964
ENSMUSG00000027668	Mfn1	-0.471583	-4.06375	0.00376045		ENSMUSG00000040552	C3ar1	1.79824	3.15847	0.0496941
ENSMUSG00000035547	Capn5	0.624156	3.9559	0.00484675		ENSMUSG00000034292	Traf3ip1	-0.350268	-3.19881	0.0467998
ENSMUSG00000037366	Pafah2	-0.467272	-4.05285	0.00386385		ENSMUSG00000054509	Parp4	-0.622528	-3.25955	0.0429212
ENSMUSG00000031149	Praf2	0.577056	4.04553	0.00393136		ENSMUSG00000120140	Gm19765	1.93243	3.1661	0.0490403
ENSMUSG00000005483	Dnajb1	-0.600062	-4.05363	0.00386385		ENSMUSG00000029311	Hsd17b11	0.458783	3.23828	0.0442563
ENSMUSG00000027358	Bmp2	0.35677	4.02905	0.00408797		ENSMUSG00000052384	Nrros	0.912456	3.19134	0.047173
ENSMUSG00000001334	Fndc5	1.49923	3.87389	0.00595065		ENSMUSG00000037966	Ninj1	0.409097	3.28782	0.0407004
ENSMUSG00000025271	Pfkfb1	-0.65948	-4.05305	0.00386385		ENSMUSG00000028654	Mycl	1.3482	3.16266	0.0492375
ENSMUSG00000076608	Igkj5	-3.25496	-4.00295	0.00433344		ENSMUSG00000044937	Ttc41	-0.896436	-3.19735	0.0468696
ENSMUSG00000020381	Mrnip	0.495847	4.03155	0.00406738		ENSMUSG00000024981	Acsl5	0.681656	3.18957	0.0472221
ENSMUSG00000044468	Tent5c	-0.518843	-3.99823	0.00438582		ENSMUSG00000020101	Vsir	0.90772	3.20279	0.0464685
ENSMUSG00000028671	Gale	-0.703818	-4.04557	0.00393136		ENSMUSG00000025651	Uqcrc1	-0.383675	-3.25568	0.0433347
ENSMUSG00000110659	Gm45727	0.792838	3.99379	0.00443504		ENSMUSG00000030541	Idh2	-0.984819	-3.26355	0.042681
ENSMUSG00000020067	Mypn	1.72609	3.84052	0.00648665		ENSMUSG00000021486	Prelid1	0.408693	3.27844	0.041631
ENSMUSG00000026272	Agxt	-0.908383	-3.99944	0.00437523		ENSMUSG00000045287	Rtn4rl1	0.917582	3.14525	0.0508332
ENSMUSG00000027399	Il1a	0.757033	3.98034	0.00456966		ENSMUSG00000029185	Fam114a1	0.695652	3.18434	0.04742
ENSMUSG00000024131	Slc3a1	-0.686962	-4.0379	0.00400957		ENSMUSG00000026938	Fcna	1.37124	3.14575	0.0508253
ENSMUSG00000062054	Iah1	-0.49026	-4.01151	0.00426186		ENSMUSG00000022129	Dct	-2.08298	-3.13487	0.0520367
ENSMUSG00000048126	Col6a3	-1.14778	-3.94775	0.00493876		ENSMUSG00000064264	Zfp428	-0.436903	-3.20449	0.0464251
ENSMUSG00000029695	Aass	-0.496907	-4.01678	0.00421068		ENSMUSG00000034116	Vav1	1.32217	3.13239	0.0521143
ENSMUSG00000085977	Gm5970	-0.782204	-3.98469	0.00452617		ENSMUSG00000096740	Lbhd1	-1.5023	-3.19265	0.0471444
ENSMUSG00000028195	Ccn1	-1.04409	-4.02183	0.00415833		ENSMUSG00000098557	Kctd12	0.892108	3.17724	0.0478933
ENSMUSG00000067219	Nipal1	-0.786782	-4.00997	0.00426838		ENSMUSG00000026425	Srgap2	0.39945	3.22581	0.0452164
ENSMUSG00000018459	Slc13a3	-0.632508	-4.01577	0.00421468		ENSMUSG00000050410	Tcf19	1.13154	3.12673	0.0526211
ENSMUSG00000081534	Slc48a1	0.460091	4.0179	0.00420397		ENSMUSG00000099881	2810013P06Rik	-0.367341	-3.2037	0.0464659
ENSMUSG00000086350	B230369F24Rik	-0.716091	-3.88509	0.00579915		ENSMUSG00000037326	Capn15	-0.742257	-3.21138	0.0460827
ENSMUSG00000024299	Adamts10	-0.717753	-3.96148	0.00478835		ENSMUSG00000033713	Foxn3	-0.266054	-3.26473	0.0425997
ENSMUSG00000116130	Gm49431	0.874471	4.01085	0.00426241		ENSMUSG00000044827	Tlr1	1.71761	3.1244	0.0527714
ENSMUSG00000033715	Akr1c14	0.476045	3.9854	0.00452213		ENSMUSG00000032342	Mto1	-0.248017	-3.24594	0.0437793
ENSMUSG00000040466	Blvrb	0.806769	3.98653	0.00451229		ENSMUSG00000037405	Icam1	0.600701	3.16889	0.0487811
ENSMUSG00000044378	Slc15a5	1.34972	3.93752	0.00506497		ENSMUSG00000033420	Antxr1	0.847651	3.1476	0.0506889
ENSMUSG00000027495	Fam210b	-0.395459	-4.00299	0.00433344		ENSMUSG00000017386	Traf4	0.541974	3.16242	0.0492375
ENSMUSG00000052406	Rexo4	-0.284782	-4.00618	0.0043074		ENSMUSG00000043091	Tuba1c	0.700383	3.19248	0.0471444
ENSMUSG00000020781	Tsen54	0.566771	3.98203	0.0045517		ENSMUSG00000037278	Tmem97	0.569849	3.15463	0.0500105
ENSMUSG00000002908	Kcnn1	0.620898	3.93004	0.00515731		ENSMUSG00000029287	Tgfbr3	0.398788	3.18991	0.0472221
ENSMUSG00000015656	Hspa8	-0.589858	-3.93082	0.00515731		ENSMUSG00000003948	Mmd	0.644679	3.21702	0.0456936
ENSMUSG00000117084	Gm22146	-0.619716	-3.9655	0.00476005		ENSMUSG00000078546	Zfp995	1.09633	3.11185	0.0541367
ENSMUSG00000015143	Actn1	0.692964	3.98986	0.00447762		ENSMUSG00000023947	Nfkbie	0.871166	3.1056	0.054387
ENSMUSG00000028270	Gbp2	-0.743824	-3.96337	0.00476898		ENSMUSG00000046152	Fut10	0.51269	3.1861	0.0473783
ENSMUSG00000031168	Ebp	-0.471101	-3.95152	0.00490031		ENSMUSG00000029727	Cyp3a13	-0.811442	-3.1174	0.0536168
ENSMUSG00000086013	Gm15706	0.684593	3.89045	0.00573287		ENSMUSG00000001666	Ddt	-0.432201	-3.24917	0.0437793
ENSMUSG00000022676	Snai2	-0.66703	-3.94391	0.00499134		ENSMUSG00000063428	Ddo	-0.333341	-3.22969	0.0449078
ENSMUSG00000057969	Sema3b	1.10152	3.8546	0.00625217		ENSMUSG00000002504	Slc9a3r2	-0.579888	-3.24886	0.0437793
ENSMUSG00000045680	Tcf21	-0.565643	-3.96766	0.00473451		ENSMUSG00000020644	Id2	0.553504	3.18798	0.0473119
ENSMUSG00000042015	Wdr41	-0.413211	-3.96891	0.0047287		ENSMUSG00000112023	Lilrb4b	1.39044	3.17117	0.0485932
ENSMUSG00000024887	Asah2	-0.464899	-3.95387	0.00487098		ENSMUSG00000049988	Lrrc25	1.16225	3.10047	0.054684
ENSMUSG00000028240	Cyp7a1	-1.29807	-3.96767	0.00473451		ENSMUSG00000027406	Idh3b	-0.439959	-3.21893	0.0456936
ENSMUSG00000022003	Slc25a30	0.698184	3.95868	0.00481752		ENSMUSG00000050335	Lgals3	1.23002	3.24304	0.0439774
ENSMUSG00000024260	Sap130	-0.437556	-3.96321	0.00476898		ENSMUSG00000097577	6230400D17Rik	-0.503148	-3.1933	0.0471444
ENSMUSG00000078683	Mup1	-1.64851	-3.95827	0.00481752		ENSMUSG00000079293	Clec7a	2.21495	3.099	0.0548425
ENSMUSG00000057346	Apol9a	-1.1236	-3.965	0.00476131		ENSMUSG00000073412	Lst1	1.39491	3.15824	0.0496941
ENSMUSG00000038534	Osbpl7	0.699477	3.85154	0.00629581		ENSMUSG00000041845	Rhod	0.738268	3.09708	0.055006
ENSMUSG00000097187	Gm19426	0.979894	3.90333	0.00555137		ENSMUSG00000091154	Proscos	-0.711647	-3.19295	0.0471444
ENSMUSG00000024474	Ik	-0.279325	-3.95916	0.00481677		ENSMUSG00000024672	Ms4a7	2.16769	3.11429	0.0539529
ENSMUSG00000026411	Tmem9	0.587331	3.9635	0.00476898		ENSMUSG00000014850	Msh3	-0.465546	-3.22053	0.0456461
ENSMUSG00000025268	Maged2	0.850255	3.90172	0.00557202		ENSMUSG00000121347	Gm2011	-0.724437	-3.12961	0.0522913
ENSMUSG00000096688	Mup17	-2.7656	-3.92564	0.00521456		ENSMUSG00000021136	Smoc1	1.15733	3.09079	0.0554557
ENSMUSG00000112300	Gm47976	0.634542	3.84445	0.00642635		ENSMUSG00000027423	Snx5	0.265441	3.23727	0.044321
ENSMUSG00000025396	Hsd17b6	0.984781	3.92605	0.00521456		ENSMUSG00000022419	Deptor	0.803932	3.19823	0.0468151
ENSMUSG00000001794	Capns1	0.497216	3.93039	0.00515731		ENSMUSG00000040345	Arhgap9	1.14828	3.09422	0.0552621
ENSMUSG00000025348	Itga7	0.536106	3.93387	0.00511597		ENSMUSG00000022707	Gbe1	-0.755849	-3.23585	0.044376
ENSMUSG00000047604	Frat2	0.843107	3.81557	0.00687783		ENSMUSG00000032563	Mrpl3	-0.286588	-3.23505	0.0444155
ENSMUSG00000117780	Gm3734	-1.33402	-3.88722	0.00577568		ENSMUSG00000074219	Gm10644	-0.711106	-3.09409	0.0552621
ENSMUSG00000015085	Entpd2	0.617262	3.87743	0.0059081		ENSMUSG00000000732	Icosl	0.567972	3.10951	0.0542176
ENSMUSG00000027997	Casp6	-0.413746	-3.94929	0.00492787		ENSMUSG00000019951	Uhrf1bp1l	-0.468919	-3.17448	0.0482046
ENSMUSG00000026031	Cflar	-0.533929	-3.94157	0.0050084		ENSMUSG00000041734	Kirrel	0.644079	3.10302	0.0546183
ENSMUSG00000017718	Afmid	-0.578746	-3.9208	0.00526641		ENSMUSG00000037638	Zbtb42	0.599996	3.08634	0.0559492
ENSMUSG00000030553	Pgpep1l	0.92174	3.83438	0.00657174		ENSMUSG00000033488	Cryzl2	0.928238	3.08887	0.0556872
ENSMUSG00000060441	Trim5	-0.709841	-3.81444	0.00689355		ENSMUSG00000027999	Pla2g12a	-0.766601	-3.2247	0.0452964
ENSMUSG00000053644	Aldh7a1	-0.288609	-3.89203	0.00571941		ENSMUSG00000040613	Apobec1	1.22311	3.13933	0.0514913
ENSMUSG00000024354	Slc23a1	-0.551511	-3.92095	0.00526641		ENSMUSG00000067430	Zfp763	0.498447	3.08316	0.0561279
ENSMUSG00000057596	Trim30d	-0.81731	-3.88662	0.00577927		ENSMUSG00000110277	Gm45871	-0.428833	-3.15289	0.0501919
ENSMUSG00000033327	Tnxb	-0.819845	-3.80001	0.00713086		ENSMUSG00000004530	Coro1c	0.527381	3.18279	0.0474587
ENSMUSG00000026691	Fmo3	-0.865396	-3.8944	0.00568491		ENSMUSG00000036446	Lum	0.911999	3.20768	0.0462882
ENSMUSG00000061536	Sec22c	0.590795	3.86441	0.00608894		ENSMUSG00000031402	Mpp1	0.497649	3.20079	0.046601
ENSMUSG00000049047	Armcx3	0.642901	3.8571	0.00621197		ENSMUSG00000024164	C3	0.966129	3.20836	0.0462882
ENSMUSG00000027246	Ell3	0.924164	3.81296	0.00691647		ENSMUSG00000004849	Ap1s1	0.283752	3.21919	0.0456936
ENSMUSG00000001891	Ugp2	0.674072	3.87752	0.0059081		ENSMUSG00000029455	Aldh2	-0.45537	-3.20219	0.0464786
ENSMUSG00000118663	Spata5l1	-0.481554	-3.86783	0.0060401		ENSMUSG00000046056	Sbsn	0.81213	3.11264	0.0541364
ENSMUSG00000111923	Gm34777	-0.679487	-3.86315	0.00610502		ENSMUSG00000113940	Gm40477	-0.625863	-3.17054	0.0486168
ENSMUSG00000027981	Rnpc3	-0.478992	-3.88965	0.00573978		ENSMUSG00000060429	Sntb1	0.626517	3.09833	0.0548806
ENSMUSG00000021773	Comtd1	1.00029	3.82931	0.0066423		ENSMUSG00000036256	Igfbp7	0.473771	3.20925	0.0462368
ENSMUSG00000024381	Bin1	0.52271	3.89087	0.00573259		ENSMUSG00000024621	Csf1r	1.4583	3.13077	0.0522862
ENSMUSG00000117869	Snhg4	0.679612	3.79147	0.0072984		ENSMUSG00000078607	1810010H24Rik	0.64615	3.0827	0.0561279
ENSMUSG00000005897	Nr2c1	-0.329707	-3.87913	0.00589928		ENSMUSG00000037348	Paqr7	0.478105	3.14142	0.0512536
ENSMUSG00000039533	Mmd2	0.800782	3.89977	0.00559853		ENSMUSG00000045827	Serpinb9	0.560666	3.07973	0.0563324
ENSMUSG00000049411	Tmem241	0.601163	3.86665	0.00605472		ENSMUSG00000025037	Maoa	0.488637	3.13288	0.0521143
ENSMUSG00000086610	Gm15408	0.60251	3.82594	0.00669518		ENSMUSG00000025279	Dnase1l3	1.05104	3.07147	0.0570473
ENSMUSG00000025140	Pycr1	0.945932	3.68851	0.00926281		ENSMUSG00000109783	Gm45338	-0.889881	-3.0949	0.0552621
ENSMUSG00000030795	Fus	-0.401832	-3.87421	0.00595065		ENSMUSG00000030768	Disp1	0.531136	3.08082	0.0562909
ENSMUSG00000039601	Rcan2	-0.898534	-3.87659	0.00591603		ENSMUSG00000001942	Siae	0.567378	3.09243	0.0553962
ENSMUSG00000041445	Mmrn2	0.563044	3.83083	0.00663557		ENSMUSG00000078122	F630028O10Rik	1.1649	3.05655	0.0582608
ENSMUSG00000029657	Hsph1	-0.770689	-3.87835	0.00590617		ENSMUSG00000017466	Timp2	0.591981	3.20537	0.0464186
ENSMUSG00000022425	Enpp2	-0.825908	-3.87173	0.00598299		ENSMUSG00000025492	Ifitm3	0.563428	3.20274	0.0464685
ENSMUSG00000032066	Bco2	-0.456122	-3.87088	0.0059912		ENSMUSG00000029428	Stx2	0.424301	3.14981	0.050501
ENSMUSG00000046997	Spsb4	0.887278	3.83581	0.00655841		ENSMUSG00000024030	Abcg1	0.835646	3.05123	0.0588279
ENSMUSG00000093327	Mir5107	-4.32575	-3.6929	0.00921153		ENSMUSG00000025212	Sfxn3	0.475249	3.18218	0.0474744
ENSMUSG00000050945	Zfp438	-0.443302	-3.73095	0.00841503		ENSMUSG00000056359	D830013O20Rik	-0.800582	-3.10775	0.0543541
ENSMUSG00000040785	Ttc3	0.511458	3.84045	0.00648665		ENSMUSG00000071713	Csf2rb	1.25217	3.04432	0.0595957
ENSMUSG00000049907	Rasl11b	0.545694	3.81919	0.00681843		ENSMUSG00000018927	Ccl6	1.50406	3.14463	0.0508595
ENSMUSG00000028017	Egf	-1.00544	-3.68001	0.00943075		ENSMUSG00000039865	Slc44a3	1.16663	3.05103	0.0588279
ENSMUSG00000020889	Nr1d1	-1.08296	-3.85366	0.00626262		ENSMUSG00000021998	Lcp1	1.25775	3.08015	0.0563308
ENSMUSG00000012187	Mogat1	1.44452	3.78647	0.00737576		ENSMUSG00000017716	Birc5	1.74341	3.03915	0.0601664
ENSMUSG00000079659	Tmem243	0.443021	3.83929	0.00649712		ENSMUSG00000023262	Acy1	-0.532093	-3.16325	0.0492375
ENSMUSG00000041736	Tspo	0.580164	3.83544	0.00655841		ENSMUSG00000014599	Csf1	0.43791	3.13409	0.0520576
ENSMUSG00000026185	Igfbp5	-1.01738	-3.82976	0.00664116		ENSMUSG00000031762	Mt2	1.40204	3.188	0.0473119
ENSMUSG00000046179	E2f8	-1.10178	-3.71791	0.00869483		ENSMUSG00000026458	Ppfia4	1.02448	3.07847	0.0563351
ENSMUSG00000027765	P2ry1	-0.564161	-3.79659	0.00719386		ENSMUSG00000025762	Larp1b	-0.344325	-3.1863	0.0473783
ENSMUSG00000002831	Plin4	1.08071	3.69057	0.00925602		ENSMUSG00000034152	Exoc3	-0.372781	-3.18275	0.0474587
ENSMUSG00000042797	Aqp11	0.392811	3.84022	0.00648665		ENSMUSG00000032508	Myd88	0.31682	3.13008	0.0522913
ENSMUSG00000110273	Gm41231	-0.881398	-3.8289	0.00664264		ENSMUSG00000036667	Tcaf1	0.785178	3.05702	0.0582608
ENSMUSG00000090394	4930523C07Rik	-0.675166	-3.81559	0.00687783		ENSMUSG00000026134	Prim2	0.597747	3.03264	0.0610719
ENSMUSG00000029208	Guf1	-0.325626	-3.82239	0.00676008		ENSMUSG00000018537	Pcgf2	0.738495	3.10101	0.0546656
ENSMUSG00000106889	Gm7463	-0.704647	-3.83025	0.00663929		ENSMUSG00000031575	Ash2l	-0.254846	-3.17917	0.047817
ENSMUSG00002074955	Snord3b4	2.1777	3.74225	0.00818724		ENSMUSG00000002603	Tgfb1	0.635327	3.1251	0.0527326
ENSMUSG00002075453	Snord3b3	2.1777	3.74225	0.00818724		ENSMUSG00000054793	Cadm4	-0.89993	-3.05301	0.0586364
ENSMUSG00002075931	Snord3b2	2.1777	3.74225	0.00818724		ENSMUSG00000035212	Leprot	0.499816	3.15771	0.0496941
ENSMUSG00002076650	Snord3b1	2.1777	3.74225	0.00818724		ENSMUSG00000003228	Grk5	0.583784	3.02909	0.061404
ENSMUSG00000054723	Vmac	0.386049	3.80831	0.00699038		ENSMUSG00000032495	Lrrc2	-0.656694	-3.17739	0.0478933
ENSMUSG00000038022	Mindy4	0.61903	3.71969	0.00865798		ENSMUSG00000021481	Zfp346	-0.486071	-3.1638	0.0492375
ENSMUSG00000097006	9530082P21Rik	-0.479282	-3.72411	0.00855253		ENSMUSG00000021713	Ppwd1	-0.251513	-3.09143	0.0554557
ENSMUSG00000030207	Fam234b	0.329944	3.8122	0.00692437		ENSMUSG00000041577	Prelp	0.944366	3.12593	0.0526754
ENSMUSG00000066900	Suds3	0.339854	3.80577	0.00703661		ENSMUSG00000096974	Gm26881	-0.52007	-3.1486	0.0506094
ENSMUSG00000020847	Rph3al	0.746247	3.67262	0.0095494		ENSMUSG00000005907	Pex1	-0.645651	-3.14678	0.0507417
ENSMUSG00000063870	Chd4	0.362458	3.80988	0.00696523		ENSMUSG00000003283	Hck	1.41811	3.01669	0.0625104
ENSMUSG00000069184	Zfp72	0.538751	3.68135	0.00940492		ENSMUSG00000006369	Fbln1	1.12921	3.05766	0.0582608
ENSMUSG00000039264	Gimap3	-0.608346	-3.74417	0.00818724		ENSMUSG00000030770	Parva	0.481089	3.10315	0.0546183
ENSMUSG00000042632	Pla2g6	0.406147	3.80525	0.0070393		ENSMUSG00000035000	Dpp4	0.949622	3.01947	0.0623031
ENSMUSG00000054065	Pkp3	0.816328	3.66524	0.00971155		ENSMUSG00000002204	Napsa	1.45654	3.01166	0.062947
ENSMUSG00000020232	Hmg20b	0.631415	3.80442	0.00704885		ENSMUSG00000040829	Zmynd15	0.93744	3.01215	0.062947
ENSMUSG00000030435	U2af2	-0.291956	-3.79986	0.00713086		ENSMUSG00000040586	Ofd1	-0.265133	-3.06558	0.0574635
ENSMUSG00000015224	Cyp2j9	0.554376	3.77115	0.00770099		ENSMUSG00000066682	Pilrb2	1.44448	3.00712	0.0633239
ENSMUSG00000087611	4930458D05Rik	0.941708	3.6204	0.0108761		ENSMUSG00000032313	Tmem266	0.696719	3.06773	0.0573799
ENSMUSG00000032577	Mapkapk3	0.649121	3.74874	0.00811082		ENSMUSG00000031539	Ap3m2	0.488044	3.02865	0.0614103
ENSMUSG00000057933	Gsta2	0.920397	3.76302	0.00783879		ENSMUSG00000030674	Qprt	0.668842	3.00565	0.0633239
ENSMUSG00000026822	Lcn2	-0.933268	-3.78765	0.00735794		ENSMUSG00000031400	G6pdx	0.867026	3.05663	0.0582608
ENSMUSG00000034910	Pygo1	0.650604	3.58967	0.011652		ENSMUSG00000112808	Gm4739	1.06791	3.05487	0.0584657
ENSMUSG00000003228	Grk5	-0.498279	-3.68896	0.00926281		ENSMUSG00000025375	Aatk	-0.665429	-3.04891	0.0590422
ENSMUSG00000037894	H2az1	0.568645	3.76928	0.00773588		ENSMUSG00000048478	Spata33	-1.20347	-3.02069	0.0621612
ENSMUSG00000061981	Flot2	0.283152	3.78796	0.00735794		ENSMUSG00000038539	Atf5	-0.489511	-3.15734	0.0496941
ENSMUSG00000020935	Dcakd	0.303359	3.78793	0.00735794		ENSMUSG00000072596	Ear2	1.86685	3.00409	0.0633529
ENSMUSG00000048911	Rnf24	0.48104	3.69693	0.00912037		ENSMUSG00000120456		-0.735989	-3.06977	0.0571874
ENSMUSG00000039485	Tspyl4	-1.17666	-3.71588	0.00873873		ENSMUSG00000079419	Ms4a6c	2.00874	3.00464	0.0633239
ENSMUSG00000071648	Rom1	0.551198	3.71431	0.00876056		ENSMUSG00000015950	Ncf1	1.26335	3.00561	0.0633239
ENSMUSG00000037722	Gnpnat1	-0.332537	-3.77654	0.00759343		ENSMUSG00000024679	Ms4a6d	1.87182	2.99961	0.0636968
ENSMUSG00000035397	Klf16	0.467758	3.68634	0.00929304		ENSMUSG00000030826	Bcat2	-0.441853	-3.15086	0.0504159
ENSMUSG00000026853	Crat	0.368391	3.77346	0.007656		ENSMUSG00000017697	Ada	0.859119	2.98876	0.0650426
ENSMUSG00000015653	Steap2	0.609596	3.72686	0.0084912		ENSMUSG00000031453	Rasa3	0.383212	3.08508	0.0560809
ENSMUSG00000001630	Stk38l	-0.31818	-3.7578	0.00792718		ENSMUSG00000062376	Borcs7	-0.274776	-3.12173	0.0530379
ENSMUSG00000017734	Dbndd2	1.03205	3.76829	0.00774434		ENSMUSG00000097328	Tnfsf12	0.478028	3.11155	0.0541367
ENSMUSG00000043391	2510009E07Rik	0.481774	3.73	0.00842982		ENSMUSG00000024713	Pcsk5	0.798276	2.98641	0.0653246
ENSMUSG00000021539	Lect2	-0.786495	-3.74046	0.00822242		ENSMUSG00000120308		-0.497821	-3.0788	0.0563351
ENSMUSG00000039745	Htatip2	0.484664	3.76714	0.00775905		ENSMUSG00000049775	Tmsb4x	0.6688	3.11048	0.0541367
ENSMUSG00000021338	Carmil1	0.88221	3.67819	0.00944032		ENSMUSG00000087128	Gm12655	-0.356177	-3.05717	0.0582608
ENSMUSG00000097321	1700028E10Rik	-0.478633	-3.69621	0.00913007		ENSMUSG00000027318	Adam33	0.631189	3.06047	0.0579544
ENSMUSG00000036002	Atosb	-0.329434	-3.75881	0.0079122		ENSMUSG00000034168	Irf2bpl	0.46843	3.10184	0.0546656
ENSMUSG00000076490	Trbc1	-1.04277	-3.69011	0.00925876		ENSMUSG00000083563	Gm13340	-1.03228	-3.11636	0.0537081
ENSMUSG00000000149	Gna12	0.425768	3.76815	0.00774434		ENSMUSG00000026414	Tnnt2	1.29129	3.13468	0.0520367
ENSMUSG00000028792	Ak2	0.353176	3.74269	0.00818724		ENSMUSG00000007379	Dennd2c	0.345953	3.02727	0.0615101
ENSMUSG00000021336	Slc17a4	0.569408	3.7602	0.00789707		ENSMUSG00000051495	Irf2bp2	0.332153	3.10134	0.0546656
ENSMUSG00000024155	Meiob	-0.751536	-3.7127	0.00878366		ENSMUSG00000021265	Slc25a29	-0.439795	-3.08184	0.0561974
ENSMUSG00000037172	Dennd11	0.42366	3.68128	0.00940492		ENSMUSG00000031825	Crispld2	0.588613	3.04926	0.0590422
ENSMUSG00000076498	Trbc2	-0.921774	-3.70205	0.00900052		ENSMUSG00000031828	Klhl36	0.579578	2.98397	0.0655601
ENSMUSG00000020520	Galnt10	0.444324	3.70596	0.00892448		ENSMUSG00000047230	Cldn2	1.36723	2.97943	0.0657687
ENSMUSG00000021594	Srd5a1	0.553902	3.76326	0.00783879		ENSMUSG00000028382	Ptbp3	0.609766	3.02475	0.0616705
ENSMUSG00000063714	Sp3os	-0.779405	-3.68131	0.00940492		ENSMUSG00000026915	Strbp	0.491617	3.08389	0.0561279
ENSMUSG00000104950	4833413G10Rik	0.604402	3.66991	0.00960692		ENSMUSG00000022551	Cyc1	-0.419947	-3.10596	0.054387
ENSMUSG00000051652	Lrrc3	0.335954	3.75966	0.00790091		ENSMUSG00000041012	Cmtm8	-0.633983	-3.06371	0.0576324
ENSMUSG00000042726	Trafd1	-0.405076	-3.75539	0.00796717		ENSMUSG00000001627	Ifrd1	-0.480494	-3.12942	0.0522913
ENSMUSG00000052142	Rasal3	-0.993808	-3.64247	0.0103104		ENSMUSG00000029778	Adcyap1r1	0.668769	2.97467	0.0659955
ENSMUSG00000096674	Mup15	-2.84151	-3.6979	0.0091038		ENSMUSG00000074577	Ripor3	1.02386	2.97328	0.0661425
ENSMUSG00000085566	A730017L22Rik	-0.41838	-3.75011	0.00808649		ENSMUSG00000027076	Timm10	-0.406609	-3.13265	0.0521143
ENSMUSG00000022498	Txndc11	-0.399677	-3.75563	0.00796717		ENSMUSG00000072676	Tmem254	0.717365	3.05445	0.058469
ENSMUSG00000064380	Gm26448	-3.28308	-3.59078	0.0116378		ENSMUSG00000002416	Ndufb2	-0.473391	-3.08651	0.0559492
ENSMUSG00000047003	Zfp41	0.481239	3.60245	0.0113325		ENSMUSG00000032246	Calml4	1.10826	2.99229	0.0645428
ENSMUSG00000058806	Col13a1	0.663261	3.67224	0.00954997		ENSMUSG00000005470	Asf1b	1.08406	2.96769	0.0670197
ENSMUSG00000030237	Slco1a4	-0.666975	-3.73895	0.00825081		ENSMUSG00000006585	Cdt1	0.943248	2.96518	0.0671887
ENSMUSG00000023272	Creld2	-0.797324	-3.74777	0.00812539		ENSMUSG00000032733	Snx33	0.430975	2.97887	0.0658032
ENSMUSG00000022773	Ypel1	-0.847669	-3.57979	0.0118761		ENSMUSG00000023827	Agpat4	0.616605	3.01144	0.062947
ENSMUSG00000017417	Plxdc1	0.742645	3.57395	0.0120121		ENSMUSG00000086863	Gm15543	-0.70368	-3.1054	0.054387
ENSMUSG00000020639	Pfn4	-1.00495	-3.55737	0.012531		ENSMUSG00000030560	Ctsc	0.628129	3.1109	0.0541367
ENSMUSG00000115100	Gm34934	0.436409	3.68879	0.00926281		ENSMUSG00000029925	Tbxas1	1.20505	2.96409	0.067248
ENSMUSG00000048782	Insc	-0.464023	-3.74636	0.00815092		ENSMUSG00000031149	Praf2	0.51706	3.06874	0.0572856
ENSMUSG00000028104	Polr3gl	-0.380858	-3.74292	0.00818724		ENSMUSG00000018770	Atp5g3	-0.536068	-3.06325	0.0576411
ENSMUSG00000027349	Fam98b	-0.325951	-3.73433	0.0083389		ENSMUSG00000071359	Tbpl1	-0.449132	-3.12322	0.0528812
ENSMUSG00000028763	Hspg2	0.53536	3.72771	0.00847891		ENSMUSG00000037071	Scd1	1.59609	3.10685	0.054387
ENSMUSG00000021069	Pygl	0.581369	3.7048	0.00893588		ENSMUSG00000107331	Gm42732	-0.391554	-3.02291	0.0618508
ENSMUSG00000003541	Ier3	0.977378	3.60864	0.0111578		ENSMUSG00000017723	Wfdc2	1.80147	2.96195	0.0673979
ENSMUSG00000120523		2.61214	3.51791	0.013633		ENSMUSG00000072620	Slfn2	1.038	3.00786	0.0633239
ENSMUSG00000040434	Large2	0.919429	3.61036	0.0111141		ENSMUSG00000046352	Gjb2	-1.08875	-2.95	0.0687323
ENSMUSG00000022544	Eef2kmt	0.385123	3.70659	0.00891746		ENSMUSG00000023411	Nfatc4	0.572371	3.00489	0.0633239
ENSMUSG00000022106	Rcbtb2	0.378152	3.73482	0.00833577		ENSMUSG00000022704	Qtrt2	-0.624466	-3.09373	0.0552621
ENSMUSG00000021468	Sptlc1	0.254376	3.73528	0.00833379		ENSMUSG00000057054	Inca1	-0.581263	-3.06642	0.0574077
ENSMUSG00000015806	Qdpr	-0.599596	-3.67453	0.00951538		ENSMUSG00000021902	Phf7	0.35527	3.09097	0.0554557
ENSMUSG00000027242	Wdr76	0.428753	3.61553	0.0110123		ENSMUSG00000020733	Slc9a3r1	0.607432	2.97597	0.0659347
ENSMUSG00000090104	Slmapos2	-0.465824	-3.6451	0.010251		ENSMUSG00000028393	Alad	-0.45814	-3.10898	0.0542339
ENSMUSG00000059708	Akap17b	-0.485394	-3.62311	0.0108164		ENSMUSG00000035486	Plk5	-0.731549	-2.95343	0.0684137
ENSMUSG00000054978	Kbtbd13	1.39266	3.49028	0.014385		ENSMUSG00000029552	Tes	0.793109	2.95826	0.0677405
ENSMUSG00000098183	Gm27010	-0.765635	-3.58514	0.0117499		ENSMUSG00000020100	Slc29a3	0.809986	2.95183	0.0685256
ENSMUSG00000021573	Tppp	0.568217	3.66452	0.00971155		ENSMUSG00000027422	Rrbp1	0.40321	3.11073	0.0541367
ENSMUSG00000003355	Fkbp11	0.999067	3.67787	0.00944032		ENSMUSG00000039176	Polg	-0.336359	-3.10147	0.0546656
ENSMUSG00000111325	Gm47140	0.839828	3.55133	0.0127321		ENSMUSG00000021091	Serpina3n	1.3719	2.96222	0.0673979
ENSMUSG00000032802	Srxn1	0.655017	3.71472	0.00875942		ENSMUSG00000023805	Synj2	-0.557939	-3.07673	0.0564791
ENSMUSG00000041935	Rimoc1	-0.362478	-3.71001	0.00884533		ENSMUSG00000051510	Mafg	-0.352786	-3.10607	0.054387
ENSMUSG00000025351	Cd63	0.658317	3.71298	0.00878366		ENSMUSG00000050721	Plekho2	0.758551	3.00063	0.0636463
ENSMUSG00000030217	Art4	-0.690727	-3.59825	0.0114636		ENSMUSG00000116164	1110013H19Rik	1.07712	2.94052	0.0698349
ENSMUSG00000031616	Ednra	-0.591366	-3.63521	0.0105034		ENSMUSG00000041957	Pkp2	-0.426684	-3.01167	0.062947
ENSMUSG00000027546	Atp9a	0.557655	3.70959	0.0088469		ENSMUSG00000034903	Cobll1	-0.696432	-2.98665	0.0653246
ENSMUSG00000031668	Eif2ak3	-0.47979	-3.67826	0.00944032		ENSMUSG00000034845	Plvap	0.660041	3.06634	0.0574077
ENSMUSG00000034807	Colgalt1	0.374452	3.7049	0.00893588		ENSMUSG00000038271	Iffo1	0.458237	3.0828	0.0561279
ENSMUSG00000045664	Cdc42ep2	0.450987	3.61118	0.0110985		ENSMUSG00000025511	Tspan4	0.395031	3.07304	0.0569298
ENSMUSG00000120669		-1.47825	-3.49049	0.014385		ENSMUSG00000096956	Snhg18	0.457652	3.0298	0.0613506
ENSMUSG00000116506	5730414N17Rik	-0.474358	-3.67958	0.00943266		ENSMUSG00000004730	Adgre1	2.01515	2.9437	0.0694387
ENSMUSG00000078853	Igtp	-0.687926	-3.69084	0.00925602		ENSMUSG00000057497	Fam136a	-0.309413	-3.07921	0.0563351
ENSMUSG00000062960	Kdr	0.528584	3.68918	0.00926281		ENSMUSG00000021408	Ripk1	0.671891	2.95218	0.0685256
ENSMUSG00000004849	Ap1s1	0.324174	3.68814	0.00926288		ENSMUSG00000000776	Polr3d	-0.326087	-3.07258	0.056937
ENSMUSG00000032643	Fhl3	0.886481	3.50071	0.0141095		ENSMUSG00000027239	Mdk	0.853416	2.98226	0.0655978
ENSMUSG00000047153	Khnyn	-0.360556	-3.68706	0.00928284		ENSMUSG00000071547	Nt5dc2	1.33796	2.94794	0.0690496
ENSMUSG00000026074	Map4k4	0.749343	3.67452	0.00951538		ENSMUSG00000034973	Dop1a	-0.345293	-3.06054	0.0579544
ENSMUSG00000109771	Gm35315	0.398332	3.56074	0.0124187		ENSMUSG00000072941	Sod3	0.736364	2.99469	0.064292
ENSMUSG00000089671	Gm16537	1.26675	3.48078	0.0146132		ENSMUSG00000053175	Bcl3	0.607458	2.97691	0.0659347
ENSMUSG00000037278	Tmem97	-0.453627	-3.66742	0.00966853		ENSMUSG00000019978	Epb41l2	0.424708	3.06715	0.0574077
ENSMUSG00000021416	Eci3	-0.760851	-3.6782	0.00944032		ENSMUSG00000063524	Eno1	0.403876	3.08304	0.0561279
ENSMUSG00000036863	Syde2	0.523826	3.53691	0.0131171		ENSMUSG00000103839	Gm37607	-0.694738	-2.93077	0.0711476
ENSMUSG00000008090	Fgfrl1	0.654073	3.67389	0.00952312		ENSMUSG00000070002	Ell	-0.424628	-3.0701	0.0571874
ENSMUSG00000052423	B4galt3	0.417105	3.66464	0.00971155		ENSMUSG00000026223	Itm2c	0.499149	3.07724	0.056464
ENSMUSG00000021767	Kat6b	-0.586744	-3.58102	0.0118708		ENSMUSG00000014837	4931428F04Rik	-0.6602	-2.94707	0.0690763
ENSMUSG00000039934	Gsap	-0.445846	-3.66475	0.00971155		ENSMUSG00000032425	Zfp949	0.380226	3.01544	0.0626493
ENSMUSG00000036052	Dnajb5	-0.43997	-3.59077	0.0116378		ENSMUSG00000058317	Ube2e2	0.471545	3.02404	0.0617244
ENSMUSG00000068250	Amn1	0.423811	3.63795	0.0104397		ENSMUSG00000104713	Gbp6	-1.09293	-3.02564	0.0616529
ENSMUSG00000060244	Alyref2	0.435313	3.58646	0.0117306		ENSMUSG00000093938	Evi2b	1.1536	2.92396	0.0715033
ENSMUSG00000076435	Acsf2	0.500852	3.64275	0.0103104		ENSMUSG00000009185	Ccl8	2.63824	2.97802	0.0658896
ENSMUSG00000024145	Pigf	0.365633	3.64801	0.0101728		ENSMUSG00000019689	Fmc1	-0.55728	-3.06482	0.0575195
ENSMUSG00000023336	Wfdc1	0.587657	3.62759	0.0106894		ENSMUSG00000037060	Cavin3	0.540136	3.04203	0.0598425
ENSMUSG00000085498	Gm14023	-0.608351	-3.51392	0.0137675		ENSMUSG00000060791	Gmfg	0.789595	3.01882	0.0623471
ENSMUSG00000024772	Ehd1	0.341173	3.65657	0.00993567		ENSMUSG00000022102	Dok2	1.13682	2.94063	0.0698349
ENSMUSG00000047045	Tmem164	0.505673	3.61463	0.0110191		ENSMUSG00000053916	Nanp	0.40419	2.97977	0.0657687
ENSMUSG00000030029	Lrig1	0.379689	3.63754	0.0104414		ENSMUSG00000020340	Cyfip2	-1.27855	-3.00616	0.0633239
ENSMUSG00000099061	Gm28050	1.92574	3.47199	0.0148844		ENSMUSG00000038370	Pcp4l1	-1.18552	-3.07374	0.0568839
ENSMUSG00000033581	Igf2bp2	1.28668	3.50775	0.0139665		ENSMUSG00000039989	Cbx4	0.625257	2.92227	0.0715594
ENSMUSG00000032478	Nme6	-0.462589	-3.65038	0.0101113		ENSMUSG00000042579	4632404H12Rik	-0.356337	-2.93747	0.070234
ENSMUSG00000057176	Ccdc189	0.742303	3.51917	0.0135953		ENSMUSG00000031903	Pla2g15	0.456281	2.99452	0.064292
ENSMUSG00000042320	Prox2	0.583082	3.54083	0.0129786		ENSMUSG00000021392	Nol8	-0.322775	-2.99196	0.0645428
ENSMUSG00000031425	Plp1	-0.750207	-3.49129	0.0143828		ENSMUSG00000032103	Pus3	-0.244333	-3.02811	0.0614357
ENSMUSG00000030946	Lhpp	-0.693342	-3.63265	0.0105732		ENSMUSG00000023078	Cxcl13	1.42861	2.89597	0.0747528
ENSMUSG00000035173	Ccdc186	-0.458662	-3.56553	0.0122789		ENSMUSG00000001751	Naglu	0.420337	2.98246	0.0655978
ENSMUSG00000028479	Gne	-0.350579	-3.62864	0.0106671		ENSMUSG00000003746	Man1a	0.60507	2.95535	0.0682095
ENSMUSG00000047793	Sned1	-0.543308	-3.63228	0.0105738		ENSMUSG00000044033	Ccdc141	0.822354	2.92486	0.0714662
ENSMUSG00000033904	Ccp110	0.427039	3.54186	0.0129647		ENSMUSG00000040855	Reps2	0.899225	2.88917	0.0755016
ENSMUSG00000027533	Fabp5	-0.896877	-3.63187	0.0105757		ENSMUSG00000026754	Golga1	-0.331057	-3.02994	0.0613506
ENSMUSG00000078813	Leng1	-0.365219	-3.59425	0.011565		ENSMUSG00000051851	Rtl8c	0.53239	3.00968	0.0631691
ENSMUSG00000036492	Rnf39	-0.448268	-3.61392	0.0110307		ENSMUSG00000035004	Igsf6	1.31575	2.88944	0.0755016
ENSMUSG00000040128	Pnrc1	-0.502875	-3.60835	0.0111578		ENSMUSG00000047797	Gjb1	-0.932848	-2.88551	0.0758857
ENSMUSG00000110605	Gm32856	-0.460694	-3.47845	0.0146798		ENSMUSG00000063611	Gm10134	0.699687	2.90732	0.0735918
ENSMUSG00000029417	Cxcl9	-0.849443	-3.60797	0.0111588		ENSMUSG00000070645	Ren1	-0.829101	-2.885	0.0758857
ENSMUSG00000001436	Slc19a1	0.492682	3.56409	0.012308		ENSMUSG00000018774	Cd68	1.27963	3.01511	0.0626493
ENSMUSG00000022604	Cep97	0.630589	3.49199	0.0143672		ENSMUSG00000029141	Slc4a1ap	-0.441764	-3.0471	0.0592718
ENSMUSG00000007476	Lrrc8a	0.328645	3.59451	0.011565		ENSMUSG00000039431	Mtmr7	0.7271	2.87718	0.0768423
ENSMUSG00000100975	Gm28875	0.562919	3.54726	0.0128352		ENSMUSG00000061979	Rcc1l	-0.263786	-3.04309	0.0597333
ENSMUSG00000018401	Mtmr4	-0.41038	-3.62279	0.0108164		ENSMUSG00000024803	Ankrd1	0.829894	3.0446	0.0595957
ENSMUSG00000037847	Nmrk1	0.319786	3.62259	0.0108164		ENSMUSG00000003279	Dlgap1	-0.51318	-2.87967	0.0766641
ENSMUSG00000020074	Ccar1	-0.37402	-3.61793	0.0109451		ENSMUSG00000017639	Rab11fip4	0.884615	2.8788	0.0766641
ENSMUSG00000031451	Gas6	-0.481151	-3.61173	0.0110919		ENSMUSG00000062542	Syt9	-0.619527	-2.88938	0.0755016
ENSMUSG00000038007	Acer2	0.456146	3.58993	0.011652		ENSMUSG00000105135	Gm43667	0.624905	2.89857	0.0746391
ENSMUSG00000032737	Inppl1	0.444164	3.615	0.0110183		ENSMUSG00000044548	Dact1	0.526464	2.89551	0.0747759
ENSMUSG00000040007	Bahd1	0.312238	3.58403	0.011777		ENSMUSG00000020886	Dlg4	0.661332	2.94605	0.0691332
ENSMUSG00000025260	Hsd17b10	-0.382711	-3.58684	0.0117306		ENSMUSG00000042451	Mybph	0.68091	3.02592	0.0616529
ENSMUSG00000009905	Kdsr	0.414472	3.58638	0.0117306		ENSMUSG00000022383	Ppara	-1.24312	-2.92604	0.0714423
ENSMUSG00000016487	Ppfibp1	0.636056	3.59127	0.0116378		ENSMUSG00000101225	1700008J07Rik	-0.321436	-2.92567	0.0714429
ENSMUSG00000029821	Gsdme	0.496476	3.48291	0.0145762		ENSMUSG00000041115	Iqsec2	-0.499863	-3.03887	0.0601664
ENSMUSG00000104080	Gm38279	-0.544397	-3.5242	0.0134734		ENSMUSG00000024353	Mzb1	-0.980522	-2.97957	0.0657687
ENSMUSG00000004127	Trmt10a	-0.560744	-3.53487	0.0131389		ENSMUSG00000022620	Arsa	0.447377	2.96331	0.0672837
ENSMUSG00000031608	Galnt7	0.706518	3.42102	0.0166906		ENSMUSG00000019863	Qrsl1	-0.281495	-3.03012	0.0613506
ENSMUSG00000032253	Phip	-0.335149	-3.48192	0.0145854		ENSMUSG00000036545	Adamts2	0.812434	2.89651	0.074745
ENSMUSG00000121158	Gm35162	1.0181	3.52049	0.0135688		ENSMUSG00000026395	Ptprc	1.32707	2.87816	0.0767111
ENSMUSG00000024525	Impa2	1.10551	3.46604	0.0150528		ENSMUSG00000039115	Itga9	0.495758	2.91742	0.0721581
ENSMUSG00000021876	Rnase4	-0.802828	-3.52949	0.0133162		ENSMUSG00000120176		-0.719024	-3.00208	0.0635695
ENSMUSG00000036402	Gng12	0.485343	3.59588	0.0115327		ENSMUSG00000074215	Gm10643	-0.633848	-2.88126	0.0764206
ENSMUSG00000026134	Prim2	0.461781	3.48241	0.0145842		ENSMUSG00000062077	Trim54	-0.350444	-3.01675	0.0625104
ENSMUSG00000028578	Caap1	-0.358181	-3.5193	0.0135953		ENSMUSG00000020137	Thap2	-0.292398	-2.96089	0.0674595
ENSMUSG00000024187	Fam234a	0.353319	3.59143	0.0116378		ENSMUSG00000041959	S100a10	0.643271	3.03927	0.0601664
ENSMUSG00000038332	Sesn1	-0.365295	-3.57364	0.0120121		ENSMUSG00000055044	Pdlim1	-0.945252	-3.03482	0.0607742
ENSMUSG00000006800	Sulf2	0.827924	3.57492	0.0119903		ENSMUSG00000024486	Hbegf	0.416294	2.96387	0.067248
ENSMUSG00000027079	Clp1	0.383763	3.58008	0.0118761		ENSMUSG00000031443	F7	0.963955	2.86059	0.0787631
ENSMUSG00000085148	Mir22hg	-0.439546	-3.58547	0.0117499		ENSMUSG00000023186	Vwa5a	0.347232	3.00514	0.0633239
ENSMUSG00000105547	Iglc3	-1.15475	-3.50141	0.0141041		ENSMUSG00000024871	Doc2g	-0.879391	-2.97538	0.0659636
ENSMUSG00000038578	Susd1	-0.570086	-3.57738	0.0119394		ENSMUSG00000071644	Eef1g	-0.267836	-2.99944	0.0636968
ENSMUSG00000106495	Gm42755	-0.919312	-3.48324	0.0145759		ENSMUSG00000037235	Mxd4	0.332416	3.01788	0.0624407
ENSMUSG00000022546	Gpt	-0.489332	-3.54791	0.0128233		ENSMUSG00000032060	Cryab	-0.611387	-2.94744	0.0690752
ENSMUSG00000055737	Ghr	-0.531129	-3.54915	0.0127892		ENSMUSG00000060224	Pyroxd2	0.957423	2.85466	0.0791087
ENSMUSG00000074768	Bhmt	-1.16776	-3.48174	0.0145854		ENSMUSG00000073411	H2-D1	0.52746	3.02522	0.0616572
ENSMUSG00000026283	Ing5	-0.315038	-3.52066	0.0135688		ENSMUSG00000069135	Cep43	-0.417808	-3.01238	0.062947
ENSMUSG00000033467	Crlf2	0.51161	3.54532	0.0128835		ENSMUSG00000005107	Slc2a9	0.794153	2.84424	0.0803767
ENSMUSG00000026754	Golga1	-0.348244	-3.5795	0.0118761		ENSMUSG00000022500	Litaf	0.598866	2.98039	0.0657687
ENSMUSG00000113395	Gm48365	-1.06358	-3.46011	0.0152707		ENSMUSG00000022442	Ttll1	0.380607	2.93397	0.0706701
ENSMUSG00000021597	Slf1	-0.582465	-3.43262	0.016237		ENSMUSG00000097061	9330151L19Rik	-0.403604	-2.9419	0.0697101
ENSMUSG00000024423	Impact	-0.400988	-3.56523	0.0122789		ENSMUSG00000034837	Gnat1	-1.86897	-2.84412	0.0803767
ENSMUSG00000054405	Dnajc8	-0.264538	-3.58024	0.0118761		ENSMUSG00000006717	Acot13	-0.477405	-3.00938	0.0631691
ENSMUSG00000001588	Acap1	-0.557624	-3.50122	0.0141041		ENSMUSG00000019179	Mdh2	-0.532357	-2.9771	0.0659347
ENSMUSG00000047150	1700001C19Rik	0.437667	3.57525	0.0119903		ENSMUSG00000001918	Slc1a5	0.858264	3.00327	0.0634284
ENSMUSG00000029161	Cgref1	1.73645	3.33785	0.0202277		ENSMUSG00000002900	Lamb1	0.760695	2.9217	0.0716014
ENSMUSG00000023791	Pigx	0.400196	3.57642	0.0119612		ENSMUSG00000045257	Morn2	-0.439506	-3.00164	0.0635801
ENSMUSG00000085929	Gm13421	-0.496926	-3.52661	0.0133908		ENSMUSG00000035992	Fnip1	-0.442478	-2.98267	0.0655978
ENSMUSG00000034858	Atosa	-0.653672	-3.56839	0.0121885		ENSMUSG00000013846	St3gal1	0.429592	2.96137	0.0674377
ENSMUSG00000033392	Clasp2	-0.350197	-3.51024	0.0138776		ENSMUSG00000026480	Ncf2	1.09002	2.85592	0.0790776
ENSMUSG00000121161		-0.879609	-3.47394	0.014813		ENSMUSG00000026688	Mgst3	-0.504679	-2.99668	0.0641121
ENSMUSG00000100826	Snhg14	0.764698	3.4579	0.0153181		ENSMUSG00000068264	Ap5s1	-0.329524	-3.00639	0.0633239
ENSMUSG00000038398	Upf3a	-0.325969	-3.53536	0.0131388		ENSMUSG00000005087	Cd44	1.14297	2.88845	0.075579
ENSMUSG00000025350	Rdh5	-0.621169	-3.55382	0.0126509		ENSMUSG00000024966	Stip1	-0.3266	-3.00514	0.0633239
ENSMUSG00000036764	Dnajc12	0.699829	3.54323	0.012925		ENSMUSG00000073643	Wdfy1	-0.420127	-2.92282	0.0715594
ENSMUSG00000066258	Trim12a	-0.724865	-3.54949	0.012789		ENSMUSG00000028069	Gpatch4	-0.336306	-2.99392	0.0643312
ENSMUSG00000120046	Gm33318	-0.657506	-3.48433	0.0145589		ENSMUSG00000031781	Ciapin1	-0.45135	-3.00049	0.0636463
ENSMUSG00000018733	Pex12	-0.273801	-3.5411	0.0129786		ENSMUSG00000040265	Dnm3	0.404836	2.8849	0.0758857
ENSMUSG00000024135	Srbd1	-0.372441	-3.53469	0.0131389		ENSMUSG00000030220	Arhgdib	0.645766	2.97591	0.0659347
ENSMUSG00000028961	Pgd	0.425003	3.5465	0.0128513		ENSMUSG00000020589	Cyria	0.867367	2.81972	0.0842933
ENSMUSG00000036545	Adamts2	-0.937627	-3.37894	0.0185307		ENSMUSG00000049791	Fzd4	0.512294	2.9588	0.0677405
ENSMUSG00000027556	Car1	-0.616317	-3.50628	0.0140041		ENSMUSG00000093405	Gm20684	1.76654	2.81167	0.0856486
ENSMUSG00000030934	Oat	-1.12481	-3.4843	0.0145589		ENSMUSG00000042684	Npl	0.594605	2.8757	0.07694
ENSMUSG00000024758	Rtn3	0.269137	3.53627	0.0131291		ENSMUSG00000025877	Hk3	1.27481	2.80877	0.0858634
ENSMUSG00000032727	Mier3	-0.284325	-3.49731	0.0141977		ENSMUSG00000056608	Chd9	0.345516	2.99599	0.0641681
ENSMUSG00000026628	Atf3	-1.61348	-3.48504	0.0145589		ENSMUSG00000085419	Gm11734	-0.785641	-2.928	0.0712021
ENSMUSG00000089678	Agxt2	-0.597201	-3.52291	0.0135117		ENSMUSG00000030838	Ush1c	0.843868	2.9462	0.0691332
ENSMUSG00000085826	Gm15638	0.701018	3.46892	0.0149499		ENSMUSG00000028019	Pdgfc	0.91325	2.80779	0.0858992
ENSMUSG00000024955	Esrra	0.359704	3.54415	0.0129156		ENSMUSG00000032353	Tmed3	0.451212	2.98524	0.065466
ENSMUSG00000025178	Pi4k2a	-0.241881	-3.54358	0.0129244		ENSMUSG00000009545	Kcnq1	1.13452	2.80092	0.086822
ENSMUSG00000063894	Zkscan8	-0.353271	-3.43361	0.0162048		ENSMUSG00000106463	Mir1291	-1.13251	-2.9833	0.0655978
ENSMUSG00000039356	Exosc2	0.335866	3.53574	0.0131367		ENSMUSG00000026568	Mpc2	-0.509822	-2.95347	0.0684137
ENSMUSG00000034453	Polr3b	-0.240677	-3.50168	0.0141041		ENSMUSG00000026238	Ptma	0.339882	2.97446	0.0659955
ENSMUSG00000033703	Fcsk	0.416161	3.48427	0.0145589		ENSMUSG00000043488	Frmd8os	-0.598535	-2.95142	0.0685358
ENSMUSG00000044359	P2ry4	-0.702863	-3.45921	0.0152972		ENSMUSG00000036932	Aifm1	-0.319817	-2.98487	0.065466
ENSMUSG00000040687	Madd	-0.489473	-3.52985	0.0133151		ENSMUSG00000032470	Mras	0.527829	2.91655	0.0721916
ENSMUSG00000021226	Acot2	0.714149	3.50615	0.0140041		ENSMUSG00000055254	Ntrk2	1.34395	2.80843	0.0858634
ENSMUSG00000044442	N6amt1	-0.451079	-3.48369	0.0145702		ENSMUSG00000024132	Eci1	-0.506604	-2.96531	0.0671887
ENSMUSG00000032575	Manf	-0.770223	-3.49256	0.0143564		ENSMUSG00000038351	Sgsm2	0.362376	2.83605	0.0815498
ENSMUSG00000018481	Appbp2	-0.284393	-3.50586	0.0140041		ENSMUSG00000001750	Tcirg1	0.731233	2.97019	0.0666328
ENSMUSG00000024851	Pitpnm1	0.638643	3.47052	0.0149294		ENSMUSG00000028961	Pgd	0.371647	2.96721	0.0670393
ENSMUSG00000030834	Abcc6	-0.510209	-3.5112	0.013852		ENSMUSG00000019961	Tmpo	0.269072	2.98024	0.0657687
ENSMUSG00000096458	Moap1	0.682813	3.3875	0.0181702		ENSMUSG00000030865	Chp2	0.717779	2.8572	0.0790594
ENSMUSG00000024065	Ehd3	0.270732	3.52712	0.0133837		ENSMUSG00000025453	Nnt	-0.896511	-2.96539	0.0671887
ENSMUSG00000025505	Tmem80	-0.342823	-3.52715	0.0133837		ENSMUSG00000025337	Sbds	-0.219054	-2.97643	0.0659347
ENSMUSG00000086544	Chn1os3	-0.958225	-3.44298	0.0158621		ENSMUSG00000037548	H2-DMb2	1.06318	2.7908	0.0880104
ENSMUSG00000030272	Camk1	0.451904	3.5158	0.0137046		ENSMUSG00000025044	Msr1	1.45291	2.78477	0.0888872
ENSMUSG00000079003	Samd1	0.532459	3.49588	0.0142303		ENSMUSG00000048677	Tpcn2	0.632731	2.84438	0.0803767
ENSMUSG00000027858	Tspan2	0.681707	3.33084	0.0205356		ENSMUSG00000018446	C1qbp	-0.306289	-2.96493	0.0671887
ENSMUSG00000025157	Zdhhc16	0.330393	3.52179	0.0135431		ENSMUSG00000035007	Rundc1	-0.259302	-2.90501	0.0738444
ENSMUSG00000038418	Egr1	-1.11619	-3.49827	0.0141708		ENSMUSG00000030766	Arhgap17	0.276347	2.93012	0.0711578
ENSMUSG00000031016	Wee1	0.560219	3.37357	0.0187548		ENSMUSG00000031557	Plekha2	0.467427	2.85926	0.0787633
ENSMUSG00000022614	Lmf2	0.36483	3.51194	0.0138349		ENSMUSG00000017652	Cd40	0.948946	2.78158	0.0892306
ENSMUSG00000071477	Zfp777	0.400901	3.46331	0.0151422		ENSMUSG00000062704	9430002A10Rik	-0.825806	-2.83575	0.0815498
ENSMUSG00000114430	Gm40264	-0.718073	-3.38673	0.018181		ENSMUSG00000031148	Gpkow	-0.309983	-2.92827	0.0712021
ENSMUSG00000022881	Rfc4	0.470798	3.4336	0.0162048		ENSMUSG00000000686	Abhd15	1.01086	2.77143	0.090143
ENSMUSG00000017929	B4galt5	0.436473	3.50394	0.0140527		ENSMUSG00000021114	Atp6v1d	-0.376864	-2.95856	0.0677405
ENSMUSG00000046879	Irgm1	-0.534667	-3.49849	0.0141708		ENSMUSG00000084088	Gm12941	-3.29793	-2.77492	0.0899676
ENSMUSG00000043831	Lysmd4	-0.341241	-3.47006	0.0149294		ENSMUSG00000020549	Elac2	-0.237139	-2.93511	0.0705225
ENSMUSG00000073684	Faap20	0.516715	3.50475	0.0140364		ENSMUSG00000029659	Medag	0.638317	2.89893	0.0746391
ENSMUSG00000020576	Nbas	-0.369262	-3.47921	0.0146671		ENSMUSG00000079457	Gm7609	1.11442	2.76936	0.0902861
ENSMUSG00000020530	Ggnbp2	-0.346847	-3.49631	0.0142259		ENSMUSG00000020032	Nuak1	-0.605621	-2.91939	0.0719113
ENSMUSG00000025076	Casp7	-0.454785	-3.50371	0.0140527		ENSMUSG00000001173	Ocrl	0.392502	2.92429	0.0715033
ENSMUSG00000022390	Zc3h7b	0.341104	3.48875	0.0144361		ENSMUSG00002075158	Gm55033	-2.35043	-2.767	0.0903307
ENSMUSG00000040043	Rbms2	0.389168	3.49887	0.0141708		ENSMUSG00002075334	Gm56407	-2.35043	-2.767	0.0903307
ENSMUSG00000111481	Gm47652	-0.459051	-3.35537	0.0195245		ENSMUSG00002076904	Gm56018	-2.35043	-2.767	0.0903307
ENSMUSG00000025198	Erlin1	-0.3117	-3.50117	0.0141041		ENSMUSG00000025780	Itih5	0.770545	2.84644	0.080158
ENSMUSG00000035486	Plk5	0.675991	3.3437	0.0199749		ENSMUSG00000042082	Arsb	0.739211	2.79901	0.0868474
ENSMUSG00000030257	Srgap3	-0.584369	-3.41608	0.0168563		ENSMUSG00000074582	Arfgef2	-0.315376	-2.91271	0.0726682
ENSMUSG00000042595	Fam199x	0.353872	3.36621	0.0190758		ENSMUSG00000063694	Cycs	-0.367129	-2.95316	0.0684137
ENSMUSG00000059540	Tcea2	0.871486	3.41631	0.0168563		ENSMUSG00000026578	Ccdc181	-0.274142	-2.92533	0.0714429
ENSMUSG00000028755	Cda	0.547568	3.49045	0.014385		ENSMUSG00000049866	Arl4c	0.95557	2.7683	0.0903307
ENSMUSG00000020357	Flt4	0.418879	3.44629	0.0157282		ENSMUSG00000119954	Gm35546	-0.514245	-2.8876	0.0756146
ENSMUSG00000042453	Reln	-0.517276	-3.4874	0.0144801		ENSMUSG00000026895	Ndufa8	-0.430399	-2.9224	0.0715594
ENSMUSG00000024054	Smchd1	-0.306232	-3.45781	0.0153181		ENSMUSG00000028937	Acot7	-0.312318	-2.94387	0.0694387
ENSMUSG00000037949	Ano10	0.534125	3.45835	0.0153181		ENSMUSG00000059173	Pde1a	0.732569	2.75942	0.0912237
ENSMUSG00000029249	Rest	0.266561	3.43085	0.0162916		ENSMUSG00000090394	4930523C07Rik	0.772239	2.8066	0.0860969
ENSMUSG00000038886	Man2a2	0.570682	3.47664	0.0147097		ENSMUSG00000030793	Pycard	1.35747	2.76758	0.0903307
ENSMUSG00000121483	Gm20257	-0.794559	-3.42578	0.0165047		ENSMUSG00000024339	Tap2	0.412279	2.90072	0.0745595
ENSMUSG00000032261	Sh3bgrl2	0.360951	3.47828	0.0146798		ENSMUSG00000030064	Frmd4b	0.540962	2.82968	0.0826609
ENSMUSG00000025735	Rhbdl1	0.669197	3.38724	0.0181702		ENSMUSG00000030862	Cpxm2	0.620635	2.85097	0.0796121
ENSMUSG00000085793	Lin52	-0.387994	-3.45221	0.0155369		ENSMUSG00000023939	Mrpl14	-0.489716	-2.92858	0.0712021
ENSMUSG00000051811	Cox6b2	1.55193	3.28728	0.0225252		ENSMUSG00000044674	Fzd1	0.788898	2.75777	0.0912401
ENSMUSG00000034848	Ttc21b	-0.33801	-3.34888	0.0198312		ENSMUSG00000050592	Fam78a	0.51216	2.90652	0.0736821
ENSMUSG00000028266	Lmo4	0.451525	3.47747	0.0147011		ENSMUSG00000086219	Srrm4os	0.818922	2.9364	0.0703442
ENSMUSG00000097343	9030407P20Rik	0.720716	3.27658	0.0230547		ENSMUSG00000044338	Aplnr	0.8857	2.85428	0.079121
ENSMUSG00000033307	Mif	0.562368	3.43897	0.0159961		ENSMUSG00000037085	Trmt12	-0.360356	-2.80013	0.086822
ENSMUSG00000034245	Hdac11	0.306038	3.47703	0.0147065		ENSMUSG00000030122	Ptms	0.571341	2.93129	0.0711147
ENSMUSG00000043639	Rbm20	-0.691529	-3.2972	0.0221307		ENSMUSG00000045312	Lhfpl2	0.988418	2.75779	0.0912401
ENSMUSG00000114367	Gm48216	-1.20929	-3.46922	0.0149499		ENSMUSG00000038578	Susd1	1.01225	2.74519	0.0932229
ENSMUSG00000048058	Ldlrad3	-0.643605	-3.41666	0.0168563		ENSMUSG00000024955	Esrra	-0.3046	-2.93734	0.070234
ENSMUSG00000045594	Glb1	0.477705	3.47002	0.0149294		ENSMUSG00000022706	Mrpl40	-0.315736	-2.93918	0.0700204
ENSMUSG00000040017	Saa4	-0.492425	-3.45043	0.0155814		ENSMUSG00000025188	Hps1	0.673328	2.77674	0.0898457
ENSMUSG00000026062	Slc9a2	1.42988	3.21113	0.026476		ENSMUSG00000028116	Myoz2	-1.12326	-2.91826	0.0720633
ENSMUSG00000112580	Gm47673	-0.669897	-3.44121	0.0159204		ENSMUSG00000017188	Coa3	-0.454817	-2.93	0.0711578
ENSMUSG00000034663	Bmp2k	0.388001	3.37701	0.0186114		ENSMUSG00000026589	Sec16b	0.572879	2.75307	0.0917941
ENSMUSG00000116718	Gm49668	-1.04444	-3.43969	0.015977		ENSMUSG00000038991	Txndc5	0.348147	2.92932	0.0711578
ENSMUSG00000020288	Ahsa2	-0.379318	-3.46595	0.0150528		ENSMUSG00000034685	Fam171a2	0.926822	2.77328	0.0900429
ENSMUSG00000023968	Crip3	0.865766	3.39455	0.0178199		ENSMUSG00000009687	Fxyd5	0.745823	2.92929	0.0711578
ENSMUSG00000037826	Ppm1k	-0.523237	-3.46406	0.0151229		ENSMUSG00000028671	Gale	0.88401	2.7728	0.0900429
ENSMUSG00000039450	Dcxr	-0.572892	-3.43493	0.0161713		ENSMUSG00000006494	Pdk1	-0.510859	-2.92048	0.0717698
ENSMUSG00000088689	Scarna17	-2.8093	-3.31728	0.0211522		ENSMUSG00000043439	Epop	-0.639332	-2.75475	0.0916776
ENSMUSG00000031770	Herpud1	-0.596473	-3.43108	0.0162916		ENSMUSG00000037894	H2az1	0.429211	2.923	0.0715594
ENSMUSG00000107997	Gm44243	-1.10587	-3.44277	0.0158621		ENSMUSG00000047409	Ctdspl	0.538	2.78174	0.0892306
ENSMUSG00000003500	Impdh1	0.574313	3.35929	0.0193267		ENSMUSG00000026429	Ube2t	-0.447554	-2.88168	0.0764044
ENSMUSG00000098747	Gm27216	-0.523089	-3.44865	0.0156345		ENSMUSG00000030087	Klf15	-0.296679	-2.92648	0.0714262
ENSMUSG00000026806	Ddx31	-0.293125	-3.36171	0.0192254		ENSMUSG00000032135	Mcam	0.415619	2.91311	0.0726586
ENSMUSG00000030872	Gga2	0.422084	3.45332	0.0155064		ENSMUSG00000022665	Ccdc80	1.06939	2.86008	0.0787633
ENSMUSG00000081769	Gm12216	-0.64717	-3.40636	0.0172489		ENSMUSG00000079227	Ccr5	1.57211	2.73147	0.0953357
ENSMUSG00000031749	St3gal2	1.14685	3.28871	0.0224702		ENSMUSG00000023345	Poc1a	-0.527574	-2.79687	0.0870246
ENSMUSG00000040280	Ndufa4l2	0.897778	3.37185	0.0188163		ENSMUSG00000026200	Glb1l	1.08004	2.79585	0.0871874
ENSMUSG00000048878	Hexim1	0.384477	3.45203	0.0155369		ENSMUSG00000054252	Fgfr3	-0.774287	-2.79985	0.086822
ENSMUSG00000120414	Gm32261	1.1259	3.1841	0.0280173		ENSMUSG00000037617	Spag1	-0.625891	-2.82261	0.0837931
ENSMUSG00000034522	Zfp395	-0.374541	-3.4507	0.0155814		ENSMUSG00000022890	Atp5j	-0.408638	-2.86707	0.078165
ENSMUSG00000003778	Brd8	-0.326139	-3.42505	0.0165153		ENSMUSG00000048612	Myof	0.790885	2.83851	0.0812577
ENSMUSG00000031833	Mast3	0.570183	3.44944	0.0156124		ENSMUSG00000026972	Arrdc1	0.491378	2.88496	0.0758857
ENSMUSG00000024190	Dusp1	-0.918791	-3.42778	0.0164237		ENSMUSG00000028641	P3h1	0.472899	2.86114	0.0787168
ENSMUSG00000024352	Spata24	0.77635	3.335	0.0203253		ENSMUSG00000024044	Epb41l3	0.814271	2.73705	0.0945
ENSMUSG00000041025	Iffo2	0.338857	3.41624	0.0168563		ENSMUSG00000058267	Mrps14	-0.432683	-2.91491	0.0723767
ENSMUSG00000022564	Grina	0.48622	3.41549	0.0168563		ENSMUSG00000121119		-2.53887	-2.83398	0.0817942
ENSMUSG00000021311	Mtr	-0.448679	-3.32015	0.0210162		ENSMUSG00000056569	Mpz	-0.80732	-2.91574	0.0722824
ENSMUSG00000041798	Gck	-0.623362	-3.41851	0.0167983		ENSMUSG00000030739	Myh14	-0.564878	-2.91661	0.0721916
ENSMUSG00000027454	Gins1	-0.506325	-3.37654	0.0186114		ENSMUSG00000100975	Gm28875	0.501623	2.80842	0.0858634
ENSMUSG00000028214	Gem	-0.510729	-3.34518	0.0199432		ENSMUSG00000019929	Dcn	0.561052	2.89961	0.0746354
ENSMUSG00000030871	Ears2	-0.318778	-3.41559	0.0168563		ENSMUSG00000031982	Arv1	-0.327784	-2.83839	0.0812577
ENSMUSG00000048478	Spata33	1.47659	3.21131	0.026476		ENSMUSG00000030347	D6Wsu163e	-0.315098	-2.86822	0.0780717
ENSMUSG00000056121	Fez2	0.382241	3.42495	0.0165153		ENSMUSG00000078771	Evi2a	0.816792	2.81002	0.0858271
ENSMUSG00000078887	Gm6710	0.611792	3.32315	0.0208876		ENSMUSG00000028799	Zfp362	0.26081	2.84745	0.080082
ENSMUSG00000034064	Poglut1	0.275853	3.4093	0.0171323		ENSMUSG00000022528	Hes1	0.619696	2.90433	0.0739105
ENSMUSG00000025780	Itih5	0.840027	3.311	0.021486		ENSMUSG00000105127	Gm42470	-2.58011	-2.73982	0.0941738
ENSMUSG00000038175	Mylip	0.39206	3.35498	0.0195245		ENSMUSG00000004233	Wars2	-0.320426	-2.75994	0.0912225
ENSMUSG00000038059	Smim3	0.996785	3.25652	0.0241757		ENSMUSG00000045838	Ccdc9b	-0.310952	-2.85884	0.0787827
ENSMUSG00000021814	Anxa7	0.25465	3.41214	0.0170063		ENSMUSG00000108614	2610306O10Rik	-1.1996	-2.76774	0.0903307
ENSMUSG00000026098	Pms1	-0.353809	-3.31385	0.0213284		ENSMUSG00000004631	Sgce	0.506864	2.86703	0.078165
ENSMUSG00000041439	Mfsd6	0.467136	3.34404	0.0199749		ENSMUSG00000023806	Rsph3b	-0.353963	-2.91007	0.073118
ENSMUSG00000098814	Igkv19-93	-2.31467	-3.36449	0.0191375		ENSMUSG00000040749	Siah1b	-0.538281	-2.76436	0.0907423
ENSMUSG00000024118	Tedc2	0.507746	3.40659	0.0172489		ENSMUSG00000027425	Kat14	-0.348779	-2.89791	0.0746391
ENSMUSG00000017747	Ghdc	0.254102	3.39847	0.0176338		ENSMUSG00000020182	Ddc	0.609687	2.74991	0.0924121
ENSMUSG00000029675	Eln	-0.90654	-3.29215	0.0223235		ENSMUSG00000054520	Sh3bp2	0.822869	2.74481	0.0932229
ENSMUSG00000074824	Rslcan18	-0.447414	-3.27232	0.0232803		ENSMUSG00000032330	Cox7a2	-0.43464	-2.87623	0.0768997
ENSMUSG00000025887	Casp12	-0.639181	-3.29411	0.0222363		ENSMUSG00000028044	Cks1b	0.510181	2.85114	0.0796121
ENSMUSG00000001761	Smo	0.601112	3.30771	0.0215644		ENSMUSG00000021242	Npc2	0.42834	2.89754	0.0746443
ENSMUSG00000036106	Prr5	0.367759	3.33722	0.0202471		ENSMUSG00000000320	Alox12	-0.60743	-2.77592	0.0898457
ENSMUSG00000059842	Zfp341	-0.463375	-3.23602	0.0253		ENSMUSG00000103308	Gm37800	-0.91202	-2.74013	0.0941738
ENSMUSG00000046519	Golph3l	-0.383217	-3.36326	0.0191563		ENSMUSG00000039959	Hip1	0.371386	2.86273	0.0785222
ENSMUSG00000025920	Stau2	0.696519	3.34032	0.0201013		ENSMUSG00000026029	Casp8	0.562512	2.80222	0.086736
ENSMUSG00000041912	Tdrkh	0.496816	3.34221	0.0200432		ENSMUSG00000062300	Nectin2	0.477762	2.77612	0.0898457
ENSMUSG00000031996	Aplp2	0.402793	3.35985	0.0193123		ENSMUSG00000038527	C1rl	0.676701	2.70135	0.0998614
ENSMUSG00000070509	Rgma	0.802304	3.15318	0.0299121		ENSMUSG00000021870	Slmap	-0.389128	-2.90552	0.0738119
ENSMUSG00000016386	Mpped2	1.02523	3.19215	0.027682		ENSMUSG00000060798	Intu	-0.520992	-2.71091	0.0987532
ENSMUSG00000058966	Tlcd3b	1.07229	3.14881	0.0301497		ENSMUSG00000052151	Plpp2	0.779677	2.71932	0.0975004
ENSMUSG00000027408	Cpxm1	-1.24154	-3.20254	0.0270199		ENSMUSG00000079592	C1qtnf5	0.730262	2.81418	0.0852252
ENSMUSG00000019232	Etnppl	0.618778	3.37662	0.0186114		ENSMUSG00000046718	Bst2	0.566609	2.89327	0.0749515
ENSMUSG00000024766	Lipo3	-0.356145	-3.29141	0.0223342		ENSMUSG00000025421	Hdhd2	-0.213974	-2.89931	0.0746354
ENSMUSG00000022377	Asap1	0.408749	3.36391	0.0191535		ENSMUSG00000083012	Fam220a	-1.14526	-2.87388	0.0771766
ENSMUSG00000063354	Slc39a4	0.531122	3.38378	0.0183048		ENSMUSG00000010663	Fads1	0.585591	2.7989	0.0868474
ENSMUSG00000039041	Adrm1	-0.376786	-3.3674	0.0190437		ENSMUSG00000113070	Gm48420	-0.731133	-2.82338	0.0837654
ENSMUSG00000031781	Ciapin1	0.499186	3.38452	0.0182817		ENSMUSG00000034786	Gpsm3	0.895215	2.78357	0.0890233
ENSMUSG00000025588	Nat1	-0.397013	-3.34127	0.0200638		ENSMUSG00000021792	Prxl2a	-0.526295	-2.89962	0.0746354
ENSMUSG00000056131	Pgm3	-0.411687	-3.34526	0.0199432		ENSMUSG00000046756	Mrps7	-0.353692	-2.89635	0.074745
ENSMUSG00000024292	Cyp4f14	-0.713309	-3.34802	0.019863		ENSMUSG00000025403	Shmt2	-0.2341	-2.89425	0.0748911
ENSMUSG00000026819	Slc25a25	-1.13468	-3.34576	0.0199432		ENSMUSG00000029553	Tfec	1.2428	2.69068	0.10144
ENSMUSG00000042572	Ube2q1	0.209083	3.38162	0.0184034		ENSMUSG00000026153	Fam135a	-0.259266	-2.86995	0.0778594
ENSMUSG00000026791	Slc2a8	0.397335	3.37328	0.0187548		ENSMUSG00000028607	Cpt2	-0.3841	-2.8981	0.0746391
ENSMUSG00000018554	Ybx2	2.2195	3.11552	0.0323942		ENSMUSG00000043263	Ifi209	1.35735	2.6899	0.101449
ENSMUSG00000037570	Mcrs1	-0.358066	-3.36636	0.0190758		ENSMUSG00000005397	Nid1	0.694398	2.86991	0.0778594
ENSMUSG00000089824	Rbm12	-0.389274	-3.27661	0.0230547		ENSMUSG00000026032	Ndufb3	-0.512436	-2.87681	0.0768483
ENSMUSG00000022722	Arl6	0.429764	3.30007	0.0219676		ENSMUSG00000027808	Serp1	0.421171	2.84444	0.0803767
ENSMUSG00000043542	Zc2hc1a	-0.539688	-3.19685	0.0273943		ENSMUSG00000002661	Alkbh7	-0.430635	-2.89489	0.0748324
ENSMUSG00000023019	Gpd1	0.790695	3.33563	0.0203056		ENSMUSG00000063320	1190007I07Rik	-0.370887	-2.89359	0.0749515
ENSMUSG00000026723	Trdmt1	-0.612289	-3.28251	0.0227598		ENSMUSG00000005142	Man2b1	0.422623	2.85514	0.0790776
ENSMUSG00000063704	Mapk15	0.702427	3.36537	0.0191057		ENSMUSG00000044734	Serpinb1a	1.06094	2.83898	0.0812577
ENSMUSG00000053581	Zfand2a	-0.458639	-3.34514	0.0199432		ENSMUSG00000010064	Slc38a3	-0.75783	-2.88939	0.0755016
ENSMUSG00000028015	Ctso	-0.289752	-3.36348	0.0191563		ENSMUSG00000035385	Ccl2	1.43671	2.72514	0.0963284
ENSMUSG00000002870	Mcm2	0.540847	3.21455	0.0263424		ENSMUSG00000061780	Cfd	2.14204	2.88248	0.0763105
ENSMUSG00000060166	Zdhhc8	0.407693	3.28594	0.0225752		ENSMUSG00000054150	Syne3	0.880891	2.68426	0.102251
ENSMUSG00000031365	Zfp275	-0.416545	-3.29409	0.0222363		ENSMUSG00000012428	Steap4	0.468284	2.86677	0.078165
ENSMUSG00000047379	B4gat1	0.35503	3.35487	0.0195245		ENSMUSG00000052837	Junb	0.910042	2.84686	0.0801393
ENSMUSG00000086606	Gm13205	-1.75153	-3.09501	0.0337181		ENSMUSG00000017999	Ddx27	-0.22627	-2.8503	0.0796318
ENSMUSG00000030313	Dennd5b	-0.322372	-3.35441	0.0195339		ENSMUSG00000004814	Ccl24	1.07381	2.76467	0.0907391
ENSMUSG00000031400	G6pdx	0.740165	3.29582	0.0221635		ENSMUSG00000065778	Gm22154	3.51638	2.702	0.0998614
ENSMUSG00000027905	Ddx20	0.266965	3.30769	0.0215644		ENSMUSG00002075344	Gm56051	-2.43244	-2.75875	0.0912237
ENSMUSG00000034220	Gpc1	0.901405	3.12885	0.0315243		ENSMUSG00000026574	Dpt	0.868608	2.88762	0.0756146
ENSMUSG00000033427	Upb1	-0.421482	-3.32289	0.0208876		ENSMUSG00000068758	Il3ra	0.731494	2.78144	0.0892306
ENSMUSG00000026730	Pter	-0.455964	-3.32919	0.020616		ENSMUSG00000027439	Gzf1	-0.404974	-2.85562	0.0790776
ENSMUSG00000031337	Mtm1	0.405723	3.31014	0.0215029		ENSMUSG00000104279	Gm38300	-0.602546	-2.74499	0.0932229
ENSMUSG00000039958	Etfbkmt	0.444571	3.34723	0.0198913		ENSMUSG00000027433	Xrn2	-0.455917	-2.85952	0.0787633
ENSMUSG00000027309	Dnaaf9	0.405636	3.34165	0.0200589		ENSMUSG00000004317	Clcn5	0.879871	2.67962	0.102628
ENSMUSG00000018102	H2bc4	-0.487379	-3.3239	0.0208876		ENSMUSG00000000532	Acvr1b	0.441958	2.86885	0.0780086
ENSMUSG00000052435	Cebpe	0.524251	3.31703	0.0211522		ENSMUSG00000040466	Blvrb	0.622337	2.84072	0.0809666
ENSMUSG00000040666	Sh3bgr	1.38946	3.10623	0.0329708		ENSMUSG00000042155	Klhl23	-0.772975	-2.80415	0.0864658
ENSMUSG00000089768	Tmsb15b1	-1.78076	-3.18398	0.0280173		ENSMUSG00000021520	Uqcrb	-0.466512	-2.82273	0.0837931
ENSMUSG00000036639	Nudt1	0.45661	3.34385	0.0199749		ENSMUSG00000019864	Rtn4ip1	-0.314489	-2.86465	0.0782789
ENSMUSG00000050445	Cyp8b1	0.95586	3.32288	0.0208876		ENSMUSG00000027322	Siglec1	1.49577	2.67089	0.104121
ENSMUSG00000051790	Nlgn2	0.744663	3.1855	0.0279403		ENSMUSG00000044350	Lacc1	0.743035	2.70367	0.0996661
ENSMUSG00000041079	Rwdd2b	-0.320707	-3.31983	0.0210183		ENSMUSG00000022787	Wdr53	-0.2866	-2.83616	0.0815498
ENSMUSG00000022911	Arl13b	-0.649879	-3.30916	0.0215176		ENSMUSG00000020089	Ppa1	-0.42263	-2.87923	0.0766641
ENSMUSG00000021102	Glrx5	0.62062	3.33194	0.0204881		ENSMUSG00000069833	Ahnak	0.366661	2.87872	0.0766641
ENSMUSG00000120910		1.80039	3.08691	0.0342451		ENSMUSG00000037251	Pomk	0.413765	2.79964	0.086822
ENSMUSG00000072889	Nfxl1	-0.435696	-3.32824	0.0206545		ENSMUSG00000087679	Tmem250-ps	-0.336494	-2.85227	0.0794747
ENSMUSG00000068246	Apol9b	-0.779844	-3.32142	0.0209573		ENSMUSG00000076498	Trbc2	1.33166	2.66798	0.104494
ENSMUSG00000029598	Plbd2	0.484101	3.33664	0.0202638		ENSMUSG00000078486	Perm1	-0.662814	-2.87436	0.0771462
ENSMUSG00000035184	Fam124a	0.581535	3.25666	0.0241757		ENSMUSG00000055799	Tcf7l1	0.428635	2.76117	0.0910004
ENSMUSG00000057858	Fam204a	-0.342116	-3.30903	0.0215176		ENSMUSG00000024885	Aldh3b1	0.972411	2.70144	0.0998614
ENSMUSG00000005251	Ripk4	0.504203	3.23435	0.0253602		ENSMUSG00000021636	Marveld2	0.552737	2.66874	0.104484
ENSMUSG00000014776	Nol3	0.797585	3.09525	0.0337181		ENSMUSG00000030980	Knop1	0.259135	2.81688	0.084857
ENSMUSG00000020648	Dus4l	-0.427239	-3.29588	0.0221635		ENSMUSG00000072258	Taf1a	-0.294888	-2.79486	0.0873424
ENSMUSG00000034450	Gulo	-0.572458	-3.29166	0.0223342		ENSMUSG00000120166		-0.376558	-2.75352	0.0917941
ENSMUSG00000025429	Pstpip2	-0.984369	-3.32353	0.0208876		ENSMUSG00000072115	Ang	0.633309	2.78393	0.0890096
ENSMUSG00000043091	Tuba1c	-0.597088	-3.30099	0.0219278		ENSMUSG00000032263	Bckdhb	-0.476421	-2.86592	0.0782562
ENSMUSG00000032245	Cln6	0.679927	3.25854	0.0240757		ENSMUSG00000027981	Rnpc3	-0.397226	-2.81396	0.0852252
ENSMUSG00000035234	Abraxas1	0.355114	3.30318	0.0218088		ENSMUSG00000034652	Cd300a	0.860585	2.68965	0.101449
ENSMUSG00000050248	Evc2	-0.935051	-3.16595	0.0290878		ENSMUSG00000020397	Med7	-0.310583	-2.85604	0.0790776
ENSMUSG00000023044	Csad	0.860182	3.29349	0.0222567		ENSMUSG00000027961	Lrrc39	-0.471128	-2.86556	0.0782562
ENSMUSG00000056569	Mpz	2.04627	3.05741	0.0363568		ENSMUSG00000004105	Angptl2	0.440799	2.86456	0.0782789
ENSMUSG00000070282	3000002C10Rik	-0.602525	-3.167	0.0290343		ENSMUSG00000021537	Cetn3	-0.355017	-2.86533	0.0782562
ENSMUSG00000030339	Ltbr	0.267736	3.31043	0.0215027		ENSMUSG00000049670	Morn4	0.452305	2.76351	0.0908726
ENSMUSG00000000915	Hip1r	-0.437361	-3.26644	0.023597		ENSMUSG00000003363	Pld3	0.379176	2.85546	0.0790776
ENSMUSG00000017221	Psmd3	-0.282982	-3.30475	0.021729		ENSMUSG00000059089	Fcgr4	1.89697	2.65352	0.107036
ENSMUSG00000064210	Ano6	0.551245	3.24534	0.0248172		ENSMUSG00000021886	Gpr65	1.26963	2.64987	0.107289
ENSMUSG00000028949	Smarcd3	0.55617	3.20017	0.0271595		ENSMUSG00000030042	Pole4	-0.290137	-2.8634	0.0784513
ENSMUSG00000026471	Mr1	0.565419	3.27547	0.0231091		ENSMUSG00000031681	Smad1	0.268685	2.78559	0.0888872
ENSMUSG00000087484	2900089D17Rik	0.905902	3.15447	0.0298257		ENSMUSG00000035547	Capn5	0.636944	2.65807	0.106194
ENSMUSG00000018287	Spag7	-0.385016	-3.30928	0.0215176		ENSMUSG00000026737	Pip4k2a	0.584917	2.75721	0.0913037
ENSMUSG00000021476	Habp4	0.327663	3.29657	0.0221525		ENSMUSG00000016921	Srsf6	-0.292938	-2.86221	0.0785608
ENSMUSG00000030428	Ttyh1	0.967379	3.10908	0.0327581		ENSMUSG00000002105	Slc39a13	0.303148	2.85552	0.0790776
ENSMUSG00000017009	Sdc4	-0.439443	-3.27258	0.0232803		ENSMUSG00000021772	Nkiras1	-0.261415	-2.85936	0.0787633
ENSMUSG00000038473	Nos1ap	0.805796	3.18985	0.0277903		ENSMUSG00000015947	Fcgr1	1.66209	2.65485	0.106822
ENSMUSG00000004035	Gstm7	-0.444737	-3.28119	0.022809		ENSMUSG00000027035	Cers6	0.999196	2.64365	0.108184
ENSMUSG00000033760	Rbm4b	-0.248472	-3.28379	0.0226955		ENSMUSG00000000184	Ccnd2	0.49367	2.71193	0.0985659
ENSMUSG00000053040	Aph1c	0.827275	3.14872	0.0301497		ENSMUSG00000033287	Kctd17	0.509187	2.82061	0.0841652
ENSMUSG00000040618	Pck2	0.632279	3.23507	0.0253282		ENSMUSG00000090145	Ugt1a6b	1.27005	2.64027	0.108747
ENSMUSG00000038914	Dido1	-0.337653	-3.29017	0.0223951		ENSMUSG00000081058	H3c15	-0.742369	-2.79284	0.0876648
ENSMUSG00000032271	Nnmt	-0.870778	-3.26134	0.023904		ENSMUSG00000026019	Wdr12	-0.263781	-2.83697	0.0814959
ENSMUSG00000023919	Cenpq	-0.471861	-3.17444	0.0286266		ENSMUSG00000018661	Cog1	-0.361813	-2.85023	0.0796318
ENSMUSG00000048307	Ankrd46	0.296712	3.28745	0.0225252		ENSMUSG00000025491	Ifitm1	0.712741	2.69782	0.100355
ENSMUSG00000099284	Mir7026	-2.32391	-3.13659	0.0310066		ENSMUSG00000039607	Rbms3	0.561639	2.65641	0.10647
ENSMUSG00000106634	Gm43042	0.4932	3.11421	0.0324338		ENSMUSG00000073489	Ifi204	1.0898	2.71783	0.0978028
ENSMUSG00000033149	Phldb2	-0.397354	-3.28216	0.0227642		ENSMUSG00000107689	Gm44386	-0.786087	-2.84988	0.0796364
ENSMUSG00000068011	Mkrn2os	0.295773	3.28662	0.0225498		ENSMUSG00000024399	Ltb	1.08385	2.63356	0.109491
ENSMUSG00000074916	Chst14	0.469075	3.16872	0.0289371		ENSMUSG00000030878	Cdr2	0.482897	2.69924	0.100207
ENSMUSG00000056687	Gm11696	-0.808672	-3.07031	0.0354321		ENSMUSG00000002870	Mcm2	0.402092	2.75213	0.0919494
ENSMUSG00000055612	Cdca7	0.630263	3.13031	0.0314199		ENSMUSG00000024986	Hhex	0.647884	2.69001	0.101449
ENSMUSG00000084969	Gm11205	1.6069	3.03986	0.037842		ENSMUSG00000040471	Ggt6	0.932155	2.64121	0.10856
ENSMUSG00000027201	Myef2	0.569642	3.22176	0.0259971		ENSMUSG00000022774	Ncbp2	-0.21478	-2.82826	0.0828298
ENSMUSG00000058706	0610030E20Rik	-0.300343	-3.27777	0.0230139		ENSMUSG00000023349	Clec4n	2.01075	2.63599	0.109266
ENSMUSG00000003814	Calr	-0.500901	-3.22004	0.0260379		ENSMUSG00000068735	Trp53i11	0.560029	2.7884	0.0884022
ENSMUSG00000078894	2210418O10Rik	-0.302898	-3.23896	0.02519		ENSMUSG00000071984	Fndc1	0.79131	2.80363	0.0864863
ENSMUSG00000026004	Kansl1l	-0.329881	-3.23383	0.0253702		ENSMUSG00000037379	Spon2	0.815414	2.70848	0.0990821
ENSMUSG00000034639	Setmar	-0.387349	-3.1802	0.0282306		ENSMUSG00000042254	Cilp	0.957445	2.83429	0.0817942
ENSMUSG00000021704	Mtx3	-0.369658	-3.22215	0.0259971		ENSMUSG00000061175	Fnip2	-0.637897	-2.7051	0.0995064
ENSMUSG00000026519	Tmem63a	0.331658	3.27122	0.0233155		ENSMUSG00000001249	Hpn	-0.494123	-2.82503	0.0834711
ENSMUSG00000079469	Pigb	0.354288	3.2456	0.0248172		ENSMUSG00000037731	Themis2	0.874269	2.67192	0.104068
ENSMUSG00000040472	Rabggta	-0.334428	-3.27187	0.0232909		ENSMUSG00000020737	Jpt1	0.394362	2.84296	0.0805548
ENSMUSG00000045038	Prkce	0.371788	3.18235	0.0281032		ENSMUSG00000058099	Nfam1	1.28577	2.62732	0.110297
ENSMUSG00000002083	Bbc3	-0.562055	-3.26657	0.023597		ENSMUSG00000023505	Cdca3	0.878056	2.67491	0.10342
ENSMUSG00000058620	Adra2b	-0.371999	-3.16897	0.0289371		ENSMUSG00000026177	Slc11a1	1.22778	2.73258	0.0951325
ENSMUSG00000078878	Gm14305	0.425082	3.22906	0.0256416		ENSMUSG00000085829	Gm4285	-0.38686	-2.70763	0.0991163
ENSMUSG00000064264	Zfp428	0.57594	3.07728	0.0349974		ENSMUSG00000015656	Hspa8	-0.383366	-2.78533	0.0888872
ENSMUSG00000031134	Rbmx	-0.269036	-3.2654	0.0236483		ENSMUSG00000026278	Bok	0.64447	2.70748	0.0991163
ENSMUSG00000070705	Eid2b	0.417547	3.18891	0.0278209		ENSMUSG00000008845	Cd163	1.00532	2.6835	0.102254
ENSMUSG00000026574	Dpt	-1.05969	-3.23092	0.0255473		ENSMUSG00000036777	Anln	0.824852	2.64125	0.10856
ENSMUSG00000104713	Gbp6	-1.01576	-3.24411	0.0248842		ENSMUSG00000036860	Mrpl55	-0.297867	-2.82858	0.0828298
ENSMUSG00000023911	Flywch2	0.845085	3.12796	0.0315803		ENSMUSG00000032363	Adamts7	1.12545	2.62034	0.111649
ENSMUSG00000021186	Fbln5	-0.608939	-3.19205	0.027682		ENSMUSG00000062585	Cnr2	0.810157	2.61047	0.113719
ENSMUSG00000039911	Spsb1	-0.627786	-3.05781	0.0363418		ENSMUSG00000006221	Hspb7	-0.898263	-2.80946	0.0858634
ENSMUSG00000076937	Iglc2	-0.955714	-3.20996	0.0265417		ENSMUSG00000052760	A630001G21Rik	0.873172	2.66102	0.105616
ENSMUSG00000032380	Dapk2	0.337751	3.25574	0.0242098		ENSMUSG00000117879	2310015A16Rik	-0.680709	-2.79991	0.086822
ENSMUSG00000032220	Myo1e	0.290094	3.25452	0.0242749		ENSMUSG00000000399	Ndufa9	-0.314602	-2.80403	0.0864658
ENSMUSG00000038539	Atf5	0.563207	3.21111	0.026476		ENSMUSG00000023800	Tiam2	-0.739654	-2.66793	0.104494
ENSMUSG00000109857	Gm53058	1.72683	2.96443	0.0440488		ENSMUSG00000044641	Pard6b	0.568165	2.60694	0.114284
ENSMUSG00000030131	Mug2	-0.59017	-3.2214	0.0259986		ENSMUSG00000078945	Naip2	0.877319	2.60501	0.114493
ENSMUSG00000031563	Wwc2	0.347338	3.1483	0.0301497		ENSMUSG00000118669	Arvcf	-0.337558	-2.77704	0.0898457
ENSMUSG00000022119	Rbm26	-0.208583	-3.24179	0.0250085		ENSMUSG00000031444	F10	0.986013	2.60157	0.115315
ENSMUSG00000019312	Grb7	-0.487772	-3.23698	0.0252513		ENSMUSG00000032194	Kank2	0.308834	2.77955	0.0896011
ENSMUSG00000074649	BC029722	0.303545	3.25215	0.024419		ENSMUSG00000042129	Rassf4	0.927002	2.63718	0.109085
ENSMUSG00000030499	Kctd15	0.949997	3.22464	0.0259241		ENSMUSG00000035237	Lcat	-0.753312	-2.68209	0.102404
ENSMUSG00000110684	Gm45866	-0.730283	-3.22504	0.0259153		ENSMUSG00000114367	Gm48216	-1.93105	-2.62103	0.111604
ENSMUSG00000057691	Zfp746	0.277801	3.23365	0.0253702		ENSMUSG00000039982	Dtx4	0.50153	2.69053	0.10144
ENSMUSG00000032028	Nxpe2	-0.626565	-3.23544	0.0253221		ENSMUSG00000052974	Cyp2f2	1.30559	2.65052	0.10726
ENSMUSG00000071180	Smim15	-0.267089	-3.24829	0.0246688		ENSMUSG00000003573	Homer3	0.547874	2.71497	0.0982348
ENSMUSG00000017754	Pltp	-0.846558	-3.23773	0.0252378		ENSMUSG00000028465	Tln1	0.203577	2.81486	0.085167
ENSMUSG00000029735	Tpk1	-0.385284	-3.2381	0.0252318		ENSMUSG00000026078	Pdcl3	-0.381726	-2.81112	0.0856486
ENSMUSG00000032311	Nrg4	0.527686	3.22399	0.025951		ENSMUSG00000024590	Lmnb1	0.44226	2.70679	0.09922
ENSMUSG00000029552	Tes	-0.821189	-3.03215	0.0383642		ENSMUSG00000061100	Retnla	1.20934	2.8149	0.085167
ENSMUSG00000073002	Vamp5	0.46351	3.24548	0.0248172		ENSMUSG00000016427	Ndufa1	-0.551007	-2.77277	0.0900429
ENSMUSG00000024885	Aldh3b1	0.855109	3.12566	0.0317205		ENSMUSG00000026433	Rab29	0.325396	2.76266	0.0909311
ENSMUSG00000074063	Osgin1	0.621619	3.22087	0.0260018		ENSMUSG00000048897	Zfp710	0.389335	2.76869	0.0903307
ENSMUSG00000049288	Lix1l	0.387302	3.17255	0.0286925		ENSMUSG00000025735	Rhbdl1	0.428549	2.80066	0.086822
ENSMUSG00000052656	Rnf103	0.380894	3.23718	0.0252513		ENSMUSG00000022359	Wdyhv1	-0.395646	-2.77575	0.0898457
ENSMUSG00000039018	Mtg1	0.279432	3.24375	0.0248894		ENSMUSG00000107881	Gm44250	0.37682	2.77627	0.0898457
ENSMUSG00000049303	Syt12	0.733186	3.0116	0.0398778		ENSMUSG00000060591	Ifitm2	0.392482	2.8113	0.0856486
ENSMUSG00000021958	Pinx1	-0.343238	-3.18621	0.0279056		ENSMUSG00000086494	2210417A02Rik	1.17347	2.58588	0.117269
ENSMUSG00000059713	Rcan3	0.592438	3.04007	0.037842		ENSMUSG00000041654	Slc39a11	0.540964	2.64645	0.107635
ENSMUSG00000112731	Gm47739	-0.601311	-3.10002	0.0333528		ENSMUSG00000015335	Zdhhc12	0.372015	2.72349	0.0966688
ENSMUSG00000019088	Dnase1l1	0.349582	3.22292	0.0259886		ENSMUSG00000096215	Smim22	2.07639	2.58654	0.117238
ENSMUSG00000025477	Inpp5a	0.335297	3.22341	0.0259736		ENSMUSG00000047832	Cdca4	0.428522	2.66774	0.104494
ENSMUSG00000037907	Ankrd13b	0.445643	3.11491	0.0323942		ENSMUSG00000053644	Aldh7a1	-0.190403	-2.80561	0.0862514
ENSMUSG00000025894	Aasdhppt	-0.280609	-3.22993	0.0255987		ENSMUSG00000030869	Ndufab1	-0.45379	-2.76951	0.0902861
ENSMUSG00000021431	Snrnp48	-0.394408	-3.2225	0.0259971		ENSMUSG00000032554	Trf	0.87296	2.80827	0.0858634
ENSMUSG00000002767	Mrpl2	0.315023	3.2188	0.026109		ENSMUSG00000041360	Pum3	-0.603474	-2.77875	0.0897168
ENSMUSG00000058756	Thra	0.402976	3.21734	0.0261554		ENSMUSG00000001802	Lrp3	-0.329336	-2.70974	0.0988345
ENSMUSG00000058794	Nfe2	-0.684252	-3.07817	0.0349603		ENSMUSG00000027490	E2f1	0.790359	2.58292	0.117541
ENSMUSG00000036636	Clcn7	-0.237161	-3.2208	0.0260018		ENSMUSG00000051041	Olfml1	0.842781	2.61257	0.113195
ENSMUSG00000031490	Eif4ebp1	0.51726	3.2217	0.0259971		ENSMUSG00000028224	Nbn	-0.260405	-2.77283	0.0900429
ENSMUSG00000010663	Fads1	-0.531269	-3.17747	0.0284058		ENSMUSG00000098112	Bin2	1.17327	2.60004	0.115533
ENSMUSG00000063415	Cyp26b1	0.994113	3.17365	0.0286687		ENSMUSG00000024471	Myot	-0.536184	-2.76272	0.0909311
ENSMUSG00000082292	Gm12250	-1.20365	-3.07289	0.0352588		ENSMUSG00000016984	Etaa1	-0.529659	-2.60604	0.114395
ENSMUSG00000003849	Nqo1	0.54848	3.21828	0.0261272		ENSMUSG00000115338	Pnp	0.608523	2.74178	0.0938811
ENSMUSG00000024319	Vps52	-0.271355	-3.21754	0.0261554		ENSMUSG00000085793	Lin52	-0.3152	-2.77218	0.0901093
ENSMUSG00000052395	Rft1	0.24788	3.21115	0.026476		ENSMUSG00000021764	Ndufs4	-0.441432	-2.78609	0.0888689
ENSMUSG00000032193	Ldlr	-0.377732	-3.20197	0.0270429		ENSMUSG00000034584	Exph5	0.993382	2.57254	0.118975
ENSMUSG00000120027		0.58021	3.03213	0.0383642		ENSMUSG00000018481	Appbp2	-0.27188	-2.71304	0.0984304
ENSMUSG00000067928	Zfp760	-0.345005	-3.14085	0.0306879		ENSMUSG00000006014	Prg4	1.15551	2.69936	0.100207
ENSMUSG00000027346	Gpcpd1	-0.578201	-3.21315	0.0264093		ENSMUSG00000026126	Ptpn18	1.02024	2.70996	0.0988345
ENSMUSG00000028643	Svbp	0.481528	3.2131	0.0264093		ENSMUSG00000023277	Twf2	-0.435282	-2.78957	0.0882038
ENSMUSG00000044349	Snhg11	0.806099	3.10925	0.0327581		ENSMUSG00000085328	Gm17131	-0.645743	-2.73019	0.0955788
ENSMUSG00000030664	Sox6os	1.28975	3.12307	0.0318501		ENSMUSG00000022040	Ephx2	-0.476146	-2.79729	0.0869998
ENSMUSG00000038521	C1s1	0.500717	3.1658	0.0290878		ENSMUSG00000030588	Yif1b	-0.321336	-2.80079	0.086822
ENSMUSG00000028999	Rint1	-0.262961	-3.20412	0.0269415		ENSMUSG00000002984	Tomm40	-0.294173	-2.79803	0.0869037
ENSMUSG00000061666	Gdpd1	0.58053	2.98036	0.0426833		ENSMUSG00000054545	Ugt1a6a	1.35872	2.56971	0.119428
ENSMUSG00000072694	1500011B03Rik	0.490804	3.13239	0.0312606		ENSMUSG00000062397	Zfp706	-0.30376	-2.79433	0.0873931
ENSMUSG00000009378	Slc16a12	-0.338307	-3.20925	0.0265741		ENSMUSG00000089876	Tmem102	0.856917	2.56788	0.119696
ENSMUSG00000044345	Marveld1	0.398917	3.20296	0.0270092		ENSMUSG00000047866	Lonp2	-0.326798	-2.79823	0.0869037
ENSMUSG00000030087	Klf15	-0.335154	-3.18671	0.0279056		ENSMUSG00000004626	Stxbp2	0.614802	2.76487	0.0907391
ENSMUSG00000018750	Zbtb4	0.451026	3.14994	0.0300952		ENSMUSG00000032657	Entrep3	0.415038	2.77619	0.0898457
ENSMUSG00000030674	Qprt	-0.345572	-3.18851	0.0278312		ENSMUSG00000002897	Il17ra	0.623921	2.58768	0.117238
ENSMUSG00000044937	Ttc41	-0.903452	-3.05229	0.0367718		ENSMUSG00000018845	Unc45b	-0.31886	-2.78503	0.0888872
ENSMUSG00000078687	Mup8	-1.13355	-3.18622	0.0279056		ENSMUSG00000058076	Sdhc	-0.572388	-2.77111	0.0901478
ENSMUSG00000037260	Hgsnat	0.285587	3.18923	0.0278178		ENSMUSG00000039191	Rbpj	0.381901	2.75541	0.0915894
ENSMUSG00000034177	Rnf43	-0.437599	-3.19558	0.0274709		ENSMUSG00000026087	Mrpl30	-0.353276	-2.77161	0.090143
ENSMUSG00000032826	Ank2	-0.665317	-3.02443	0.0389448		ENSMUSG00000019326	Aoc3	0.976023	2.67019	0.104233
ENSMUSG00000023755	Rhebl1	0.941047	2.92664	0.0474311		ENSMUSG00000025314	Ptprj	0.776315	2.59403	0.116457
ENSMUSG00000030275	Etnk1	0.371046	3.19222	0.027682		ENSMUSG00000076490	Trbc1	1.50388	2.56109	0.120517
ENSMUSG00000078920	Ifi47	-0.71355	-3.19112	0.0277331		ENSMUSG00000023913	Pla2g7	0.601243	2.79072	0.0880104
ENSMUSG00000102644	Thap6	-0.286187	-3.15585	0.0297629		ENSMUSG00000062545	Tlr12	0.884098	2.55886	0.120992
ENSMUSG00000026849	Tor1a	0.358807	3.18626	0.0279056		ENSMUSG00000063785	Utp14a	-0.296519	-2.75873	0.0912237
ENSMUSG00000026435	Slc45a3	0.274686	3.19014	0.0277888		ENSMUSG00000017446	C1qtnf1	0.828651	2.63331	0.109491
ENSMUSG00000042340	Ctf1	0.495	3.1612	0.0294003		ENSMUSG00000059248	Septin9	0.567108	2.7397	0.0941738
ENSMUSG00000022270	Retreg1	-0.545503	-3.18366	0.0280213		ENSMUSG00000026748	Plxdc2	0.55063	2.73754	0.0944894
ENSMUSG00000036327	Qsox2	0.249725	3.10199	0.0332114		ENSMUSG00000027863	Cd2	0.989402	2.56836	0.119628
ENSMUSG00000035901	Dennd5a	0.26001	3.18693	0.0279056		ENSMUSG00000021054	Sgpp1	0.373286	2.73268	0.0951325
ENSMUSG00000021360	Gcnt2	0.397021	3.17304	0.0286832		ENSMUSG00000056938	Acbd4	0.475655	2.78307	0.0890663
ENSMUSG00000062382	Ftl1-ps1	0.739541	3.14582	0.0303092		ENSMUSG00000089889	0610040B10Rik	-0.506286	-2.7297	0.0955969
ENSMUSG00000022814	Umps	0.252135	3.1803	0.0282306		ENSMUSG00000005447	Pafah1b3	1.05181	2.59628	0.116036
ENSMUSG00000021552	Gkap1	0.3817	3.17753	0.0284058		ENSMUSG00000024423	Impact	-0.326652	-2.7568	0.0913304
ENSMUSG00000032462	Pik3cb	0.330498	3.12558	0.0317205		ENSMUSG00000120386		1.69983	2.55177	0.122533
ENSMUSG00000030036	Mogs	0.260337	3.17293	0.0286832		ENSMUSG00000038352	Arl5c	0.914233	2.58134	0.117785
ENSMUSG00000040471	Ggt6	0.477922	3.17216	0.0287022		ENSMUSG00000036120	Rfxank	-0.451444	-2.71667	0.0979901
ENSMUSG00000029376	Mthfd2l	0.449114	3.13584	0.0310066		ENSMUSG00000028907	Utp11	-0.237171	-2.77797	0.0898278
ENSMUSG00000029428	Stx2	0.352079	3.167	0.0290343		ENSMUSG00000047260	Emc6	-0.362825	-2.77313	0.0900429
ENSMUSG00000078612	Fyb2	0.556336	3.06057	0.0361418		ENSMUSG00000025742	Prps2	0.532419	2.58053	0.117875
ENSMUSG00000018899	Irf1	-0.381394	-3.16514	0.0291202		ENSMUSG00000029119	Man2b2	0.531082	2.66262	0.105455
ENSMUSG00000097375	6720427I07Rik	-0.445745	-2.97242	0.0433434		ENSMUSG00000017664	Slc35c2	0.333167	2.77438	0.0900242
ENSMUSG00002076125	Gm56253	-2.99389	-3.13485	0.0310694		ENSMUSG00000028599	Tnfrsf1b	0.806229	2.62796	0.110297
ENSMUSG00000017390	Aldoc	-0.579504	-3.13674	0.0310066		ENSMUSG00000002111	Spi1	1.16793	2.63111	0.10981
ENSMUSG00000011305	Plin5	0.626884	3.16249	0.0293158		ENSMUSG00000032359	Ctsh	0.770251	2.76205	0.0909736
ENSMUSG00000028339	Col15a1	0.477361	3.1504	0.0300952		ENSMUSG00000029403	Cdkl2	-0.363513	-2.62994	0.110063
ENSMUSG00000039238	Zfp750	0.510292	3.09429	0.0337181		ENSMUSG00000031748	Gnao1	-0.458321	-2.7053	0.0995064
ENSMUSG00000033287	Kctd17	0.595613	3.09618	0.0336617		ENSMUSG00000016206	H2-M3	0.560353	2.62752	0.110297
ENSMUSG00000086158	Pierce2	0.379838	3.1594	0.0295047		ENSMUSG00000040751	Lat2	0.976965	2.62936	0.110149
ENSMUSG00000056148	Rdh9	-0.557305	-3.16078	0.0294127		ENSMUSG00000024780	Cdc37l1	-0.185851	-2.76975	0.0902861
ENSMUSG00002076026	Gm54543	-2.75195	-3.14823	0.0301497		ENSMUSG00000042851	Zc3h6	0.517092	2.61534	0.112624
ENSMUSG00000041199	Rpusd1	0.499236	3.03896	0.0379101		ENSMUSG00000041308	Sntb2	0.509708	2.57333	0.118889
ENSMUSG00000020253	Ppm1m	0.519631	3.15576	0.0297629		ENSMUSG00000066233	Tmem42	-0.339037	-2.7532	0.0917941
ENSMUSG00000027709	Mccc1	-0.303114	-3.15543	0.0297677		ENSMUSG00000029860	Zyx	0.440681	2.75875	0.0912237
ENSMUSG00000072915	Gm12258	-0.424164	-3.00119	0.0408111		ENSMUSG00000000440	Pparg	0.824016	2.64734	0.107466
ENSMUSG00000022994	Adcy6	0.483591	3.14721	0.0302137		ENSMUSG00000041506	Rrp9	-0.385035	-2.76188	0.0909736
ENSMUSG00000019564	Arid3a	0.561356	2.92151	0.0478795		ENSMUSG00000028847	Trappc3	-0.183959	-2.76931	0.0902861
ENSMUSG00000026270	Capn10	-0.34819	-3.15144	0.0300354		ENSMUSG00000038046	Mrm3	-0.471144	-2.75373	0.0917941
ENSMUSG00000048497	Mmgt2	0.605795	3.11236	0.0325537		ENSMUSG00000031842	Pde4c	-0.626838	-2.64378	0.108184
ENSMUSG00000041632	Mrps27	-0.350116	-3.15017	0.0300952		ENSMUSG00000068854	H2bc21	-0.407565	-2.66871	0.104484
ENSMUSG00000030157	Clec2d	-0.60665	-3.1238	0.0318501		ENSMUSG00000018459	Slc13a3	1.0918	2.52798	0.127369
ENSMUSG00000022521	Crebbp	-0.239589	-3.06596	0.0357716		ENSMUSG00000054716	Zfp771	-0.512901	-2.74942	0.0924587
ENSMUSG00000027887	Sypl2	1.78968	2.83957	0.0560794		ENSMUSG00000032577	Mapkapk3	-0.415057	-2.76155	0.0909811
ENSMUSG00000030109	Slc6a12	-0.467162	-3.12259	0.0318702		ENSMUSG00000120958		2.861	2.67141	0.104121
ENSMUSG00000021466	Ptch1	-0.385782	-3.11311	0.0325099		ENSMUSG00000028713	Cyp4b1	0.400829	2.68807	0.101642
ENSMUSG00000029771	Irf5	-0.633941	-3.13626	0.0310066		ENSMUSG00000065593	Mir339	3.44968	2.63402	0.109443
ENSMUSG00000035062	Zc4h2	0.318813	3.02545	0.0388882		ENSMUSG00000042842	Serpinb6b	0.632055	2.55158	0.122533
ENSMUSG00000040998	Npnt	1.17187	2.91056	0.0488484		ENSMUSG00000025868	Higd2a	-0.348875	-2.73855	0.0943128
ENSMUSG00000018599	Mief2	0.298604	3.14103	0.0306879		ENSMUSG00000029771	Irf5	0.820431	2.62182	0.111454
ENSMUSG00000025132	Arhgdia	0.33704	3.12658	0.031679		ENSMUSG00000037752	Xkr8	0.503505	2.53063	0.127071
ENSMUSG00000031303	Map3k15	0.733072	2.9028	0.0494142		ENSMUSG00000029094	Afap1	0.346685	2.59452	0.116391
ENSMUSG00000029664	Tfpi2	-0.452794	-3.11522	0.0323942		ENSMUSG00000030244	Gys2	1.01804	2.51981	0.128765
ENSMUSG00000029135	Fosl2	0.493328	3.01777	0.0393998		ENSMUSG00000067199	Frat1	0.457183	2.57625	0.118394
ENSMUSG00000057110	Cntrl	-0.711254	-3.11013	0.0327332		ENSMUSG00000033706	Smyd5	-0.33627	-2.71206	0.0985659
ENSMUSG00000044813	Shb	-0.303894	-3.13599	0.0310066		ENSMUSG00000027075	Slc43a1	0.527236	2.72012	0.0973699
ENSMUSG00000086784	Isoc2a	-0.379518	-3.12154	0.0319398		ENSMUSG00000013539	Tango2	-0.245565	-2.75826	0.0912401
ENSMUSG00000113847	Gm48799	-1.32667	-2.87408	0.0522652		ENSMUSG00000018507	Trpv2	0.562177	2.56736	0.119778
ENSMUSG00000119973		-0.73204	-3.1234	0.0318501		ENSMUSG00000024477	Pggt1b	-0.232299	-2.68143	0.102431
ENSMUSG00000064284	Cdpf1	0.371213	3.11896	0.0321474		ENSMUSG00000001025	S100a6	0.817212	2.74521	0.0932229
ENSMUSG00000100468	Tmem167-ps1	-0.869153	-3.12314	0.0318501		ENSMUSG00000075256	Cerkl	1.03079	2.52094	0.12876
ENSMUSG00000020142	Slc1a4	0.400052	3.07281	0.0352588		ENSMUSG00000016087	Fli1	0.382888	2.63807	0.109075
ENSMUSG00000070436	Serpinh1	-0.51935	-3.11689	0.0323091		ENSMUSG00000033004	Mycbp2	-0.327212	-2.73267	0.0951325
ENSMUSG00000074863	Platr25	-0.713926	-2.89726	0.0499999		ENSMUSG00000040048	Ndufb10	-0.350129	-2.70157	0.0998614
ENSMUSG00000120473		-0.46505	-3.06305	0.0359586		ENSMUSG00000030562	Nox4	0.850879	2.54151	0.124612
ENSMUSG00000029049	Morn1	0.55034	2.96922	0.0436507		ENSMUSG00000025815	Dhtkd1	-0.665271	-2.60921	0.113928
ENSMUSG00000038975	Rabggtb	-0.229576	-3.1151	0.0323942		ENSMUSG00000046311	Zfp62	-0.296189	-2.71651	0.0979901
ENSMUSG00000076934	Iglv1	-1.55945	-3.10311	0.0331386		ENSMUSG00000036104	Rab3gap1	-0.282902	-2.72824	0.095818
ENSMUSG00000060548	Tnfrsf19	0.681432	3.01173	0.0398778		ENSMUSG00000031382	Asb11	-0.446129	-2.73412	0.0950417
ENSMUSG00000011658	Fuz	0.443925	3.08841	0.0341515		ENSMUSG00000072623	Zfp9	0.366157	2.63167	0.109802
ENSMUSG00000000739	Sult5a1	-0.954625	-3.10955	0.0327581		ENSMUSG00000052906	Ubxn8	-0.382035	-2.63434	0.109443
ENSMUSG00000030806	Stx1b	-0.480556	-3.02706	0.0387963		ENSMUSG00000002732	Fkbp7	0.519702	2.70236	0.0998614
ENSMUSG00000059995	Atxn7l3	0.264662	3.10429	0.0330864		ENSMUSG00000071379	Hpcal1	0.45889	2.6623	0.105468
ENSMUSG00000020696	Rffl	0.271795	3.10503	0.033057		ENSMUSG00000039461	Tcta	-0.358553	-2.74478	0.0932229
ENSMUSG00000116284	Gm3787	-0.740785	-3.10881	0.0327587		ENSMUSG00000035473	Galm	0.325658	2.61779	0.112149
ENSMUSG00000096188	Cmtm4	0.384199	3.10181	0.0332114		ENSMUSG00000039956	Mrap	1.40053	2.51819	0.128946
ENSMUSG00000073842	Mup7	-1.32712	-3.10418	0.0330864		ENSMUSG00000059791	Nrm	0.848753	2.56123	0.120517
ENSMUSG00000114247	Gm32063	-0.546226	-3.09312	0.0338043		ENSMUSG00000054648	Zfp869	-0.277125	-2.73527	0.0948291
ENSMUSG00000071796	6820431F20Rik	-0.688253	-3.00366	0.0405634		ENSMUSG00000036840	Siah1a	-0.295966	-2.70773	0.0991163
ENSMUSG00000031853	Map3k21	-0.504351	-2.97342	0.0432686		ENSMUSG00000024048	Myl12a	-0.635818	-2.69878	0.100254
ENSMUSG00000071078	Nr2c2ap	0.318639	3.10394	0.0330864		ENSMUSG00000006818	Sod2	-0.403743	-2.7266	0.0960379
ENSMUSG00000066042	Med18	0.394003	2.96058	0.0443678		ENSMUSG00000056900	Usp13	-0.374021	-2.73937	0.0941843
ENSMUSG00000083282	Ctsf	0.351837	3.09829	0.0334897		ENSMUSG00000034430	Zxdc	-0.283736	-2.68162	0.102431
ENSMUSG00000040483	Xaf1	-0.887998	-3.08886	0.0341329		ENSMUSG00000020057	Dram1	0.770847	2.57693	0.118394
ENSMUSG00000039178	Tbc1d19	-0.583425	-3.04636	0.0372485		ENSMUSG00000074264	Amy1	-0.36403	-2.7369	0.0945
ENSMUSG00000026827	Gpd2	0.737875	3.0864	0.0342693		ENSMUSG00000028126	Pip5k1a	-0.277718	-2.73347	0.0951288
ENSMUSG00000027194	Ttc17	0.257457	3.08927	0.0341182		ENSMUSG00000041180	Hectd2	-0.398947	-2.59272	0.116692
ENSMUSG00000031023	Akip1	0.392925	3.09439	0.0337181		ENSMUSG00000041684	Bivm	0.531459	2.60807	0.114037
ENSMUSG00000020085	Aifm2	0.335527	3.09436	0.0337181		ENSMUSG00000085776	5430402O13Rik	-0.762785	-2.52135	0.128706
ENSMUSG00000006476	Nsmf	0.522579	3.06998	0.0354358		ENSMUSG00000000127	Fer	-0.247936	-2.66735	0.104494
ENSMUSG00000029559	2210016L21Rik	0.439771	3.06581	0.0357716		ENSMUSG00000025991	Cps1	-1.12029	-2.48955	0.135265
ENSMUSG00000074088	Snrnp40	-0.245711	-3.07702	0.0349976		ENSMUSG00000042759	Apobr	0.850437	2.50472	0.132296
ENSMUSG00000040139	9430038I01Rik	-0.327066	-3.07429	0.0351889		ENSMUSG00000107997	Gm44243	-1.26582	-2.58624	0.117238
ENSMUSG00000071547	Nt5dc2	0.834223	3.05585	0.0364879		ENSMUSG00000023022	Lima1	0.527121	2.66195	0.105487
ENSMUSG00000089704	Galnt2	0.404309	3.0901	0.0340645		ENSMUSG00000020387	Jade2	0.459686	2.54727	0.123555
ENSMUSG00000042207	Kdm5b	0.290787	3.02947	0.0385922		ENSMUSG00000045761	Togaram2	-0.475115	-2.62599	0.110575
ENSMUSG00000047394	Odf3b	0.587313	3.08802	0.0341643		ENSMUSG00000030662	Ipo5	-0.370855	-2.72954	0.0955969
ENSMUSG00000120166		-0.32956	-3.02516	0.0388929		ENSMUSG00000025413	Ttc4	-0.21269	-2.72758	0.0958658
ENSMUSG00000025213	Kazald1	0.892367	2.92585	0.0474707		ENSMUSG00000057531	Dtnbp1	-0.296674	-2.72806	0.095818
ENSMUSG00000033713	Foxn3	0.248851	3.08006	0.0348268		ENSMUSG00000024411	Aqp4	0.583998	2.64906	0.107289
ENSMUSG00000040596	Pogk	0.490328	2.95817	0.0445714		ENSMUSG00000048440	Cyp4f16	0.652445	2.58703	0.117238
ENSMUSG00000002324	Rec8	0.861848	2.91831	0.0482325		ENSMUSG00000031266	Gla	0.426332	2.54115	0.124612
ENSMUSG00000021257	Angel1	0.503467	2.99276	0.0414839		ENSMUSG00000031628	Casp3	0.736118	2.54065	0.124693
ENSMUSG00000046447	Camk2n1	0.283082	3.08011	0.0348268		ENSMUSG00000049969	Plekhf2	0.32452	2.65052	0.10726
ENSMUSG00000026433	Rab29	0.304146	3.07956	0.0348507		ENSMUSG00000090946	Ccdc71l	0.300091	2.59127	0.116892
ENSMUSG00000092274	Neat1	-0.847421	-3.0342	0.0382286		ENSMUSG00000028249	Sdcbp	0.390863	2.72017	0.0973699
ENSMUSG00000026914	Psmd14	-0.446114	-3.07345	0.0352457		ENSMUSG00000038119	Cdon	0.414499	2.59701	0.116036
ENSMUSG00000045064	Zc2hc1c	0.635002	2.91471	0.0484887		ENSMUSG00000031264	Btk	1.01221	2.47799	0.137326
ENSMUSG00000028937	Acot7	-0.316453	-3.07775	0.034976		ENSMUSG00000055760	Gemin6	-0.315329	-2.69253	0.101066
ENSMUSG00000024247	Pkdcc	0.449907	3.07027	0.0354321		ENSMUSG00000021262	Evl	0.584449	2.68385	0.102251
ENSMUSG00000058558	Rpl5	0.370134	3.07633	0.0350395		ENSMUSG00000117499	Gm50010	-0.336575	-2.61668	0.112317
ENSMUSG00000035354	Uvrag	0.287821	3.05984	0.036189		ENSMUSG00000030082	Sec61a1	0.379525	2.69337	0.101066
ENSMUSG00000030188	Magohb	-0.473564	-3.04688	0.0372205		ENSMUSG00000028167	Bdh2	0.833387	2.50946	0.131142
ENSMUSG00000033216	Eefsec	0.218868	3.07573	0.035073		ENSMUSG00000030218	Mgp	0.809214	2.71363	0.0983541
ENSMUSG00000009545	Kcnq1	0.858273	2.86621	0.0531481		ENSMUSG00000027375	Mal	-0.725973	-2.54986	0.122985
ENSMUSG00000031958	Ldhd	-0.301636	-3.0615	0.0360741		ENSMUSG00000034854	Mfsd12	0.496034	2.52266	0.128521
ENSMUSG00000023147	Get1	0.404428	2.99922	0.0410028		ENSMUSG00000024962	Vegfb	-0.428458	-2.70386	0.0996661
ENSMUSG00000098731	Mir7027	-2.6769	-2.91696	0.048347		ENSMUSG00000011884	Gltp	0.434895	2.67098	0.104121
ENSMUSG00000005540	Fcer2a	-0.430244	-2.91361	0.0485855		ENSMUSG00000022484	Hoxc10	-0.372769	-2.7146	0.0982547
ENSMUSG00000026856	Dolpp1	-0.330431	-3.0709	0.0354209		ENSMUSG00000073609	D2hgdh	0.256864	2.68247	0.102404
ENSMUSG00000024891	Slc29a2	0.658125	2.87129	0.052624		ENSMUSG00000037139	Myom3	-0.923214	-2.7161	0.0980218
ENSMUSG00000054967	Zfp647	0.605766	2.84615	0.0553277		ENSMUSG00000014303	Glis2	0.444118	2.58011	0.117875
ENSMUSG00000074211	Sdhaf1	0.395209	3.03372	0.0382501		ENSMUSG00000034641	Cd300ld	1.06566	2.48657	0.135716
ENSMUSG00000025050	Pcgf6	0.345168	3.04951	0.0370027		ENSMUSG00000074646	6430550D23Rik	1.07989	2.49089	0.134976
ENSMUSG00000021366	Hivep1	-0.449254	-2.99656	0.0412118		ENSMUSG00000097729	2310015A10Rik	-0.406555	-2.71425	0.0982695
ENSMUSG00000027770	Dhx36	-0.215659	-3.06319	0.0359586		ENSMUSG00000006057	Atp5g1	-0.413821	-2.6389	0.109051
ENSMUSG00000036533	Cdc42ep3	-0.427702	-2.90766	0.0490171		ENSMUSG00000057789	Bak1	0.393887	2.69277	0.101066
ENSMUSG00000121503	H2-K2	-0.690566	-3.06291	0.0359586		ENSMUSG00000038534	Osbpl7	0.441214	2.59018	0.116985
ENSMUSG00000032353	Tmed3	-0.445875	-3.06701	0.0357031		ENSMUSG00000029376	Mthfd2l	-0.385305	-2.67963	0.102628
ENSMUSG00000108350	Gm44950	0.36402	2.91001	0.0488602		ENSMUSG00000022636	Alcam	1.14286	2.46077	0.141144
ENSMUSG00000031169	Porcn	0.394643	3.02547	0.0388882		ENSMUSG00000074785	Plxnc1	0.850739	2.46004	0.141256
ENSMUSG00000114672	Gm48192	-0.585152	-2.9966	0.0412118		ENSMUSG00000021178	Psmc1	-0.350414	-2.69397	0.10106
ENSMUSG00000070780	Rbm47	-0.377176	-3.0646	0.0358665		ENSMUSG00000026988	Wdsub1	0.356982	2.68572	0.101964
ENSMUSG00000040359	Ufl1	-0.40097	-3.05851	0.0362965		ENSMUSG00000032403	2300009A05Rik	-0.321315	-2.70973	0.0988345
ENSMUSG00000063145	Bbs5	0.457866	2.98366	0.0423855		ENSMUSG00000032436	Cmtm7	0.451668	2.68379	0.102251
ENSMUSG00000020189	Osbpl8	-0.328678	-3.05127	0.0368497		ENSMUSG00000028042	Zbtb7b	0.334738	2.69257	0.101066
ENSMUSG00000010601	Apol7a	-0.485616	-3.03668	0.0380175		ENSMUSG00000028330	Ncbp1	-0.175455	-2.67957	0.102628
ENSMUSG00000016496	Cd274	-0.569248	-2.94559	0.0458667		ENSMUSG00000003161	Sri	0.428057	2.6888	0.101524
ENSMUSG00000030670	Cyp2r1	-0.460483	-3.05557	0.0364909		ENSMUSG00000108435	Gm45051	-0.56713	-2.63561	0.109296
ENSMUSG00000001017	Chtop	-0.218523	-3.05348	0.0366765		ENSMUSG00000024436	Mrps18b	-0.217057	-2.70362	0.0996661
ENSMUSG00000033502	Cdc14a	0.591786	2.85137	0.0547937		ENSMUSG00000067365	Tmem128	0.265354	2.6866	0.101879
ENSMUSG00000051236	Msrb3	0.627723	3.01207	0.0398778		ENSMUSG00000022009	Nufip1	-0.223544	-2.57168	0.119007
ENSMUSG00000106574	Gm2451	1.43756	2.75436	0.0657179		ENSMUSG00000033526	Ppip5k1	-0.44608	-2.70115	0.0998614
ENSMUSG00000022763	Aifm3	0.541085	2.98945	0.0418051		ENSMUSG00000029456	Acad10	-0.633706	-2.63254	0.109633
ENSMUSG00000040253	Gbp7	-0.558442	-3.01521	0.0396193		ENSMUSG00000097016	Gm26708	1.20618	2.44596	0.1435
ENSMUSG00000028088	Fmo5	0.297247	3.01119	0.0398966		ENSMUSG00000029470	P2rx4	0.490981	2.64944	0.107289
ENSMUSG00000032115	Hyou1	-0.658157	-3.03725	0.0379843		ENSMUSG00000015702	Anxa9	0.753335	2.47047	0.138771
ENSMUSG00000031398	Plxna3	0.712379	2.83467	0.0566436		ENSMUSG00000120153		-0.907562	-2.52464	0.128146
ENSMUSG00000002845	Tmem39a	-0.439088	-3.04864	0.0370665		ENSMUSG00000032633	Flcn	-0.351949	-2.69833	0.100296
ENSMUSG00000029591	Ung	0.531718	2.97801	0.0429007		ENSMUSG00000061613	U2af1	-0.254936	-2.69622	0.100552
ENSMUSG00000002033	Cd3g	-0.758859	-2.90949	0.0488679		ENSMUSG00000032178	Ilf3	-0.194082	-2.67806	0.102879
ENSMUSG00000037110	Ralgapa2	0.32182	3.0138	0.0397185		ENSMUSG00000047719	Ubiad1	-0.377854	-2.64804	0.107347
ENSMUSG00000030826	Bcat2	-0.426565	-3.03771	0.0379843		ENSMUSG00000074863	Platr25	0.615917	2.49394	0.134278
ENSMUSG00000023341	Mx2	-0.788219	-3.02324	0.0389925		ENSMUSG00000030124	Lag3	0.783859	2.45722	0.141733
ENSMUSG00000026986	Hnmt	0.430342	3.04391	0.037475		ENSMUSG00000022037	Clu	0.47224	2.69664	0.100552
ENSMUSG00000079043	Fastkd5	-0.270171	-2.9959	0.0412118		ENSMUSG00000036875	Dna2	0.547728	2.47636	0.137529
ENSMUSG00000028919	Arhgef19	-0.467032	-3.02923	0.0385922		ENSMUSG00000024683	Mrpl16	-0.309672	-2.69621	0.100552
ENSMUSG00000051978	Erich1	0.417374	2.9325	0.0470445		ENSMUSG00000109599	Gm31812	-0.664877	-2.47667	0.137529
ENSMUSG00000045160	Bola3	-0.34853	-3.02404	0.0389595		ENSMUSG00000033285	Wdr3	-0.323647	-2.67289	0.103882
ENSMUSG00000097979	Gm4691	1.23629	2.73742	0.0678631		ENSMUSG00000117013	Gm30531	0.987057	2.43948	0.144836
ENSMUSG00000025534	Gusb	0.457537	3.03821	0.0379617		ENSMUSG00000024370	Cdc23	-0.347967	-2.67995	0.102628
ENSMUSG00000018395	Kif3a	0.451609	2.9176	0.0482949		ENSMUSG00000002635	Pdcd2l	-0.235655	-2.67928	0.10263
ENSMUSG00000068587	Mgam	-0.354572	-3.03742	0.0379843		ENSMUSG00000016757	Ttll12	0.332127	2.59134	0.116892
ENSMUSG00000056429	Tgoln1	0.502604	3.0224	0.0390283		ENSMUSG00000032285	Dnaja4	-0.545671	-2.69357	0.101066
ENSMUSG00000025366	Esyt1	0.322374	3.02217	0.0390283		ENSMUSG00000042249	Grk3	0.6559	2.54663	0.123675
ENSMUSG00000061410	Zcchc14	0.310658	3.01879	0.0393647		ENSMUSG00000069014	Gm5641	1.35879	2.67677	0.103123
ENSMUSG00000038541	Srd5a2	-0.60917	-2.92989	0.0472563		ENSMUSG00000022587	Ly6e	0.508295	2.6891	0.101519
ENSMUSG00000087142	Gm12454	1.08221	2.84121	0.0559249		ENSMUSG00000000739	Sult5a1	1.03627	2.60491	0.114493
ENSMUSG00000028680	Plk3	-0.750373	-3.03417	0.0382286		ENSMUSG00000040616	Tmem51	0.593105	2.48057	0.13701
ENSMUSG00000069874	Irgm2	-0.627395	-3.03172	0.0383814		ENSMUSG00000012705	Retn	2.12396	2.57633	0.118394
ENSMUSG00000121497		-0.484923	-3.01851	0.0393679		ENSMUSG00000120826		-0.508743	-2.47765	0.137365
ENSMUSG00000040663	Clcf1	0.639201	2.88429	0.0513247		ENSMUSG00000015671	Psma2	-0.304843	-2.68778	0.101645
ENSMUSG00000028059	Arhgef2	0.956642	2.96668	0.0439243		ENSMUSG00000030095	Tmem43	0.376469	2.67658	0.103123
ENSMUSG00000019256	Ahr	-0.362998	-3.02366	0.0389746		ENSMUSG00000032519	Slc25a38	-0.227795	-2.66701	0.104494
ENSMUSG00000063952	Brpf3	-0.319388	-3.02643	0.0388367		ENSMUSG00000030872	Gga2	0.360722	2.65175	0.107223
ENSMUSG00000012123	Crybg2	0.627524	2.94043	0.0461948		ENSMUSG00000085180	AI838599	-1.18785	-2.66093	0.105616
ENSMUSG00000054408	Spcs3	-0.460605	-3.02265	0.0390283		ENSMUSG00000064080	Fbln2	0.497288	2.68621	0.101908
ENSMUSG00000014980	Tsen15	-0.319651	-3.00573	0.0404287		ENSMUSG00000024228	Nudt12	-0.293674	-2.56419	0.120194
ENSMUSG00000025856	Pdgfa	0.428784	2.9383	0.0464027		ENSMUSG00000029304	Spp1	1.30756	2.58509	0.11729
ENSMUSG00000038648	Creb3l2	-0.497597	-3.00884	0.0401262		ENSMUSG00000029570	Lfng	0.585124	2.52414	0.128202
ENSMUSG00000030528	Blm	-0.67658	-2.84689	0.0552852		ENSMUSG00000063065	Mapk3	0.312276	2.68219	0.102404
ENSMUSG00000004934	Pias4	-0.216639	-3.01524	0.0396193		ENSMUSG00000006587	Snai3	-0.641544	-2.65197	0.107223
ENSMUSG00000057497	Fam136a	-0.28741	-3.01399	0.0397185		ENSMUSG00000025153	Fasn	1.16895	2.61256	0.113195
ENSMUSG00000040631	Dok4	0.714806	2.80994	0.0592701		ENSMUSG00000042377	Fam83g	0.503312	2.44415	0.143815
ENSMUSG00000048696	Mex3d	0.526914	2.84797	0.0551924		ENSMUSG00000039706	Ldb2	0.474304	2.53271	0.126674
ENSMUSG00000042712	Tceal9	0.41619	3.01773	0.0393998		ENSMUSG00000050394	Armcx6	0.487465	2.49934	0.133043
ENSMUSG00000040669	Phc1	-0.462194	-2.84275	0.0557631		ENSMUSG00000005686	Ampd3	-0.537274	-2.65876	0.106128
ENSMUSG00000042660	Wdr55	0.285207	3.00561	0.0404287		ENSMUSG00000039670	Oxld1	-0.462665	-2.66292	0.105448
ENSMUSG00000021209	Ppp4r4	-0.524492	-2.95081	0.0453522		ENSMUSG00000022090	Pdlim2	0.585085	2.56092	0.120517
ENSMUSG00000020377	Ltc4s	0.965059	2.91179	0.0487487		ENSMUSG00000034285	Nipsnap1	0.52832	2.46098	0.141144
ENSMUSG00000054400	Cklf	0.635798	2.96192	0.0442928		ENSMUSG00000010609	Psen2	0.344663	2.64911	0.107289
ENSMUSG00000031389	Arhgap4	0.462715	2.97655	0.0429862		ENSMUSG00000001082	Mfsd10	0.526768	2.61752	0.112152
ENSMUSG00000041438	Utp4	0.272775	3.00492	0.0404776		ENSMUSG00000056643	Chst13	0.909166	2.41625	0.14992
ENSMUSG00000026688	Mgst3	0.483617	2.99871	0.0410329		ENSMUSG00000015653	Steap2	0.881386	2.42018	0.149048
ENSMUSG00000101462	Gm3052	-0.621764	-2.90976	0.0488623		ENSMUSG00000070044	Fam149a	0.693536	2.43998	0.144836
ENSMUSG00000038766	Gabpb2	-0.261545	-2.97489	0.0431236		ENSMUSG00000020847	Rph3al	0.366415	2.63864	0.109051
ENSMUSG00000097073	9430037G07Rik	-0.481166	-2.80698	0.0595278		ENSMUSG00000032531	Amotl2	0.400352	2.62798	0.110297
ENSMUSG00000111709	Gm3776	1.39349	2.99634	0.0412118		ENSMUSG00000028629	Exo5	0.51294	2.47571	0.137625
ENSMUSG00000025188	Hps1	0.440608	2.95897	0.0445331		ENSMUSG00000048583	Igf2	0.721808	2.67535	0.103377
ENSMUSG00000020048	Hsp90b1	-0.435169	-2.95162	0.0452816		ENSMUSG00000073565	Prr16	0.774359	2.41421	0.150155
ENSMUSG00000028954	Nub1	-0.251814	-3.00366	0.0405634		ENSMUSG00000050270	Tmem220	0.475819	2.45169	0.142614
ENSMUSG00000087249	Gm16062	0.933399	2.78864	0.061547		ENSMUSG00000038168	P3h2	-0.786868	-2.60896	0.113928
ENSMUSG00000098789	Jmjd7	0.361671	2.92882	0.0473252		ENSMUSG00000031633	Slc25a4	-0.493369	-2.58232	0.117646
ENSMUSG00000108037	Gm44597	-0.467684	-2.89464	0.0502596		ENSMUSG00000030278	Cidec	1.57483	2.4954	0.133952
ENSMUSG00000045377	Tmem88	0.506591	2.91007	0.0488602		ENSMUSG00000074622	Mafb	0.670656	2.56245	0.120458
ENSMUSG00000026343	Gpr39	0.437172	2.93412	0.0468697		ENSMUSG00000025366	Esyt1	0.286894	2.65797	0.106194
ENSMUSG00000019791	Hint3	-0.403178	-2.99594	0.0412118		ENSMUSG00000027935	Rab13	0.355454	2.65099	0.10726
ENSMUSG00000075585	6330403L08Rik	0.855282	2.70305	0.072086		ENSMUSG00000104011	Gm32391	-0.6518	-2.54012	0.124704
ENSMUSG00000031255	Sytl4	0.425446	2.84953	0.0550293		ENSMUSG00000006215	Zbtb17	-0.244532	-2.6661	0.104667
ENSMUSG00000048440	Cyp4f16	-0.550608	-2.94475	0.0458952		ENSMUSG00000078619	Smarcd2	0.327569	2.6482	0.107347
ENSMUSG00000099145	Mir8116	4.80141	2.71541	0.070551		ENSMUSG00000029591	Ung	-0.491753	-2.58331	0.117501
ENSMUSG00000109841	E330011O21Rik	0.534225	2.90622	0.0491285		ENSMUSG00000032388	Spg21	0.577474	2.6187	0.111965
ENSMUSG00000017664	Slc35c2	0.349818	2.99507	0.0412783		ENSMUSG00000063011	Msln	1.2327	2.51948	0.128765
ENSMUSG00000015127	Unkl	-0.356472	-2.99298	0.0414839		ENSMUSG00000030047	Arhgap25	0.800217	2.44726	0.143284
ENSMUSG00000043687	1190005I06Rik	0.675151	2.96614	0.0439601		ENSMUSG00000023018	Smarcd1	-0.318808	-2.59176	0.116892
ENSMUSG00000034105	Meak7	0.303446	2.95019	0.0453693		ENSMUSG00000001518	Itfg2	-0.617232	-2.65372	0.107036
ENSMUSG00000074527	Gm14296	-0.249614	-2.97844	0.0428785		ENSMUSG00000051043	Gprc5c	0.496255	2.65194	0.107223
ENSMUSG00000101082	Gm28069	-1.82425	-2.94204	0.0460678		ENSMUSG00000022283	Pabpc1	0.270356	2.6672	0.104494
ENSMUSG00000035757	Selenoo	-0.244466	-2.99127	0.0416247		ENSMUSG00000031760	Mt3	1.10128	2.62725	0.110297
ENSMUSG00000062825	Actg1	-0.558103	-2.93898	0.046347		ENSMUSG00000001227	Sema6b	0.46797	2.47623	0.137529
ENSMUSG00000037405	Icam1	0.402302	2.97746	0.0429082		ENSMUSG00000028229	Rmdn1	-0.261671	-2.65715	0.106343
ENSMUSG00000060519	Tor3a	0.551976	2.96474	0.0440488		ENSMUSG00000071647	Eml3	0.478333	2.60127	0.115325
ENSMUSG00000112249	Gm30262	-0.509638	-2.9892	0.0418054		ENSMUSG00000030149	Klrk1	1.27441	2.40517	0.151618
ENSMUSG00000114357	Gm48449	-2.37064	-2.81115	0.0591266		ENSMUSG00000020647	Ncoa1	0.336569	2.59901	0.115758
ENSMUSG00000027429	Sec23b	-0.394969	-2.98316	0.0424154		ENSMUSG00000026643	Nmt2	0.296186	2.58002	0.117875
ENSMUSG00000032562	Gnai2	0.279321	2.9723	0.0433434		ENSMUSG00000085971	Gm15411	-0.737672	-2.45998	0.141256
ENSMUSG00000020069	Hnrnph3	-0.294001	-2.98392	0.0423836		ENSMUSG00000070737	Tmem35b	0.54162	2.49974	0.133043
ENSMUSG00000040855	Reps2	-0.376726	-2.9543	0.0449829		ENSMUSG00000024675	Ms4a4c	1.72817	2.42005	0.149048
ENSMUSG00000112622	Gm47164	-0.602857	-2.94193	0.0460678		ENSMUSG00000005354	Txn2	-0.30574	-2.63717	0.109085
ENSMUSG00000033174	Mgll	0.508503	2.97126	0.0434373		ENSMUSG00000042988	Notum	-0.938524	-2.3988	0.152631
ENSMUSG00000026670	Uap1	-0.305009	-2.98198	0.0425238		ENSMUSG00000018893	Mb	-0.983042	-2.56647	0.11982
ENSMUSG00000028737	Aldh4a1	-0.53988	-2.94268	0.0460568		ENSMUSG00000051747	Ttn	-0.217416	-2.64264	0.108314
ENSMUSG00000028359	Orm3	-1.01856	-2.97753	0.0429082		ENSMUSG00000047090	Tmem198b	0.274779	2.54534	0.123772
ENSMUSG00000087403	Kantr	-0.64636	-2.80422	0.0598264		ENSMUSG00000058396	Gpr182	0.711977	2.39402	0.1537
ENSMUSG00000040283	Btnl9	0.496622	2.88585	0.0512039		ENSMUSG00000033554	Dph5	-0.251432	-2.58958	0.117087
ENSMUSG00000028102	Pex11b	0.263815	2.97624	0.0429947		ENSMUSG00000032290	Ptpn9	0.366378	2.52029	0.128765
ENSMUSG00000028476	Reck	0.506633	2.82877	0.0571152		ENSMUSG00000025790	Slco3a1	-0.380458	-2.64543	0.107841
ENSMUSG00000052562	Slc22a30	-0.467906	-2.94544	0.0458667		ENSMUSG00000035351	Nup37	-0.299403	-2.59871	0.115768
ENSMUSG00000050714	Zbtb26	-0.310646	-2.83278	0.0568184		ENSMUSG00000057098	Ebf1	0.584942	2.49757	0.133393
ENSMUSG00000019139	Isyna1	0.69428	2.90612	0.0491285		ENSMUSG00000042659	Arrdc4	0.42501	2.577	0.118394
ENSMUSG00000061046	Haghl	0.661458	2.92241	0.0478235		ENSMUSG00000063200	Nol7	-0.336397	-2.64333	0.108197
ENSMUSG00000050052	Tdrp	0.529737	2.94043	0.0461948		ENSMUSG00000028859	Csf3r	0.994698	2.41404	0.150155
ENSMUSG00000045316	Fahd1	-0.349299	-2.96415	0.0440543		ENSMUSG00000089810	Gm16536	-0.273802	-2.63783	0.109075
ENSMUSG00000025358	Cdk2	0.309514	2.95658	0.0447355		ENSMUSG00000031103	Elf4	0.609084	2.44857	0.143172
ENSMUSG00000041679	Fbxl9	0.340082	2.85415	0.0545203		ENSMUSG00000025451	Paip1	-0.361092	-2.64844	0.107347
ENSMUSG00000015711	Prune1	0.512447	2.96125	0.0443442		ENSMUSG00000020814	Mxra7	0.43764	2.58454	0.11729
ENSMUSG00000026333	Gin1	-0.40215	-2.94291	0.0460568		ENSMUSG00000023968	Crip3	-0.683145	-2.56132	0.120517
ENSMUSG00000120260		0.575094	2.70385	0.0720446		ENSMUSG00000038462	Uqcrfs1	-0.524505	-2.62038	0.111649
ENSMUSG00000025991	Cps1	-0.592415	-2.88162	0.0515699		ENSMUSG00000021973	Micu2	-0.320197	-2.65229	0.107223
ENSMUSG00000025413	Ttc4	-0.227645	-2.96452	0.0440488		ENSMUSG00000019066	Rab3d	0.523521	2.5028	0.132771
ENSMUSG00000039680	Mrps6	0.294338	2.96508	0.0440488		ENSMUSG00000021238	Aldh6a1	-0.396391	-2.65058	0.10726
ENSMUSG00000086593	Gm16548	-0.399485	-2.94814	0.0455922		ENSMUSG00000045087	S1pr5	-0.851509	-2.3833	0.156088
ENSMUSG00000032591	Mst1	-0.463027	-2.94249	0.0460568		ENSMUSG00000057229	Dmac2	-0.371087	-2.64945	0.107289
ENSMUSG00000045671	Spred2	0.338531	2.90778	0.0490171		ENSMUSG00000030785	Cox6a2	-0.644302	-2.55431	0.122076
ENSMUSG00000029596	Sdsl	0.544804	2.95054	0.0453553		ENSMUSG00000028926	Cdk14	0.723799	2.43242	0.146681
ENSMUSG00000055200	Sertad3	0.266872	2.92382	0.0476717		ENSMUSG00000028873	Cdca8	0.932998	2.40741	0.1512
ENSMUSG00000037013	Ss18	-0.153447	-2.96068	0.0443678		ENSMUSG00000040274	Cdk6	0.696746	2.38461	0.15584
ENSMUSG00000028443	Nudt2	-0.443055	-2.95869	0.044538		ENSMUSG00000030659	Nucb2	0.674526	2.52687	0.127644
ENSMUSG00000068854	H2bc21	-0.426115	-2.85253	0.0546901		ENSMUSG00000059734	Ndufs8	-0.402085	-2.62218	0.111427
ENSMUSG00000049536	Tceal1	0.493435	2.7153	0.070551		ENSMUSG00000043998	Mgat2	0.45238	2.55473	0.122021
ENSMUSG00000031740	Mmp2	-0.823085	-2.83234	0.0568226		ENSMUSG00000027210	Meis2	0.804466	2.3926	0.1537
ENSMUSG00000021493	Pdlim7	0.584717	2.87683	0.0520394		ENSMUSG00000004270	Lpcat3	0.199936	2.63424	0.109443
ENSMUSG00000069495	Epc2	-0.29791	-2.88923	0.0509302		ENSMUSG00000032334	Loxl1	0.563621	2.58385	0.117419
ENSMUSG00000033161	Atp1a1	0.519121	2.92111	0.0479003		ENSMUSG00000026600	Soat1	1.17229	2.41029	0.150674
ENSMUSG00000025792	Slc25a10	0.568957	2.91327	0.0485855		ENSMUSG00000052928	Ctif	0.409258	2.50525	0.132281
ENSMUSG00000037750	Fam222b	0.256044	2.92834	0.0473252		ENSMUSG00000061904	Slc25a3	-0.47973	-2.58638	0.117238
ENSMUSG00000019960	Dusp6	-0.520882	-2.92205	0.0478398		ENSMUSG00000020097	Sgpl1	0.482932	2.56259	0.120458
ENSMUSG00000001948	Spa17	1.09728	2.71221	0.0708079		ENSMUSG00000060671	Atp8b2	0.51354	2.48825	0.135541
ENSMUSG00000026676	Ccdc3	-0.794448	-2.78105	0.062501		ENSMUSG00000034265	Zdhhc14	0.29819	2.52804	0.127369
ENSMUSG00000037351	Actr1b	0.29574	2.94334	0.0460393		ENSMUSG00000090248	Gm14027	1.11461	2.4025	0.151987
ENSMUSG00000002963	Pnkp	0.356956	2.94474	0.0458952		ENSMUSG00000030670	Cyp2r1	0.991271	2.37287	0.158137
ENSMUSG00000063060	Sox7	-0.493721	-2.79787	0.060553		ENSMUSG00000035944	Ttc38	-0.334996	-2.50013	0.133043
ENSMUSG00000041779	Tram2	0.303438	2.86336	0.0535213		ENSMUSG00000031168	Ebp	0.301932	2.60082	0.115381
ENSMUSG00000095990	Zfp97	-0.309177	-2.87466	0.0522239		ENSMUSG00000092274	Neat1	-0.764827	-2.58056	0.117875
ENSMUSG00000038437	Mllt6	0.240901	2.91519	0.0484874		ENSMUSG00000071637	Cebpd	0.448065	2.49185	0.134737
ENSMUSG00000066152	Slc31a2	0.272504	2.92817	0.0473252		ENSMUSG00000032727	Mier3	-0.266814	-2.49939	0.133043
ENSMUSG00000120417		-0.552691	-2.92993	0.0472563		ENSMUSG00000106825	2510016D11Rik	0.83854	2.39405	0.1537
ENSMUSG00000021880	Rnase6	-0.751468	-2.77752	0.0629336		ENSMUSG00000016637	Ift27	0.453149	2.63119	0.10981
ENSMUSG00000097164	Cep83os	0.380306	2.71325	0.0706918		ENSMUSG00000118664	Tusc3	0.55695	2.47858	0.137295
ENSMUSG00000038517	Tbkbp1	0.43571	2.90684	0.0490938		ENSMUSG00000095304	Plac9	0.614885	2.63775	0.109075
ENSMUSG00000097944	A130014A01Rik	-0.275209	-2.80923	0.0592863		ENSMUSG00000048578	Mlec	0.462431	2.63633	0.109245
ENSMUSG00000081982	Sult2a-ps2	-0.817569	-2.85797	0.0541321		ENSMUSG00000029217	Tec	-0.329146	-2.54732	0.123555
ENSMUSG00000027378	Nphp1	0.473291	2.8195	0.0581971		ENSMUSG00000015980	Lrrc27	-0.66739	-2.5164	0.129288
ENSMUSG00000061175	Fnip2	0.444622	2.91638	0.0483918		ENSMUSG00000020937	Plcd3	0.504504	2.57282	0.118968
ENSMUSG00000060224	Pyroxd2	0.454362	2.92952	0.0472738		ENSMUSG00000070424	Art5	-0.409771	-2.63434	0.109443
ENSMUSG00000025037	Maoa	0.359373	2.90536	0.049179		ENSMUSG00000026162	Nhej1	-0.289495	-2.56708	0.119787
ENSMUSG00000024939	Fam89b	0.313852	2.92563	0.0474707		ENSMUSG00000062190	Lancl2	-0.315219	-2.57894	0.118045
ENSMUSG00000037415	Ranbp10	0.232213	2.9346	0.0468391		ENSMUSG00000050737	Ptges	0.881951	2.45034	0.142686
ENSMUSG00000112043	Gm48774	-1.99367	-2.64105	0.0802301		ENSMUSG00000024604	Rbm22	-0.231013	-2.62381	0.111114
ENSMUSG00000021275	Tecpr2	0.283839	2.83092	0.0569301		ENSMUSG00000095595	Fam177a	0.325703	2.59675	0.116036
ENSMUSG00000070939	Tgfbrap1	0.237968	2.92851	0.0473252		ENSMUSG00000102758	Naaladl2	0.63205	2.35819	0.160842
ENSMUSG00000050628	Ubald2	-0.414522	-2.93081	0.0472291		ENSMUSG00000058927	Gm10053	-0.556636	-2.59058	0.116941
ENSMUSG00000020952	Scfd1	-0.275431	-2.9301	0.0472563		ENSMUSG00000015291	Gdi1	-0.275524	-2.629	0.110177
ENSMUSG00000039865	Slc44a3	0.44377	2.8868	0.0511371		ENSMUSG00000062248	Cks2	1.12476	2.40989	0.150674
ENSMUSG00000049521	Cdc42ep1	0.321731	2.9261	0.0474698		ENSMUSG00000020649	Rrm2	1.19865	2.39232	0.1537
ENSMUSG00000024049	Myom1	-0.776917	-2.71225	0.0708079		ENSMUSG00000002103	Acp2	0.35846	2.5717	0.119007
ENSMUSG00000009654	Oit3	0.385874	2.92702	0.0474311		ENSMUSG00000009292	Trpm2	0.944707	2.35102	0.162475
ENSMUSG00000042590	Ipo11	-0.306359	-2.90306	0.0494107		ENSMUSG00000029699	Ssc4d	-0.609687	-2.42403	0.148593
ENSMUSG00000034248	Slc25a37	0.337248	2.92672	0.0474311		ENSMUSG00000120312		0.677447	2.4698	0.138918
ENSMUSG00000081221	Gm14760	1.17187	2.66929	0.0766592		ENSMUSG00000031601	Cnot7	-0.230567	-2.6227	0.111354
ENSMUSG00000028247	Coq3	-0.309491	-2.91518	0.0484874		ENSMUSG00000085154	C130046K22Rik	-0.417328	-2.44163	0.144542
ENSMUSG00000025737	Wdr24	0.199881	2.91097	0.048826		ENSMUSG00000031595	Pdgfrl	0.965184	2.42062	0.149048
ENSMUSG00000017765	Slc12a4	0.596754	2.90868	0.048943		ENSMUSG00000028127	Abcd3	-0.249626	-2.61884	0.111965
ENSMUSG00000000489	Pdgfb	-0.577768	-2.6876	0.0740214		ENSMUSG00000019773	Fbxo5	0.835499	2.36431	0.159973
ENSMUSG00000039648	Kyat1	0.349087	2.89897	0.0498024		ENSMUSG00000030681	Mvp	-0.360027	-2.61328	0.113137
ENSMUSG00000027660	Skil	0.420511	2.85712	0.0541573		ENSMUSG00000018819	Lsp1	0.622106	2.60987	0.113815
ENSMUSG00000032621	Srek1	-0.438398	-2.9149	0.0484887		ENSMUSG00000028848	Gpn2	-0.284778	-2.59087	0.116933
ENSMUSG00000076609	Igkc	-1.47015	-2.88122	0.0515893		ENSMUSG00000050212	Eva1b	0.543988	2.51024	0.130965
ENSMUSG00000032010	Usp2	0.785085	2.83182	0.0568499		ENSMUSG00000029664	Tfpi2	0.747517	2.363	0.16038
ENSMUSG00000079083	Jrkl	-0.370948	-2.80826	0.0593658		ENSMUSG00000040738	Ints8	-0.299118	-2.5947	0.116391
ENSMUSG00000040749	Siah1b	-0.618026	-2.6674	0.0768285		ENSMUSG00000024900	Cpt1a	0.522421	2.47517	0.137728
ENSMUSG00000040249	Lrp1	-0.474093	-2.87597	0.052104		ENSMUSG00000041625	Ggact	-0.287906	-2.5972	0.116036
ENSMUSG00000010651	Acaa1b	0.745129	2.83332	0.0567884		ENSMUSG00000042312	S100a13	0.474336	2.60806	0.114037
ENSMUSG00000016624	Phf21b	1.3588	2.68386	0.0745407		ENSMUSG00000018574	Acadvl	-0.439961	-2.58762	0.117238
ENSMUSG00000032334	Loxl1	-0.961006	-2.67096	0.0764101		ENSMUSG00000024082	Ndufaf7	-0.253493	-2.60647	0.114346
ENSMUSG00000045875	Adra1a	0.450768	2.78954	0.0614717		ENSMUSG00000025246	Tbl1x	0.245649	2.54552	0.123772
ENSMUSG00000020823	Sec14l1	0.311096	2.88871	0.0509384		ENSMUSG00000036955	Kifbp	-0.281329	-2.60185	0.115307
ENSMUSG00000068114	Ccdc134	-0.553161	-2.87864	0.0518522		ENSMUSG00000024539	Ptpn2	-0.21452	-2.5846	0.11729
ENSMUSG00000031012	Cask	0.456032	2.88604	0.0512039		ENSMUSG00000027995	Tlr2	0.819593	2.37271	0.158137
ENSMUSG00000039145	Camk1d	-0.416163	-2.91336	0.0485855		ENSMUSG00000038884	Shfl	0.615993	2.50077	0.132965
ENSMUSG00000029490	Mfsd7a	0.639311	2.84636	0.0553277		ENSMUSG00000026664	Phyh	-0.381684	-2.59624	0.116036
ENSMUSG00000045991	Onecut2	-0.356806	-2.89988	0.0497113		ENSMUSG00000020143	Dock2	1.15623	2.34032	0.165184
ENSMUSG00000068923	Syt11	-0.502954	-2.75652	0.065567		ENSMUSG00000116508	Gm49463	0.521927	2.33155	0.166938
ENSMUSG00000037060	Cavin3	-0.895067	-2.63427	0.0812988		ENSMUSG00000042041	2010003K11Rik	1.06108	2.32855	0.167623
ENSMUSG00000084808	9430091E24Rik	-0.551708	-2.69295	0.0735116		ENSMUSG00000070576	Mn1	-0.408896	-2.5379	0.12532
ENSMUSG00000107838	Gm45769	0.290215	2.90423	0.0492865		ENSMUSG00000037318	Traf3ip3	0.784241	2.43918	0.144846
ENSMUSG00000037525	Bcdin3d	0.350538	2.81553	0.0586734		ENSMUSG00000040462	Os9	0.243281	2.58737	0.117238
ENSMUSG00000041040	Fam117b	0.259612	2.78715	0.0617182		ENSMUSG00000046027	Stard5	0.500671	2.42586	0.148388
ENSMUSG00000110277	Gm45871	-0.331247	-2.85742	0.0541573		ENSMUSG00000120947		-0.876664	-2.60504	0.114493
ENSMUSG00000033793	Atp6v1h	-0.337287	-2.90039	0.0496769		ENSMUSG00000079362	Gm43302	-1.27967	-2.38627	0.155529
ENSMUSG00000031232	Magt1	-0.29598	-2.90527	0.049179		ENSMUSG00000046031	Calhm6	1.31666	2.32773	0.167785
ENSMUSG00000068227	Il2rb	-0.499017	-2.74025	0.0675789		ENSMUSG00000048222	Mfap1b	-0.264008	-2.5883	0.117238
ENSMUSG00000061887	Ssbp3	0.239606	2.90037	0.0496769		ENSMUSG00000030671	Pde3b	0.796063	2.34011	0.165184
ENSMUSG00000027875	Hmgcs2	0.55848	2.81232	0.0590357		ENSMUSG00000053291	Rab4b	0.325458	2.57343	0.118889
ENSMUSG00000030319	Cand2	1.03326	2.56893	0.0914732		ENSMUSG00000062480	Acat3	-0.600048	-2.34834	0.163108
ENSMUSG00000021094	Dhrs7	0.320181	2.89198	0.050588		ENSMUSG00000034438	Gbp8	1.02003	2.32362	0.168767
ENSMUSG00000062585	Cnr2	0.487529	2.73245	0.068465		ENSMUSG00000025260	Hsd17b10	-0.262103	-2.59329	0.1166
ENSMUSG00000024350	Dnajc18	0.422124	2.82461	0.0575511		ENSMUSG00000027820	Mme	0.651456	2.35459	0.161727
ENSMUSG00000028403	Zdhhc21	-0.383612	-2.77094	0.0636853		ENSMUSG00000097121	D130020L05Rik	-0.413902	-2.46841	0.139309
ENSMUSG00000059714	Flot1	0.341551	2.89644	0.0500487		ENSMUSG00000022565	Plec	-0.222961	-2.59657	0.116036
ENSMUSG00000038383	Pigu	0.259087	2.89694	0.0500124		ENSMUSG00000039145	Camk1d	0.877087	2.32234	0.16904
ENSMUSG00000058748	Zfp958	0.298189	2.83168	0.0568499		ENSMUSG00000029402	Snrnp35	-0.299456	-2.5854	0.11729
ENSMUSG00000036452	Arhgap26	-0.546289	-2.88562	0.0512044		ENSMUSG00000037686	Aspg	-0.860693	-2.32255	0.16904
ENSMUSG00000034867	Ankrd27	0.326375	2.88815	0.0509845		ENSMUSG00000007610	Gtpbp3	-0.289361	-2.51948	0.128765
ENSMUSG00000029007	Agtrap	0.537552	2.79591	0.060733		ENSMUSG00000099146	0610031O16Rik	-0.990379	-2.3129	0.171597
ENSMUSG00000086929	Gm11788	0.736256	2.76493	0.0643573		ENSMUSG00000092241	Gm20522	-0.376235	-2.50636	0.131995
ENSMUSG00000120952		-0.57582	-2.75794	0.0653973		ENSMUSG00000047767	Atg16l2	-0.612375	-2.57573	0.118474
ENSMUSG00000021200	Asb2	-0.523926	-2.71506	0.070551		ENSMUSG00000058152	Chsy3	0.725214	2.31221	0.171637
ENSMUSG00000065431	Mir186	-1.87286	-2.81599	0.0586373		ENSMUSG00000023191	P3h3	0.566632	2.43127	0.146933
ENSMUSG00000042410	Agps	-0.359525	-2.81108	0.0591266		ENSMUSG00000017754	Pltp	0.677991	2.58667	0.117238
ENSMUSG00000031217	Efnb1	0.27218	2.8746	0.0522239		ENSMUSG00000030930	Chst15	0.457521	2.39664	0.153225
ENSMUSG00000074476	Spc24	-0.589061	-2.87809	0.0518964		ENSMUSG00000007338	Mrpl49	-0.200245	-2.58644	0.117238
ENSMUSG00000063838	Cdc42ep5	0.571756	2.73877	0.0677649		ENSMUSG00000032254	Kif23	1.09486	2.36083	0.160526
ENSMUSG00000032333	Stoml1	0.364851	2.86917	0.0527941		ENSMUSG00000009681	Bcr	0.295254	2.45603	0.141907
ENSMUSG00000064339	mt-Rnr2	0.914228	2.81839	0.0582999		ENSMUSG00000007950	Abhd8	0.330734	2.56236	0.120458
ENSMUSG00000031278	Acsl4	-0.399748	-2.88429	0.0513247		ENSMUSG00000024696	Lpxn	0.889967	2.35963	0.160776
ENSMUSG00000038522	Mfsd4b1	0.240941	2.88884	0.0509384		ENSMUSG00000031731	Ap1g1	-0.216257	-2.58473	0.11729
ENSMUSG00000113673	Gm47486	-0.598889	-2.62614	0.0826311		ENSMUSG00000028766	Alpl	-0.495097	-2.55274	0.122405
ENSMUSG00000049086	Bmyc	0.48013	2.82887	0.0571152		ENSMUSG00000042190	Cmklr1	0.780867	2.43356	0.146416
ENSMUSG00000039157	Fam102a	0.322802	2.87054	0.0526962		ENSMUSG00000020609	Apob	-1.25534	-2.32457	0.168714
ENSMUSG00000063439	B9d2	0.375184	2.82973	0.0570763		ENSMUSG00000104737	Gm42937	-0.966576	-2.30877	0.172364
ENSMUSG00000021643	Serf1	0.643547	2.88159	0.0515699		ENSMUSG00000009376	Met	0.454148	2.41443	0.150155
ENSMUSG00000104399	Gm37963	-0.653918	-2.80356	0.0598933		ENSMUSG00000045854	Lyrm2	-0.366511	-2.58723	0.117238
ENSMUSG00000030681	Mvp	0.387829	2.88293	0.0514798		ENSMUSG00000097383	1500026H17Rik	-0.675988	-2.55686	0.121449
ENSMUSG00000115186	Gm49417	-0.601197	-2.76679	0.0641881		ENSMUSG00000070493	Chchd2	-0.353072	-2.54319	0.124284
ENSMUSG00000032092	Mpzl2	-0.271355	-2.88212	0.0515605		ENSMUSG00000079015	Serpina1c	-1.44803	-2.41473	0.150155
ENSMUSG00000028995	Hycc1	-0.362265	-2.85159	0.0547937		ENSMUSG00000057388	Mrpl18	-0.469881	-2.5795	0.117955
ENSMUSG00000049285	Mblac1	0.498185	2.67824	0.0753458		ENSMUSG00000020415	Pttg1	-0.361121	-2.5665	0.11982
ENSMUSG00000021456	Fbp2	1.32475	2.53448	0.0967272		ENSMUSG00000066553	Gm6969	-1.69126	-2.35893	0.160842
ENSMUSG00000003477	Inmt	0.720154	2.81427	0.0588012		ENSMUSG00000020547	Bzw2	-0.38402	-2.58151	0.117785
ENSMUSG00000002608	Ccdc97	-0.256137	-2.88067	0.0516339		ENSMUSG00000024304	Cdh2	0.878607	2.33036	0.167231
ENSMUSG00000121260		-0.526762	-2.87947	0.0517687		ENSMUSG00000007039	Ddah2	0.413732	2.54958	0.122995
ENSMUSG00000040584	Abcb1a	0.384429	2.81114	0.0591266		ENSMUSG00000027998	Plrg1	-0.18388	-2.56473	0.120192
ENSMUSG00002076820	Gm55611	-2.25534	-2.74656	0.0668089		ENSMUSG00000019826	Zbtb24	-0.287574	-2.45801	0.14162
ENSMUSG00000019715	Gle1	-0.283613	-2.87591	0.052104		ENSMUSG00000047878	A4galt	0.700867	2.4003	0.152357
ENSMUSG00000025004	Cyp2c40	-0.638694	-2.82568	0.0574209		ENSMUSG00000034509	Mad2l1bp	-0.278631	-2.57653	0.118394
ENSMUSG00000027863	Cd2	-0.684283	-2.71108	0.0709391		ENSMUSG00000022443	Myh9	0.425235	2.54025	0.124704
ENSMUSG00000020227	Irak3	0.568121	2.65793	0.078151		ENSMUSG00000032309	Fbxo22	-0.210069	-2.57673	0.118394
ENSMUSG00000015027	Galns	0.652844	2.7673	0.0641385		ENSMUSG00000030612	Mrpl46	-0.34201	-2.57432	0.118746
ENSMUSG00000018572	Phf23	0.273268	2.86992	0.0527528		ENSMUSG00000032434	Cmtm6	0.421047	2.48009	0.137092
ENSMUSG00000116673	A630089N07Rik	-0.38425	-2.77572	0.0630591		ENSMUSG00000112530	Gm47738	-0.454496	-2.35246	0.162079
ENSMUSG00000003660	Snrnp200	-0.29088	-2.86959	0.0527666		ENSMUSG00000041134	Cyyr1	-0.370781	-2.49854	0.133151
ENSMUSG00000030513	Pcsk6	0.499466	2.86057	0.0537902		ENSMUSG00000025911	Adhfe1	-0.363434	-2.57456	0.118746
ENSMUSG00000065686	Snora5c	-3.52524	-2.61997	0.0835091		ENSMUSG00000006219	Fblim1	0.624963	2.35838	0.160842
ENSMUSG00000103928	Gm37893	-0.43311	-2.72719	0.0690738		ENSMUSG00000034714	Ttyh2	0.297483	2.52276	0.128521
ENSMUSG00000001054	Rmnd5b	-0.343387	-2.86795	0.0529348		ENSMUSG00000002227	Mov10	0.635898	2.36071	0.160526
ENSMUSG00000016194	Hsd11b1	0.36636	2.79237	0.0611542		ENSMUSG00000006241	Ccdc159	-0.55353	-2.36668	0.159376
ENSMUSG00000028698	Pik3r3	-0.653238	-2.61408	0.0843018		ENSMUSG00000085433	Gm16001	-0.393695	-2.41446	0.150155
ENSMUSG00000050244	Heatr1	-0.243596	-2.85716	0.0541573		ENSMUSG00000104399	Gm37963	-0.692131	-2.43339	0.146416
ENSMUSG00000047631	Apof	-0.455996	-2.79587	0.060733		ENSMUSG00000043418	Lrit2	-0.86766	-2.28581	0.17816
ENSMUSG00000040943	Tet2	-0.433866	-2.81262	0.0590227		ENSMUSG00000032376	Usp3	0.290238	2.52917	0.127225
ENSMUSG00000006711	D130043K22Rik	-0.470023	-2.85302	0.0546528		ENSMUSG00000020017	Hal	-0.971941	-2.28439	0.178365
ENSMUSG00000032372	Plscr2	-0.457453	-2.86122	0.0537902		ENSMUSG00000024442	Dele1	-0.301415	-2.5718	0.119007
ENSMUSG00000034243	Golgb1	-0.359198	-2.86087	0.0537902		ENSMUSG00000042870	Tom1	-0.219095	-2.57018	0.119381
ENSMUSG00000029394	Cdk2ap1	0.317653	2.85437	0.0545203		ENSMUSG00000041426	Hibch	-0.33833	-2.56953	0.119428
ENSMUSG00000024251	Thada	-0.400013	-2.73745	0.0678631		ENSMUSG00000073490	Ifi207	0.701164	2.38903	0.154754
ENSMUSG00000028898	Trnau1ap	0.328247	2.86063	0.0537902		ENSMUSG00000028327	Stra6l	0.795402	2.28244	0.178748
ENSMUSG00000017167	Cntnap1	0.456112	2.66495	0.0772361		ENSMUSG00000031486	Adgra2	0.611076	2.35355	0.161951
ENSMUSG00000087396	4933407K13Rik	-0.440408	-2.68218	0.0748232		ENSMUSG00000009614	Sardh	0.637599	2.35964	0.160776
ENSMUSG00000021451	Sema4d	-0.740942	-2.63268	0.0814648		ENSMUSG00000022887	Masp1	-0.682597	-2.40974	0.150674
ENSMUSG00000036968	Cnpy4	0.291649	2.80059	0.0602601		ENSMUSG00000027371	Fahd2a	-0.45744	-2.56618	0.119831
ENSMUSG00000057329	Bcl2	-0.395354	-2.58716	0.0888539		ENSMUSG00000053559	Smagp	0.490079	2.46165	0.141144
ENSMUSG00000025510	Cd151	0.414565	2.84918	0.0550476		ENSMUSG00000020400	Tnip1	0.225682	2.55373	0.122177
ENSMUSG00000094420	Igkv10-96	-1.14688	-2.82692	0.0573001		ENSMUSG00000044224	Dnajc21	-0.39595	-2.56862	0.119625
ENSMUSG00000120084		0.395799	2.77738	0.0629336		ENSMUSG00000059423	Zfp933	-0.360343	-2.45086	0.142664
ENSMUSG00000032440	Tgfbr2	0.643753	2.78914	0.0615014		ENSMUSG00000111883	Gm31182	-0.885163	-2.29541	0.175351
ENSMUSG00000024665	Fads2	-0.364732	-2.80141	0.0601636		ENSMUSG00000026547	Tagln2	0.433965	2.56192	0.120515
ENSMUSG00000024427	Spry4	0.49612	2.78267	0.0622713		ENSMUSG00000066441	Rdh11	0.410368	2.41139	0.150612
ENSMUSG00000052031	Tagap1	-0.328812	-2.82272	0.0577859		ENSMUSG00000063445	Nmral1	0.391386	2.4373	0.14543
ENSMUSG00000031796	Cfap20	0.358945	2.84739	0.0552453		ENSMUSG00000094686	Ccl21a	1.16518	2.52981	0.127168
ENSMUSG00000025171	Ubtd1	0.358112	2.79929	0.0603623		ENSMUSG00000073460	Pnldc1	-0.976384	-2.33255	0.166938
ENSMUSG00000004562	Arhgef40	0.506103	2.83865	0.0561396		ENSMUSG00000019558	Slc6a8	-0.43221	-2.55978	0.120789
ENSMUSG00000019883	Echdc1	-0.448129	-2.83461	0.0566436		ENSMUSG00000027016	Zfp385b	-0.679238	-2.41807	0.149489
ENSMUSG00000025733	Rhot2	0.219746	2.84524	0.0554286		ENSMUSG00000039018	Mtg1	-0.224661	-2.56447	0.120194
ENSMUSG00000017843	Ppp2r5c	0.606732	2.83928	0.0560794		ENSMUSG00000025417	Pip4k2c	-0.241483	-2.51898	0.128849
ENSMUSG00000031617	Tmem184c	-0.391785	-2.8323	0.0568226		ENSMUSG00000047557	Lxn	0.581681	2.41304	0.150197
ENSMUSG00000049350	Zg16	-0.508285	-2.84134	0.0559249		ENSMUSG00000023886	Smoc2	0.420963	2.56398	0.120194
ENSMUSG00000064215	Ifi27	-0.494092	-2.80823	0.0593658		ENSMUSG00000086544	Chn1os3	1.21722	2.28856	0.177194
ENSMUSG00000026475	Rgs16	1.24175	2.83958	0.0560794		ENSMUSG00000078896	Zfp965	-0.67174	-2.43645	0.145588
ENSMUSG00000025384	Faap100	0.381785	2.75537	0.0656905		ENSMUSG00000109857	Gm53058	-0.649605	-2.48372	0.136268
ENSMUSG00000034459	Ifit1	-1.15295	-2.76624	0.0642442		ENSMUSG00000066877	Nck2	0.304531	2.51727	0.129088
ENSMUSG00000047728	Ly6g2	-0.516334	-2.80144	0.0601636		ENSMUSG00000024926	Kat5	-0.296207	-2.55186	0.122533
ENSMUSG00000037824	Tspan14	0.299238	2.83929	0.0560794		ENSMUSG00000028273	Pdlim5	-0.512423	-2.52959	0.127168
ENSMUSG00000086390	1810019D21Rik	-0.5045	-2.82859	0.0571152		ENSMUSG00000044968	Napepld	-0.366864	-2.48541	0.135938
ENSMUSG00000045658	Pid1	-0.402192	-2.82154	0.0579189		ENSMUSG00000021806	Nid2	0.62058	2.4478	0.143256
ENSMUSG00000044748	Defb1	0.593783	2.79717	0.0606297		ENSMUSG00000056592	Zfp658	0.551176	2.28026	0.179253
ENSMUSG00000041540	Sox5	-0.416491	-2.75833	0.0653672		ENSMUSG00000031879	Ciao2b	-0.332328	-2.5576	0.1213
ENSMUSG00000002032	Tmem25	-0.430489	-2.8332	0.0567884		ENSMUSG00000044122	Proca1	0.626784	2.31474	0.17102
ENSMUSG00000028795	Ccdc28b	0.490493	2.82786	0.0571922		ENSMUSG00000039294	Cybc1	0.304855	2.47287	0.138349
ENSMUSG00000021390	Ogn	-0.939485	-2.68569	0.0742682		ENSMUSG00000120113		-0.348342	-2.53214	0.126745
ENSMUSG00000054648	Zfp869	-0.276409	-2.83493	0.0566436		ENSMUSG00000071715	Ncf4	1.16441	2.3826	0.156189
ENSMUSG00000009633	G0s2	0.727964	2.80021	0.060285		ENSMUSG00000120997		-0.365875	-2.37851	0.157181
ENSMUSG00000071103	1700029J07Rik	-0.782171	-2.624	0.0829908		ENSMUSG00000034522	Zfp395	0.31893	2.49859	0.133151
ENSMUSG00000031370	Zrsr2	-0.323733	-2.8042	0.0598264		ENSMUSG00000033306	Lpp	0.399413	2.36647	0.159377
ENSMUSG00000111204	Gm47320	-1.9258	-2.49196	0.103895		ENSMUSG00000034177	Rnf43	0.830913	2.26373	0.182882
ENSMUSG00000014905	Dnajb9	-0.646639	-2.82263	0.0577859		ENSMUSG00000031877	Ces2g	0.601116	2.28256	0.178748
ENSMUSG00000038141	Tmem181a	0.430847	2.73715	0.0678631		ENSMUSG00000026697	Myoc	0.651662	2.54353	0.124255
ENSMUSG00000034006	Slc66a2	0.400898	2.81879	0.0582733		ENSMUSG00000002107	Celf2	0.327887	2.5413	0.124612
ENSMUSG00000046338	Gpat2	-0.457938	-2.72119	0.0698531		ENSMUSG00000018287	Spag7	-0.306487	-2.54184	0.124612
ENSMUSG00000046546	Fam43a	0.320503	2.75485	0.0657179		ENSMUSG00000097974	Gm10605	0.393781	2.50138	0.132899
ENSMUSG00000048647	Exd1	0.409807	2.63804	0.0807254		ENSMUSG00000028159	Dapp1	-0.512577	-2.4043	0.151854
ENSMUSG00000037347	Chst7	0.427655	2.5652	0.0919354		ENSMUSG00000042286	Stab1	0.768901	2.52993	0.127168
ENSMUSG00000021671	Poc5	-0.414203	-2.7104	0.0710254		ENSMUSG00000053113	Socs3	0.715545	2.36803	0.159081
ENSMUSG00000028437	Ubap1	0.277794	2.82886	0.0571152		ENSMUSG00000024158	Hagh	-0.312984	-2.54621	0.12373
ENSMUSG00000020108	Ddit4	0.539514	2.80938	0.0592863		ENSMUSG00000020802	Ube2o	-0.24183	-2.53261	0.126674
ENSMUSG00000041147	Brca2	0.524327	2.69111	0.0736405		ENSMUSG00000041482	Piezo2	0.663891	2.27684	0.180062
ENSMUSG00000031609	Sap30	0.452765	2.73252	0.068465		ENSMUSG00000031596	Slc7a2	0.441241	2.50121	0.132899
ENSMUSG00000042523	Dnal1	0.609973	2.58203	0.0896026		ENSMUSG00000028849	Map7d1	-0.256564	-2.53368	0.126492
ENSMUSG00000056216	Cebpg	0.303033	2.82625	0.0573683		ENSMUSG00000077704	Snord89	-2.79854	-2.51753	0.129081
ENSMUSG00000082424	Gm13292	1.119	2.5161	0.0995138		ENSMUSG00000097073	9430037G07Rik	-0.479964	-2.29987	0.1744
ENSMUSG00000049807	Arhgap23	0.259933	2.77407	0.0632244		ENSMUSG00000084168	Atp5l2-ps	-1.8706	-2.32099	0.169398
ENSMUSG00000024664	Fads3	0.638007	2.737	0.0678631		ENSMUSG00000022863	Btg3	0.442465	2.43943	0.144836
ENSMUSG00000025151	Maged1	0.617984	2.81456	0.0587896		ENSMUSG00000031750	Il34	0.396258	2.47063	0.138771
ENSMUSG00000075701	Selenos	-0.460051	-2.80461	0.0598264		ENSMUSG00000059534	Uqcr10	-0.408643	-2.46593	0.140007
ENSMUSG00000050122	Vwa3b	1.42537	2.4831	0.105476		ENSMUSG00000028773	Fabp3	-0.770251	-2.48403	0.136268
ENSMUSG00000045838	Ccdc9b	0.435161	2.58846	0.0887482		ENSMUSG00000018565	Elp5	-0.280456	-2.54596	0.12373
ENSMUSG00000025602	Zfp202	-0.390193	-2.56642	0.0918531		ENSMUSG00000031722	Hp	1.38028	2.40228	0.151987
ENSMUSG00000028445	Enho	-0.793127	-2.79214	0.0611576		ENSMUSG00000039697	Ncoa7	0.578188	2.30558	0.17292
ENSMUSG00000038604	Ripor1	0.391427	2.77087	0.0636853		ENSMUSG00000048924	Ccdc125	0.539575	2.2651	0.182882
ENSMUSG00000054079	Utp18	-0.217872	-2.7938	0.0609609		ENSMUSG00000059149	Mfsd4a	0.588966	2.44418	0.143815
ENSMUSG00000057156	Homez	0.403038	2.72401	0.069457		ENSMUSG00000029632	Ndufa4	-0.401463	-2.45637	0.141877
ENSMUSG00000030862	Cpxm2	-0.923684	-2.50987	0.100505		ENSMUSG00000036892	Prodh2	-0.918755	-2.24778	0.18631
ENSMUSG00000105541	Gm43136	-0.622185	-2.54427	0.0953599		ENSMUSG00000034201	Gas2l1	0.418229	2.43422	0.146285
ENSMUSG00000013236	Ptprs	0.617841	2.7477	0.0666843		ENSMUSG00000040322	Slc25a24	0.60917	2.37977	0.156881
ENSMUSG00000038034	Igsf8	0.479885	2.78417	0.062096		ENSMUSG00000010936	Vac14	0.315244	2.53156	0.126852
ENSMUSG00000025026	Add3	0.219264	2.77575	0.0630591		ENSMUSG00000022878	Adipoq	1.85821	2.43197	0.146763
ENSMUSG00000030089	Slc41a3	0.737832	2.56765	0.0916808		ENSMUSG00000053931	Cnn3	0.459352	2.53477	0.126225
ENSMUSG00000019338	Zfp687	0.32615	2.76561	0.0643148		ENSMUSG00000053040	Aph1c	0.731302	2.32724	0.167814
ENSMUSG00000021033	Gstz1	-0.363949	-2.73026	0.0686754		ENSMUSG00000039239	Tgfb2	0.357396	2.48996	0.135207
ENSMUSG00000091387	Gcnt4	0.419587	2.67388	0.0759197		ENSMUSG00000022889	Mrpl39	-0.296963	-2.51349	0.130148
ENSMUSG00000024962	Vegfb	0.421761	2.80918	0.0592863		ENSMUSG00000027878	Notch2	0.404894	2.34224	0.164946
ENSMUSG00000026117	Zap70	-0.424603	-2.80593	0.0596583		ENSMUSG00000087658	Hotairm1	1.25054	2.38072	0.156654
ENSMUSG00000018841	Rad51d	0.271127	2.77701	0.0629336		ENSMUSG00000058672	Tubb2a	0.617401	2.51853	0.128916
ENSMUSG00000035051	Dhx57	-0.255781	-2.74298	0.0671746		ENSMUSG00000114432	Gm49391	1.25741	2.31158	0.171722
ENSMUSG00000085237	Gm15406	2.06831	2.47178	0.10749		ENSMUSG00000003402	Prkcsh	0.164819	2.52196	0.128613
ENSMUSG00000034111	Tmed8	0.350011	2.56481	0.0919458		ENSMUSG00000044749	Abca6	0.670078	2.26658	0.182882
ENSMUSG00000043153	Crppa	-0.324504	-2.65768	0.0781592		ENSMUSG00000052142	Rasal3	0.991207	2.25274	0.185089
ENSMUSG00000048938	Nr1h5	-0.420905	-2.71191	0.0708244		ENSMUSG00000050910	Cdr2l	0.487325	2.29565	0.175336
ENSMUSG00000020801	Med31	-0.322293	-2.74724	0.0667277		ENSMUSG00000007783	Cpt1c	0.507265	2.32404	0.168764
ENSMUSG00000023078	Cxcl13	-0.645135	-2.71884	0.070164		ENSMUSG00000023952	Gtpbp2	-0.296056	-2.52823	0.127369
ENSMUSG00000058064	Gm10036	0.566242	2.65928	0.0779606		ENSMUSG00000029669	Tspan12	0.368255	2.43081	0.147016
ENSMUSG00000112545	1300014J16Rik	-0.360233	-2.65461	0.0785739		ENSMUSG00000043557	Mdga1	0.455869	2.45818	0.14162
ENSMUSG00000033554	Dph5	-0.234972	-2.7751	0.063126		ENSMUSG00000028893	Sesn2	0.386147	2.31485	0.17102
ENSMUSG00000035845	Alg12	-0.363291	-2.78458	0.0620653		ENSMUSG00000070699	Sars2	-0.282677	-2.50337	0.132662
ENSMUSG00000027602	Map1lc3a	0.393978	2.79988	0.0603024		ENSMUSG00000024327	Slc39a7	0.243245	2.52596	0.127856
ENSMUSG00000096606	Tpbgl	0.730358	2.76504	0.0643573		ENSMUSG00000032038	St3gal4	0.499906	2.36808	0.159081
ENSMUSG00000021250	Fos	-1.54136	-2.7847	0.0620653		ENSMUSG00000034118	Tpst1	0.276809	2.46322	0.140779
ENSMUSG00000074738	Fndc10	0.567588	2.48176	0.105682		ENSMUSG00000026879	Gsn	0.676201	2.50232	0.132849
ENSMUSG00000026399	Cd55	0.508021	2.78758	0.0616837		ENSMUSG00000014592	Camta1	-0.44992	-2.52456	0.128146
ENSMUSG00000105906	Iglc1	-1.5032	-2.76824	0.0640524		ENSMUSG00000022236	Ropn1l	0.923348	2.22924	0.191993
ENSMUSG00000078607	1810010H24Rik	0.384011	2.73057	0.0686584		ENSMUSG00000036106	Prr5	0.376223	2.32879	0.16761
ENSMUSG00000021519	Mterf3	-0.456855	-2.79487	0.0608583		ENSMUSG00000054863	Tafa5	-0.399202	-2.38498	0.155783
ENSMUSG00000020715	Ern1	0.376946	2.79597	0.060733		ENSMUSG00000031725	Ces1f	1.05144	2.23362	0.190904
ENSMUSG00000040247	Tbc1d10c	-0.749531	-2.64145	0.08019		ENSMUSG00000055538	Zcchc24	0.35	2.51977	0.128765
ENSMUSG00000038150	Ormdl3	0.38141	2.77996	0.0626083		ENSMUSG00000027993	Trim2	0.67332	2.24568	0.187138
ENSMUSG00000003039	Fam32a	0.203374	2.79393	0.0609609		ENSMUSG00000016494	Cd34	0.460499	2.52189	0.128613
ENSMUSG00000019945	Cabcoco1	-0.655688	-2.64426	0.0800916		ENSMUSG00000052456	Get3	-0.21723	-2.52007	0.128765
ENSMUSG00000028199	Cryz	-0.319331	-2.77691	0.0629336		ENSMUSG00000110834	Gm39469	-0.495914	-2.50162	0.132899
ENSMUSG00000119989	Gm39213	-0.666591	-2.75043	0.0663209		ENSMUSG00000062931	Zfp938	-0.337418	-2.45034	0.142686
ENSMUSG00000038695	Josd2	-0.568984	-2.76988	0.0638141		ENSMUSG00000027327	1700037H04Rik	0.395409	2.42372	0.148593
ENSMUSG00000060591	Ifitm2	0.44172	2.72607	0.0691625		ENSMUSG00000019948	Actr6	-0.286482	-2.45219	0.142574
ENSMUSG00000034403	Pja1	0.20198	2.79041	0.0613748		ENSMUSG00000043895	S1pr2	0.729156	2.24933	0.185976
ENSMUSG00000029512	Ulk1	0.410973	2.79035	0.0613748		ENSMUSG00000040260	Daam2	0.475951	2.27738	0.180038
ENSMUSG00000086253	Gm13773	-0.785455	-2.78346	0.0621767		ENSMUSG00000026875	Traf1	0.980619	2.26887	0.182637
ENSMUSG00000024713	Pcsk5	-0.329194	-2.73071	0.0686584		ENSMUSG00000024099	Ndufv2	-0.326156	-2.47408	0.138019
ENSMUSG00000074577	Ripor3	-0.548143	-2.60068	0.0867797		ENSMUSG00000034656	Cacna1a	-0.801925	-2.46819	0.139309
ENSMUSG00000021687	Scamp1	0.28892	2.78079	0.0625076		ENSMUSG00000026620	Mark1	-0.589502	-2.29994	0.1744
ENSMUSG00000079055	Slc8a3	1.01429	2.42458	0.116091		ENSMUSG00000072647	Adam1a	-0.576462	-2.29989	0.1744
ENSMUSG00000037239	Spred3	0.530723	2.52909	0.0973982		ENSMUSG00000034848	Ttc21b	-0.322016	-2.2578	0.184252
ENSMUSG00000113831	Gm49602	-0.340901	-2.57413	0.090723		ENSMUSG00000024456	Diaph1	-0.316251	-2.51096	0.13089
ENSMUSG00000019863	Qrsl1	-0.291868	-2.69878	0.0726439		ENSMUSG00000052397	Ezr	0.668613	2.27534	0.180476
ENSMUSG00000121225		-0.337242	-2.65651	0.0783128		ENSMUSG00000024737	Slc15a3	1.14014	2.22884	0.192083
ENSMUSG00000021901	Bap1	0.191552	2.77692	0.0629336		ENSMUSG00000064340	mt-Tl1	-1.77801	-2.49291	0.134461
ENSMUSG00000053411	Cbx7	0.385516	2.72545	0.0692367		ENSMUSG00000090110	Cmc4	-0.387012	-2.49589	0.133867
ENSMUSG00000045538	Ddx28	0.27883	2.74313	0.0671746		ENSMUSG00000006360	Crip1	0.754595	2.50199	0.132879
ENSMUSG00000058006	Mdn1	-0.661178	-2.6259	0.0826311		ENSMUSG00000019945	Cabcoco1	-1.01804	-2.20814	0.196986
ENSMUSG00000000409	Lck	-0.66622	-2.60556	0.0858852		ENSMUSG00000034154	Ino80	-0.195565	-2.4113	0.150612
ENSMUSG00000060301	2610008E11Rik	-0.352211	-2.72086	0.0698764		ENSMUSG00000052852	Reep1	0.305365	2.51031	0.130965
ENSMUSG00000035585	Tsen34	0.252303	2.77414	0.0632244		ENSMUSG00000026203	Dnajb2	-0.28018	-2.50668	0.131969
ENSMUSG00000042178	Armc5	-0.285273	-2.70465	0.0720111		ENSMUSG00000049657	Zbtb5	0.338482	2.28067	0.179253
ENSMUSG00000045730	Adrb2	0.445273	2.53261	0.0969619		ENSMUSG00000024620	Pdgfrb	0.347723	2.44273	0.144235
ENSMUSG00000038217	Tlcd2	-0.527946	-2.74332	0.0671746		ENSMUSG00000029186	Pi4k2b	0.505742	2.26761	0.182882
ENSMUSG00000035356	Nfkbiz	-0.380229	-2.72729	0.0690738		ENSMUSG00000053768	Chchd3	-0.34004	-2.47874	0.137295
ENSMUSG00000024308	Tapbp	-0.32205	-2.76442	0.0644074		ENSMUSG00000019338	Zfp687	0.319047	2.42622	0.14834
ENSMUSG00000086298	Gm11716	1.57903	2.40236	0.120503		ENSMUSG00000028980	H6pd	0.33671	2.48776	0.135546
ENSMUSG00000037652	Phc3	-0.264094	-2.6935	0.0734846		ENSMUSG00000022148	Fyb	1.54244	2.28274	0.178748
ENSMUSG00000078126	Rpl23a-ps3	2.62706	2.47185	0.10749		ENSMUSG00000059741	Myl3	-1.3235	-2.45336	0.142353
ENSMUSG00000041720	Pi4ka	0.458938	2.76786	0.0640812		ENSMUSG00000038957	Edc3	0.238329	2.37445	0.1579
ENSMUSG00002076785	Gm56299	-3.05604	-2.65817	0.078143		ENSMUSG00000030161	Gabarapl1	-0.496058	-2.50478	0.132296
ENSMUSG00000042138	Msantd2	-0.516994	-2.76217	0.0647513		ENSMUSG00000048495	Tyw5	-0.604782	-2.45739	0.141733
ENSMUSG00000079434	Neu2	0.480616	2.64701	0.0797054		ENSMUSG00000086468	Etaa1os	-0.805423	-2.31219	0.171637
ENSMUSG00000027523	Gnas	0.32423	2.7096	0.071134		ENSMUSG00000018858	Mrpl58	-0.415667	-2.49961	0.133043
ENSMUSG00000037600	Kdf1	0.401062	2.6896	0.0737565		ENSMUSG00000037872	Ackr1	0.55898	2.38291	0.156157
ENSMUSG00000099759	1700030C10Rik	0.509699	2.54414	0.0953599		ENSMUSG00000018559	Ctdnep1	-0.28816	-2.48341	0.136293
ENSMUSG00000026988	Wdsub1	0.374727	2.71448	0.0706195		ENSMUSG00000048003	Catsper4	-0.551384	-2.40664	0.15132
ENSMUSG00000028715	Cyp4a14	0.713687	2.67572	0.0756795		ENSMUSG00000095253	Zfp799	0.604691	2.32956	0.167386
ENSMUSG00000064294	Aox3	-0.434898	-2.743	0.0671746		ENSMUSG00000031012	Cask	0.499546	2.37389	0.157922
ENSMUSG00000038545	Cul7	0.47763	2.70319	0.072086		ENSMUSG00000034674	Tdg	-0.228432	-2.47801	0.137326
ENSMUSG00000047989	Ino80c	-0.308423	-2.73458	0.0681699		ENSMUSG00000024085	Man2a1	0.456168	2.33577	0.166321
ENSMUSG00000002129	Sf3a1	-0.262956	-2.74602	0.0668655		ENSMUSG00000121084		0.314185	2.26742	0.182882
ENSMUSG00000109909	Gm45663	-0.450271	-2.50492	0.101305		ENSMUSG00000032744	Heyl	0.484543	2.35924	0.160842
ENSMUSG00000097974	Gm10605	0.610636	2.53968	0.09611		ENSMUSG00000032116	Stt3a	0.588719	2.44102	0.144676
ENSMUSG00000040127	Sdr9c7	0.459137	2.75628	0.0655719		ENSMUSG00000037012	Hk1	0.364167	2.36788	0.159081
ENSMUSG00000017386	Traf4	0.315191	2.75693	0.0655334		ENSMUSG00000022149	C9	-1.20204	-2.19566	0.199507
ENSMUSG00000101320	Gm28529	-0.583353	-2.56923	0.0914487		ENSMUSG00000097239	Gm27029	-1.18327	-2.41788	0.149489
ENSMUSG00000031358	Msl3	-0.310319	-2.75439	0.0657179		ENSMUSG00000032312	Csk	0.32425	2.44702	0.143286
ENSMUSG00000120175		0.358898	2.66012	0.0778949		ENSMUSG00000021285	Ppp1r13b	-0.293485	-2.3926	0.1537
ENSMUSG00000028484	Psip1	0.289848	2.75439	0.0657179		ENSMUSG00000085622	3110056K07Rik	-0.328608	-2.36427	0.159973
ENSMUSG00000067377	Tspan6	-0.772518	-2.44509	0.112405		ENSMUSG00000028532	Cachd1	0.715561	2.30098	0.174308
ENSMUSG00000033066	Gas7	-0.726951	-2.6335	0.081353		ENSMUSG00000017778	Cox7c	-0.370054	-2.40226	0.151987
ENSMUSG00000002105	Slc39a13	0.290548	2.74425	0.0671001		ENSMUSG00000029014	Dnajc2	-0.275027	-2.49355	0.134328
ENSMUSG00000010045	Tmem115	0.284293	2.75262	0.0659799		ENSMUSG00000047003	Zfp41	0.369298	2.24843	0.186197
ENSMUSG00000021775	Nr1d2	-0.623603	-2.75009	0.0663437		ENSMUSG00000005054	Cstb	0.427657	2.49498	0.134013
ENSMUSG00000034930	Rtkn	0.502804	2.73485	0.0681581		ENSMUSG00000029299	Abcg3	0.893494	2.19821	0.199097
ENSMUSG00000059027	9630013D21Rik	-0.507064	-2.7491	0.0664775		ENSMUSG00000044468	Tent5c	0.579459	2.21545	0.195168
ENSMUSG00000052949	Rnf157	0.644545	2.4934	0.103689		ENSMUSG00000026843	Fubp3	0.298042	2.42395	0.148593
ENSMUSG00000087339	Gm11586	-0.383653	-2.69731	0.0728815		ENSMUSG00000037826	Ppm1k	-0.500514	-2.37771	0.157382
ENSMUSG00000109482	Gm4756	-0.461514	-2.72687	0.0690936		ENSMUSG00000057594	Arl16	0.324702	2.40818	0.151079
ENSMUSG00000052456	Get3	0.23399	2.74443	0.0671001		ENSMUSG00000062783	Csprs	0.722752	2.18558	0.202555
ENSMUSG00000022404	Slc25a17	0.277997	2.7385	0.0677743		ENSMUSG00000027199	Gatm	0.633466	2.41715	0.149673
ENSMUSG00000032491	Nradd	-0.552022	-2.57251	0.0909624		ENSMUSG00000090523	Gypc	0.297258	2.47692	0.137529
ENSMUSG00000071369	Map3k5	-0.262234	-2.72728	0.0690738		ENSMUSG00000022120	Obi1	-0.380684	-2.26356	0.182882
ENSMUSG00000020886	Dlg4	-0.653647	-2.54608	0.0951664		ENSMUSG00000000088	Cox5a	-0.692196	-2.42221	0.148867
ENSMUSG00000080981	Gm12161	1.66706	2.61837	0.0837226		ENSMUSG00000048668	Rhno1	0.293217	2.4445	0.143815
ENSMUSG00000048930	Tada3	-0.3404	-2.72828	0.0689916		ENSMUSG00000005233	Spc25	0.872326	2.21913	0.194805
ENSMUSG00000026618	Iars2	0.198274	2.7427	0.067186		ENSMUSG00000025227	Mfsd13a	0.392744	2.3368	0.166078
ENSMUSG00000078970	Dnaaf10	-0.189842	-2.7139	0.0706503		ENSMUSG00000015932	Dstn	0.249187	2.48779	0.135546
ENSMUSG00000121501		-0.570211	-2.56184	0.0923161		ENSMUSG00000018974	Sart3	-0.31381	-2.42527	0.148521
ENSMUSG00000028330	Ncbp1	-0.167114	-2.73228	0.068465		ENSMUSG00000028673	Fuca1	0.318233	2.48255	0.136503
ENSMUSG00000121084		0.254694	2.60607	0.0858161		ENSMUSG00000020608	Smc6	-0.269647	-2.48631	0.135716
ENSMUSG00000040488	Ltbp4	-0.448788	-2.73894	0.0677649		ENSMUSG00000061589	Dot1l	-0.483774	-2.48653	0.135716
ENSMUSG00000022265	Ank	0.628236	2.73694	0.0678631		ENSMUSG00000015451	C4a	-0.896211	-2.23995	0.188881
ENSMUSG00000032744	Heyl	-0.571171	-2.54926	0.0944592		ENSMUSG00000085492	Trmt61b	-0.331606	-2.34175	0.164947
ENSMUSG00000035919	Bbs9	0.329449	2.59638	0.0874327		ENSMUSG00000001829	Clpb	-0.21583	-2.48834	0.135541
ENSMUSG00000026946	Nmi	-0.310924	-2.73566	0.0680531		ENSMUSG00000041837	Pdcd7	-0.268605	-2.46093	0.141144
ENSMUSG00000030249	Abcc9	-0.537283	-2.70091	0.0723626		ENSMUSG00000013593	Ndufs2	-0.282325	-2.44053	0.14477
ENSMUSG00000047907	Tshz2	0.355827	2.66857	0.0767606		ENSMUSG00000019564	Arid3a	0.462152	2.22586	0.192852
ENSMUSG00000005950	P2rx5	0.697947	2.36195	0.129856		ENSMUSG00000002221	Paxip1	-0.323932	-2.42443	0.148593
ENSMUSG00000026816	Gtf3c5	-0.21651	-2.68003	0.0751599		ENSMUSG00000098066	Gm26944	-0.902258	-2.22507	0.19308
ENSMUSG00000028465	Tln1	-0.19149	-2.73074	0.0686584		ENSMUSG00000023951	Vegfa	-0.501501	-2.46133	0.141144
ENSMUSG00000051735	Rinl	-0.568267	-2.54447	0.0953599		ENSMUSG00000020069	Hnrnph3	-0.247327	-2.48722	0.135649
ENSMUSG00000068742	Cry2	-0.382885	-2.72648	0.0691272		ENSMUSG00000023963	Cyp39a1	0.440857	2.35827	0.160842
ENSMUSG00000092131	BC050972	-1.95275	-2.43609	0.113956		ENSMUSG00000071657	Bscl2	0.288699	2.4721	0.138454
ENSMUSG00000032126	Hmbs	-0.236154	-2.72226	0.0696984		ENSMUSG00000029759	Pon3	0.302478	2.47243	0.138421
ENSMUSG00000095595	Fam177a	0.393092	2.6143	0.0842971		ENSMUSG00000027984	Hadh	-0.398626	-2.47067	0.138771
ENSMUSG00000046280	She	0.429362	2.53456	0.0967272		ENSMUSG00000072235	Tuba1a	0.579202	2.4839	0.136268
ENSMUSG00000030094	Xpc	0.16009	2.70411	0.072034		ENSMUSG00000097855	A930007I19Rik	-0.487649	-2.28194	0.178874
ENSMUSG00000041096	Tspyl2	-0.561849	-2.71714	0.0703618		ENSMUSG00000020422	Tns3	0.568319	2.30935	0.172364
ENSMUSG00000019947	Arid5b	-0.314647	-2.71939	0.0701041		ENSMUSG00000006373	Pgrmc1	0.314887	2.45204	0.142574
ENSMUSG00000087165	2010001A14Rik	0.298023	2.72239	0.0696984		ENSMUSG00000112580	Gm47673	-0.538984	-2.39368	0.1537
ENSMUSG00000030894	Tpp1	0.233253	2.71864	0.070164		ENSMUSG00000071203	Naip5	0.707736	2.18018	0.204292
ENSMUSG00000031144	Syp	0.33697	2.49701	0.103072		ENSMUSG00000014776	Nol3	-0.290715	-2.48115	0.136893
ENSMUSG00000039158	Akna	-0.497437	-2.50565	0.101181		ENSMUSG00000047656	Trpt1	-0.294414	-2.47855	0.137295
ENSMUSG00000105408	Gm7285	1.2434	2.43233	0.114695		ENSMUSG00000071103	1700029J07Rik	-0.63301	-2.30668	0.172752
ENSMUSG00000030104	Edem1	-0.395704	-2.70212	0.0722126		ENSMUSG00000017002	Slpi	1.97887	2.18759	0.202056
ENSMUSG00000086010	Gm15318	-0.54981	-2.71347	0.0706903		ENSMUSG00000030830	Itgal	0.805854	2.17852	0.204788
ENSMUSG00000033739	Fkbpl	0.408131	2.66741	0.0768285		ENSMUSG00000035606	Ky	0.375918	2.47877	0.137295
ENSMUSG00000014503	Pkd2l2	0.563649	2.39957	0.121114		ENSMUSG00000041420	Meis3	0.574023	2.28863	0.177194
ENSMUSG00000025323	Sp4	-0.450978	-2.54473	0.0953533		ENSMUSG00000021385	Ippk	-0.247215	-2.35442	0.161727
ENSMUSG00000086813	Gm13657	0.727533	2.59353	0.0878833		ENSMUSG00000080059	Rps19-ps3	-0.808737	-2.37046	0.158832
ENSMUSG00000005262	Ufd1	-0.216339	-2.71676	0.0703934		ENSMUSG00000001123	Lgals9	0.447162	2.42267	0.148867
ENSMUSG00002075460	Gm54529	-2.15698	-2.56968	0.0914487		ENSMUSG00000020435	Osbp2	-0.469022	-2.22359	0.193568
ENSMUSG00000006289	Osgep	-0.349298	-2.71816	0.0702145		ENSMUSG00000030341	Tnfrsf1a	0.3809	2.45282	0.142461
ENSMUSG00000035212	Leprot	0.390514	2.71523	0.070551		ENSMUSG00000017765	Slc12a4	-0.513413	-2.45436	0.142223
ENSMUSG00000052914	Cyp2j6	-0.31837	-2.71398	0.0706503		ENSMUSG00000021958	Pinx1	-0.279405	-2.38659	0.155506
ENSMUSG00000120335	A630066F11Rik	0.426904	2.48278	0.10551		ENSMUSG00000071796	6820431F20Rik	-0.842671	-2.20381	0.197917
ENSMUSG00000035325	Sec31a	-0.300639	-2.69272	0.0735145		ENSMUSG00000001065	Zfp276	-0.350458	-2.38345	0.156088
ENSMUSG00000061353	Cxcl12	-0.339358	-2.66721	0.0768285		ENSMUSG00000004098	Col5a3	0.630619	2.42502	0.14853
ENSMUSG00000025176	Hoga1	0.275526	2.68117	0.0749789		ENSMUSG00000053907	Mat2a	-0.260713	-2.45939	0.141382
ENSMUSG00000050846	Zfp623	0.192721	2.68895	0.073802		ENSMUSG00000019478	Rab4a	0.355921	2.44849	0.143172
ENSMUSG00000017466	Timp2	-0.515565	-2.68962	0.0737565		ENSMUSG00000032086	Bace1	0.448079	2.4304	0.147081
ENSMUSG00000120025		-0.852712	-2.64333	0.0800916		ENSMUSG00000024776	Stambpl1	0.750519	2.21818	0.19497
ENSMUSG00000099681	1700052K11Rik	0.300443	2.47709	0.106489		ENSMUSG00000021290	Atp5mpl	-0.538114	-2.39337	0.1537
ENSMUSG00000033857	Engase	0.366695	2.64273	0.0800916		ENSMUSG00000032265	Tent5a	0.742417	2.20218	0.198358
ENSMUSG00000000078	Klf6	-0.350234	-2.65669	0.0783128		ENSMUSG00000050919	Zfp366	-0.328706	-2.27442	0.180697
ENSMUSG00000084839	Gm14097	-0.843364	-2.67549	0.0756851		ENSMUSG00000063018	2010204K13Rik	0.731585	2.29614	0.175217
ENSMUSG00000048271	Rbm33	-0.346677	-2.69048	0.0736878		ENSMUSG00000052031	Tagap1	-0.280086	-2.45634	0.141877
ENSMUSG00000027792	Bche	-0.291191	-2.69996	0.0724624		ENSMUSG00000022711	Pmm2	-0.242174	-2.46079	0.141144
ENSMUSG00000074227	Spint2	0.4599	2.69192	0.0735732		ENSMUSG00000032350	Gclc	-0.323996	-2.40175	0.151987
ENSMUSG00000033902	Mapkbp1	-0.388127	-2.55507	0.0936282		ENSMUSG00000032079	Apoa5	-1.13395	-2.17996	0.204308
ENSMUSG00000027820	Mme	0.336153	2.70433	0.0720326		ENSMUSG00000029233	Srd5a3	0.443346	2.33348	0.166821
ENSMUSG00000046949	Nqo2	-0.249771	-2.68683	0.0741008		ENSMUSG00000090015	Gm15446	-0.392783	-2.40672	0.15132
ENSMUSG00000030720	Cln3	0.402736	2.70301	0.072086		ENSMUSG00000004771	Rab11a	0.2038	2.46502	0.140236
ENSMUSG00000060586	H2-Eb1	-0.859035	-2.70151	0.0722887		ENSMUSG00000071014	Ndufb6	-0.381238	-2.42726	0.148046
ENSMUSG00000059883	Irak4	0.266022	2.66382	0.0773629		ENSMUSG00000004891	Nes	0.421826	2.4364	0.145588
ENSMUSG00000079557	Marchf2	0.308738	2.6918	0.0735732		ENSMUSG00000039450	Dcxr	-0.395202	-2.44566	0.143524
ENSMUSG00000036622	Atp13a2	0.249357	2.69037	0.0736878		ENSMUSG00000039756	Dnttip2	-0.348516	-2.45435	0.142223
ENSMUSG00000047409	Ctdspl	0.361444	2.61525	0.0842444		ENSMUSG00000012519	Mlkl	0.66735	2.22222	0.193927
ENSMUSG00000025532	Crcp	0.278722	2.69998	0.0724624		ENSMUSG00000041935	Rimoc1	-0.271861	-2.40261	0.151987
ENSMUSG00000086447	Gm13522	-0.820407	-2.69394	0.0734394		ENSMUSG00000031659	Adcy7	0.703016	2.26306	0.182979
ENSMUSG00000004612	Nkg7	-0.774347	-2.58131	0.0896196		ENSMUSG00000037343	Taf2	-0.265378	-2.39868	0.152631
ENSMUSG00000023034	Nr4a1	-1.56311	-2.69103	0.0736405		ENSMUSG00000027895	Kcnc4	0.54867	2.45471	0.142223
ENSMUSG00000076618	Ighj4	-2.52468	-2.57299	0.0909399		ENSMUSG00000027901	Dennd2d	0.661469	2.14726	0.21392
ENSMUSG00000112319	Gm47221	-0.410313	-2.52931	0.097389		ENSMUSG00000090733	Rps27	2.00303	2.40179	0.151987
ENSMUSG00000041958	Pigs	0.229396	2.69433	0.0734046		ENSMUSG00000001151	Pcnt	-0.317758	-2.45913	0.141392
ENSMUSG00000036339	Tmem260	0.204156	2.67805	0.0753458		ENSMUSG00000005973	Rcn1	0.562922	2.34196	0.164947
ENSMUSG00000087361	0610043K17Rik	0.883646	2.64313	0.0800916		ENSMUSG00000024759	Atl3	0.371758	2.33151	0.166938
ENSMUSG00000045414	Dipk2a	0.299627	2.69327	0.0734884		ENSMUSG00000037172	Dennd11	0.500727	2.14147	0.214727
ENSMUSG00000049791	Fzd4	0.418539	2.67955	0.0751731		ENSMUSG00000056091	St3gal5	-0.592169	-2.454	0.142223
[truncated: 12,019 more rows]

## Sheet: Fig2C
Term	Count	GeneRatio	BgRatio	p.adjust	Features
Upregulated by alcohol only in liver:
MTA3_TARGET_GENES	42	42/961	289/12153	0.0203007	Tmie/Peds1/Ak4/Col27a1/Fbxo17/Mgat4b/Gtf2ird1/Gpat3/Pex11a/Tpd52/Nt5c3b/Rarg/Psat1/Ssc4d/Phospho1/Slc16a6/Anp32e/Gnl1/Gm15706/Fam234b/Rom1/Steap2/Alyref2/Tspan2/Ghdc/Rgma/Wwc2/Kctd15/Zbtb4/Camk2n1/1190005I06Rik/Fam117b/Irak3/Add3/Rtkn/Myo19/AI661453/Rbm38/Srgn/Tpd52l1/Lzts2/Tmbim1
RFX6_TARGET_GENES	46	46/961	368/12153	0.111256	Samd10/Abcc4/Dusp3/Pwwp2b/Kcp/Epb41l1/Slc12a5/Pde4a/Gpat3/Tle3/Mfsd2a/Wdr54/Fam216a/Ptp4a3/Rcc2/Suds3/Carmil1/Rcbtb2/Gsdme/Dnajc12/Moap1/Impdh1/Mast3/Iffo2/Nudt1/Ripk4/Smarcd3/Osgin1/Rcan3/Npnt/Ung/Pdgfa/Slc25a10/Tecpr2/Mfsd4b1/Arhgef40/Ccdc28b/Arhgap23/Cd55/Arl16/Dyrk2/Pdxk/Ric8a/Tatdn2/Gse1/Tnfaip1
SP5_TARGET_GENES	84	84/961	770/12153	0.111256	Elovl6/Cyp46a1/Megf8/Dusp3/Nme4/Prss8/Mfap3l/Nrtn/Chpf/Zfp385a/Crym/Tpm2/Gas2l1/Tle6/Cd300lg/Trip10/Tpd52/Rarg/Slc3a2/Bri3/Tubg1/Car14/Hexa/Gm15912/Hpcal1/Slc17a5/Pbx2/Tspan17/Plec/Mrnip/Slc48a1/Ell3/Bin1/Hmg20b/Dcakd/Carmil1/Dennd11/Col13a1/Ier3/Large2/Wdr76/Tppp/Fhl3/Inppl1/Gga2/Ndufa4l2/Anxa7/Ddx20/Cln6/Ttyh1/Tmem63a/Kctd15/Thra/Snhg11/Qsox2/Arid3a/Foxn3/Angel1/Fmo5/Ralgapa2/Arhgef2/Crybg2/Dok…
L3MBTL2_TARGET_GENES	26	26/961	215/12153	1	Inafm2/Hmga1/Zcwpw1/Pde4a/Tle3/Unc119b/Mipol1/Car11/Dpy19l1/Fam216a/Calr3/Plekha1/Ugp2/Impdh1/Ube2q1/Ddx20/Aph1c/Npnt/Arhgdia/Akip1/Pkdcc/Ung/Ptprs/Smyd2/Tatdn2/Vmp1
SMARCC2_TARGET_GENES	31	31/961	271/12153	1	Atp2b2/Slc34a2/Alpl/Ephx1/Myo1c/Asns/Capn1/Epb41l1/Scn1b/Ptges/Kalrn/Celsr1/Car14/Fam234b/Carmil1/Syde2/Zfp777/Stau2/Glrx5/Cln6/Ttyh1/Eif4ebp1/Oit3/Wdr24/Cdc42ep5/Rgs16/Ubap1/Add3/Miga2/Slc25a19/Pdcd5
BCOR_TARGET_GENES	56	56/961	555/12153	1	Lhx6/Adam11/Miga1/Fbxo44/Pwwp2b/C77080/Gpat3/Rassf8/Osbp2/Celsr1/Tubg1/Khk/Gm15912/Slc35d1/Misp3/Sgk1/Ssc4d/Pex5/Plec/Golm1/Fndc5/Gm15706/Gm15408/Hmg20b/Dbndd2/Cd63/Fgfrl1/Bahd1/Gsdme/Gng12/Tspan2/Asap1/Ube2q1/Dnaaf9/Fam124a/Nol3/Ano6/Tmem63a/Dapk2/Slc45a3/Pierce2/Ppm1m/Rffl/Pkdcc/Aifm3/Tgfbrap1/Ssbp3/Fam102a/Brca2/Maged1/Gnas/She/2010001A14Rik/Rbm38/Dst/Gse1
ZBTB7B_TARGET_GENES	55	55/961	579/12153	1	Syngr1/Miga1/St6galnac4/Myo1c/Chpf/Plin3/Mat2a/Tbl1x/Celsr1/Mfsd9/Tpst1/Pafah1b3/Kdm2b/Pbx2/Ssc4d/Rcc2/Gm7160/Plec/Ccm2/Ell3/Ugp2/Rom1/Eef2kmt/Rcbtb2/Fhl3/Bahd1/Samd1/Rest/Man2a2/Bmp2k/Spata24/Ube2q1/Zdhhc8/Dnaaf9/Nlgn2/Rnf103/Thra/Ppm1m/Mmgt2/Fosl2/Gpd2/Mgll/Mrps6/Tgfbrap1/Slc12a4/Ssbp3/Flot1/Cdk2ap1/Vegfb/Gnas/Rnf157/Ank/Ldlrad4/Prkag1/Polr1d
ZFP296_TARGET_GENES	27	27/961	263/12153	1	Dnase2a/Peds1/Asns/Abhd6/Dhrs13/Cbr3/Tle6/Slc30a1/Rarg/Itga6/Cyp39a1/Kdm2b/Ephb4/Slc25a33/Sema3b/Comtd1/Alyref2/Wee1/Rgma/Dnase1l1/Homez/Zfp687/Cd55/Cbx7/Upp1/Mfsd5/Trim7
SMAD6_TARGET_GENES	8	8/961	60/12153	1	Mpi/Tle6/Cblc/Cyp39a1/Alyref2/Rnf103/Fam102a/Traf2
ZFP429_TARGET_GENES	65	65/961	706/12153	1	Cd9/Morc4/Cryl1/Nme4/Extl1/Tyw1/Mpi/Gstp2/Cyb5r1/Rab27a/Amigo1/Pou6f1/Plekhb1/Src/Cblc/Car11/Misp3/Fam216a/Gys2/Ssc4d/Pparg/Tspan17/Anp32e/Ephb6/Slc22a7/Tsen54/Capns1/Dcakd/Map4k4/Exosc2/Samd1/Tcea2/Man2a2/Impdh1/Gga2/Anxa7/Ddx20/Dnaaf9/Sh3bgr/Nudt1/Glrx5/Mpz/Med18/Rpl5/Uvrag/Kif3a/Tgoln1/Crybg2/Acaa1b/Agtrap/Pcsk6/Tgfbr2/Spry4/Ppp2r5c/Marchf2/Pygb/Surf6/AI661453/A930001C03Rik/Dst/Slc25a19/Eif2d/…
CEBPG_TARGET_GENES	28	28/961	279/12153	1	Slc6a9/Peds1/Asns/Ptges/Klhdc3/Trib3/Psat1/Nsun4/Fgf21/Rcc2/Plekha1/Pycr1/Large2/Ccp110/Acot2/Abraxas1/Pck2/Slc1a4/Pkdcc/Esyt1/Arhgef2/Tor3a/Usp2/Dhrs7/Cebpg/Ormdl3/Sh3bp5l/Txndc12
ZFP961_TARGET_GENES	29	29/961	293/12153	1	Clstn3/Spats2/Mypop/Dusp3/Ggh/Nrtn/Mansc1/Mmp15/Mttp/Slc3a2/Ttl/Tbl3/Wdr35/Ephb6/Farp1/Plekha1/Tsen54/Ugp2/Zfp41/Cln6/Mtg1/2210016L21Rik/Erich1/Fbxl9/Phf21b/Zfp687/Gcnt4/Gfod2/Tubgcp6
NPM1_TARGET_GENES	52	52/961	560/12153	1	Zcwpw1/Enpp3/Slc2a5/Prxl2b/Cbarp/Bri3bp/Chpf/Hspb1/Col27a1/Plekhb2/Slc12a5/Gabbr2/Gm15972/Pou6f1/Gna14/Entpd6/Alkbh6/Car11/Bckdk/Txnl4a/Fbxw9/Slc52a2/Ankrd24/Slc35b2/Capn5/Mmd2/Pkp3/Bahd1/Ppfibp1/Exosc2/Tdrkh/Etfbkmt/Gm11205/Col15a1/Cdpf1/Slc1a4/Msrb3/Slc12a4/Phf21b/Cnr2/Fam43a/Scamp1/Pi4ka/Rnf157/Ank/Pygb/A930001C03Rik/Dst/Gm11789/Tatdn2/Polr1d/Tmbim1
EED_TARGET_GENES	36	36/961	376/12153	1	Lhx6/Serinc2/Adora1/Fam83f/Col27a1/Pals2/Gabbr2/Bik/Osbp2/Whrn/Mfsd2a/Gm15912/Pparg/Tbc1d30/Bmp6/Bin1/Col13a1/Exosc2/Plk5/Slc9a2/Mfsd6/Ripk4/Smarcd3/Nos1ap/Kctd15/Sox6os/mt-Rnr2/Cntnap1/Gcnt4/Neu2/Gnas/Tshz2/She/Gm11789/Bmi1/Yaf2
POU3F3_TARGET_GENES	19	19/961	183/12153	1	Zcwpw1/Tmem198b/Cadm1/Kdm2b/Ephb4/Osbpl7/Map4k4/Esrra/Rgma/Tmem63a/Zfp428/Wwc2/Phf21b/Cdk2ap1/Ccdc28b/Pygb/Nudcd3/Txndc12/Vmp1
GLI1_TARGET_GENES	19	19/961	184/12153	1	Nck2/Gstm1/Tomm40l/Gtf2ird1/Tbc1d24/Rab13/Tle3/Pafah1b3/Tsen54/Comtd1/B4gat1/Nlgn2/Mpz/Mmgt2/Camk2n1/Pnkp/Slc12a4/Usp2/Gse1
ZFP991_TARGET_GENES	3	3/961	17/12153	1	Arhgef2/Ssbp3/Upp1
ZFP319_TARGET_GENES	48	48/961	524/12153	1	Gstp1/Mypop/Tsku/Zcwpw1/Pfkl/Ociad2/Col27a1/Mgat4b/Gstm1/Gpat3/Rassf8/Dnm1/Kctd2/Pbx2/Rcc2/Plekha8/Anp32e/Bin1/Plin4/Dcakd/Cd63/Lrig1/Bahd1/Samd1/Rbms2/Lmo4/Impdh1/Ghdc/Stau2/Smarcd3/Ankrd46/Myo1e/Kctd15/Fosl2/Slc1a4/Clcf1/Spred2/Phf21b/Cand2/Cdc42ep5/Rgs16/Ubap1/Arhgap23/Ccdc9b/Gnas/Rtkn/Myo19/Zfp84
ZFP708_TARGET_GENES	17	17/961	166/12153	1	Scamp5/Nme4/Chpf/Osbp2/Gm15912/Ankrd24/Tsen54/Hmg20b/Tppp/Alyref2/Gcnt2/Aifm3/Zcchc14/Tbkbp1/Ssbp3/mt-Rnr2/Syp
H1_6_TARGET_GENES	13	13/961	122/12153	1	Lurap1/Capn1/Kdm2b/Calr3/Acsf2/Zfp750/Pierce2/Atxn7l3/Fam222b/Gm11788/Cntnap1/Cfap20/Ttc1
TRPS1_TARGET_GENES	36	36/961	387/12153	1	Epb41l1/Slc12a5/Gstm1/Tsc22d1/Slc16a13/Nt5c3b/Nenf/Pfkm/Rrm2/Dsp/Cox7a1/Fam216a/Kdm2b/Slc52a2/Dynlt2b/Plec/Mfsd13a/Sema3b/Bin1/Dennd11/Galnt10/Lrig1/Pigx/Sh3bgrl2/St3gal2/Smim3/Tmem63a/Syt12/Gcnt2/Rffl/Oit3/Dhrs7/Arhgap23/Ormdl3/Upp1/Vmp1
ZFP467_TARGET_GENES	38	38/961	413/12153	1	Alpl/Ppp1r1b/Ak4/Pde4a/Tsc22d1/Hapln4/Trib3/Src/Whrn/Arhgef16/Phospho1/Acaca/Ankrd24/Fndc5/Sec22c/Map4k4/Igf2bp2/Samd1/Prr5/Wwc2/Zfp746/Gkap1/Angel1/Porcn/Bbs5/Cdc14a/Mgst3/Jmjd7/Atp1a1/Tecpr2/Ppp2r5c/Homez/Cdipt/Ldlrad4/Bmi1/Txndc12/Tnfaip1/Abcd4
ELK1_TARGET_GENES	60	60/961	678/12153	1	Lepr/Cyb5r1/Fgd1/Abcg2/Tmem198b/Ergic1/Kalrn/Rnd2/Gpat3/Hapln4/Cystm1/Khk/Pafah1b3/Mipol1/Fbxw9/Asap3/Calr3/Kcnn1/Suds3/Srd5a1/Hspg2/B4galt3/Amn1/Alyref2/Acsf2/Nmrk1/Fam234a/Mast3/Iffo2/Ghdc/Tdrkh/Ltbr/Pkdcc/Tgoln1/Arhgef2/Prune1/Fnip2/Wdr24/Kyat1/Ssbp3/mt-Rnr2/Galns/Pcsk6/Defb1/Exd1/Add3/Scamp1/Fkbpl/Hoga1/Acad12/Surf6/Slc25a19/Eif2d/Ric8a/Dpp7/Cpeb1/Tha1/Tpm1/Htra2/Trim7
PHC1_TARGET_GENES	3	3/961	20/12153	1	Lhx6/Tmem115/Bmi1
CGAS_TARGET_GENES	9	9/961	83/12153	1	Fgd1/Tmc7/Gabbr2/Bri3/Gm28050/Ttyh1/She/Dst/Gse1
SALL1_TARGET_GENES	77	77/961	894/12153	1	Gm35986/Cd9/Syngr1/Elovl6/Megf8/Mpzl1/Tyw1/Ak4/Hspb1/Cyb5r1/Abcg2/Rab27a/2010204K13Rik/Tomm40l/Tsc22d1/Pou6f1/Slc35g1/Plekhb1/Cd300lg/Tpd52/Snrpn/Rarg/Itga6/Afg1l/Gsta4/Cox7a1/Dpy19l1/Sgk1/Pbx2/Ssc4d/Rcc2/Ywhah/Anp32e/Zfp810/Plekha1/Gm15706/Mogat1/Chd4/Wdr76/Atp9a/Alyref2/Impa2/Lmo4/Nudt1/Smarcd3/Myef2/Eid2b/Zfp746/Rnf103/Nqo1/Gcnt2/Sypl2/Zc4h2/Med18/2210016L21Rik/Foxn3/Rpl5/Porcn/Tceal9/Prune1/S…
PSIP1_TARGET_GENES	3	3/961	21/12153	1	Zdhhc2/Abcg2/Tcea2
SOX7_TARGET_GENES	6	6/961	53/12153	1	Fbxo44/Abcg2/Celsr1/Alyref2/Hexim1/Tedc2
HNRNPK_TARGET_GENES	10	10/961	98/12153	1	Abcg2/Phospho1/Shfl/Lrrc3/Esrra/Spata24/Cln6/Fnip2/Fam89b/Mblac1
BMI1_TARGET_GENES	71	71/961	833/12153	1	Lhx6/Fbxo44/Gask1a/Megf8/Zcwpw1/Mpzl1/Nipa1/Asns/Abhd6/Mansc1/Arsg/Pals2/Frat1/Bbs4/Popdc3/Pgap6/Car14/Hexa/Me1/Sgk1/Plekha8/Phospho1/Acaca/Pparg/Slc16a6/Slc17a2/Ankrd24/Pgpep1l/Chd4/Galnt10/Rcbtb2/Galnt7/Sulf2/Zfp777/Plk5/Flt4/Slc9a2/Stau2/Mpped2/Ripk4/Mpz/Pigb/Prkce/Syt12/Thra/Gcnt2/Pierce2/Sypl2/Msrb3/Arhgef2/Mgst3/Tmem88/Tor3a/Prune1/Pnkp/Abcb1a/Pcsk6/Cd151/Rgs16/Brca2/Neu2/Gnas/Tshz2/She/Zfp…
NAA10_TARGET_GENES	7	7/961	68/12153	1	Mypop/Extl1/Abcg2/Kalrn/AI506816/Zfp958/mt-Rnr2
ZKSCAN1_TARGET_GENES	31	31/961	356/12153	1	Slc6a9/Dusp3/Tpm2/Lgals1/Pde4a/Frat1/Khk/Gpr182/Brap/Syde2/Slc19a1/Bahd1/Tcea2/Tedc2/Mpz/Zfp746/Qsox2/Cmtm4/Kdm5b/Mgst3/Spa17/Dhrs7/Cdk2ap1/Trnau1ap/Arhgap23/Gnas/Tpp1/Ldlrad4/A930001C03Rik/Mrpl10/Tatdn2
TOX3_TARGET_GENES	7	7/961	70/12153	1	Epb41l1/Gm7160/Map4k4/Cdc42ep1/Fam117b/Ptprs/Tatdn2
SIX6_TARGET_GENES	3	3/961	25/12153	1	Mpzl1/Mogat1/Sec14l1
HAND1_TARGET_GENES	47	47/961	554/12153	1	Alpl/Ddhd2/Spaca6/Tsku/Rhoc/Tspan33/Nck2/Plin3/Rab13/Rassf8/Plekhb1/Dnm1/Slc3a2/Clpb/Sowahb/Ephb4/Pgap3/Pla2g6/4930458D05Rik/Wdr76/Colgalt1/Alyref2/Spata24/Ddx20/Mtg1/Pierce2/Slc1a4/Tmem88/Tdrp/Atp1a1/Slc12a4/Phf23/Cfap20/Ubtd1/Arhgap23/Ptprs/Spint2/Marchf2/Acad12/Surf6/Dyrk2/Arl4d/Capzb/Tatdn2/Gse1/Tnfaip1/Tmbim1
NFE2L1_TARGET_GENES	65	65/961	778/12153	1	Fbxo44/Megf8/Zcwpw1/Mpzl1/Tmie/Peds1/Cadm4/Gstm1/Slc17a8/Cbr3/Tomm40l/Rnd2/Tsc22d1/Pou6f1/Glrx/Kctd2/Dynlt1b/Gsta4/Me1/Gsta1/Txnl4a/Brap/Anp32e/Plec/Entpd5/Calr3/Pla2g6/Dcakd/Crat/Ier3/Srxn1/Gm16537/Ehd1/Tcea2/Smim3/Tedc2/Nol3/Kctd15/Osgin1/Mtg1/Dnase1l1/Nqo1/Gcnt2/Mthfd2l/Atxn7l3/Rffl/Zc2hc1c/Rpl5/Bbs5/Clcf1/Prune1/Tecpr2/Sec14l1/Flot1/Fam102a/Arhgap23/Tsen34/Rtkn/Xpc/Acad12/Arl16/Surf6/Tgm2/Dst…
GM6710_GM14391_UNIPROT_Q8C1K5_UNREVIEWED_TARGET_GENES	21	21/961	239/12153	1	Cryl1/Nme4/Extl1/Tyw1/Pou6f1/Frat1/Unc119b/Misp3/Capns1/Ddx20/Foxn3/Rpl5/Uvrag/Mgst3/Ppp2r5c/Sap30/Slc25a19/Mfsd5/Mrpl10/Tatdn2/Gse1
ZC3H11A_TARGET_GENES	71	71/961	854/12153	1	Inafm2/Adam11/Alpl/Slc2a4/C030014I23Rik/Slc6a8/Megf8/Zcwpw1/Pklr/Cbarp/Gpr108/Kcp/Rita1/Lsm11/Rab27a/2010204K13Rik/Rtn2/Gstm1/Gas2l1/Gtf2ird1/App/Rnd2/Tsc22d1/Rab13/Mttp/Trip10/B3gnt3/Cystm1/Gna14/Itga6/Tbl3/Arhgef16/Mipol1/Cblc/Cdk18/Sgk1/Kdm2b/Rcc2/Ephb6/Farp1/Tsen54/Sema3b/Comtd1/Gm15408/Mogat1/Suds3/Carmil1/Atp9a/Pitpnm1/Sh3bgrl2/Ube2q1/Nudt1/Smarcd3/Eid2b/Kctd15/Zfp746/Etnk1/Arhgef2/Crybg2/F…
DDIT3_TARGET_GENES	25	25/961	289/12153	1	Tyw1/Peds1/Gpat3/Plekhb1/Trib3/Rcc2/Plekha1/Pycr1/Ccp110/Acot2/Abraxas1/Pck2/Kctd15/Arhgef2/Pnkp/Kyat1/B9d2/Arhgef40/Cebpg/Slc41a3/Zfp623/Surf6/Dst/Hdac8/Txndc12
PML_TARGET_GENES	6	6/961	61/12153	1	Tle6/Ankrd24/Rbms2/mt-Rnr2/Defb1/Mical2
SPEN_TARGET_GENES	81	81/961	981/12153	1	2010003K11Rik/Gstp1/Tuba8/Megf8/Lrrc28/Mpzl1/Rhoc/Ak4/Cyb5r1/Abcg2/Arsg/Slc17a8/Gtf2ird1/Pou6f1/Pex11a/Lpcat3/Rassf8/Plekhb1/Tpd52/Celsr1/Phf13/Dusp4/Dsp/Zfp940/Car11/Dpy19l1/Pbx2/Ssc4d/Anp32e/Plec/Tsen54/Ugp2/Pla2g6/Htatip2/Carmil1/Large2/Sptlc1/Prox2/Slc19a1/Sulf2/Fcsk/Tspan2/Cda/Flt4/Fez2/Tedc2/Ghdc/Stau2/Asap1/Ciapin1/Arl6/Dnaaf9/Cln6/Ttyh1/Aph1c/Syt12/Pik3cb/2210016L21Rik/Rpl5/Msrb3/Ralgapa2…
NR1H2_TARGET_GENES	77	77/961	933/12153	1	Gm35986/Syngr1/Elovl6/Pwwp2b/Rhoc/Myo1c/Ak4/Arsg/Gstm1/Ptges/Rnd2/Tsc22d1/Pex11a/Lpcat3/Plekhb1/Rrm2/Src/Phf13/Whrn/Afg1l/Slc35d1/Cox7a1/Dpy19l1/Sgk1/Acaca/Pparg/Slc16a6/Pex5/Tsen54/Capns1/Rasl11b/Vmac/Suds3/Ehd1/Esrra/Wee1/Rfc4/Tcea2/Mast3/Mfsd6/Ciapin1/Etfbkmt/Gm11205/Osgin1/Rcan3/Mrpl2/Mogs/Mmgt2/Fosl2/Atxn7l3/Pkdcc/Slc29a2/Ung/Wdr55/Tor3a/Slc25a10/Tgfbrap1/Ssbp3/Dhrs7/mt-Rnr2/Fam102a/Faap100/…
NR0B2_TARGET_GENES	37	37/961	439/12153	1	Scamp5/Tmem107/Cadm4/Ergic1/Tomm40l/Rnd2/Ccnf/Tle3/Kcnk5/Pbx2/Gnl1/Ssh1/Slc48a1/Capns1/Ugp2/Suds3/Galnt10/Srd5a1/Srxn1/Pigf/Ehd1/Tspan2/Impdh1/Asap1/Dnaaf9/Plbd2/Aph1c/Dnase1l1/Rhebl1/Tor1a/Bbs5/Ssbp3/Ddit4/Slc41a3/Zfp687/Bap1/Sh3bp5l
NFATC1_TARGET_GENES	40	40/961	478/12153	1	2010003K11Rik/Cd9/Scamp5/Sesn2/Mpzl1/Retsat/Myo1c/Il1rap/Lgals1/Ttc23/Ptges/Tpd52/Snrpn/Abcb9/Nsun4/Tbl3/Zfp940/Slc66a1/Plec/Capn5/Akr1c14/Spsb4/Steap2/Carmil1/B4gat1/Gpc1/Eid2b/Inpp5a/Gcnt2/Col15a1/Adcy6/Gm2451/Arhgef2/Btnl9/Sec14l1/Pigu/Sap30/Gnas/0610043K17Rik/Mical2
ELL_TARGET_GENES	37	37/961	441/12153	1	Syngr1/Hmga1/Mpi/Gpr108/Syt3/Tomm40l/Rab13/Slc3a2/Clpb/Phf13/Car11/Slc27a4/Gfus/4933404O12Rik/Mfsd13a/Calr3/Plekha1/Crat/Alyref2/Ccp110/Cep97/Exosc2/St3gal2/Tor1a/Pierce2/2210016L21Rik/Galnt2/Ranbp10/Dnajc18/Phf23/Ormdl3/Tmem115/Crcp/Zfp189/Sh3bp5l/Htra2/Tnfaip1
ZFP965_ZFP973_TARGET_GENES	42	42/961	503/12153	1	Cd9/Nme4/Tyw1/Mpi/Hspb1/Rab27a/Gabbr2/Amigo1/Pou6f1/Tpd52/Unc119b/Tbl3/Misp3/Fam216a/Ssc4d/Tspan17/Anp32e/Slc22a7/Ccm2/Tsen54/Osbpl7/Capns1/Ell3/Map4k4/Impdh1/Gga2/Ciapin1/Pigb/Tor1a/Uvrag/Msrb3/Aifm3/Arhgef2/Mgst3/Ppp2r5c/Pi4ka/Surf6/Slc25a19/Eif2d/Mfsd5/Tatdn2/Gse1
HLF_TARGET_GENES	20	20/961	233/12153	1	Chpf/Rab27a/Osbp2/Gna14/Nsun4/Brap/Rcc2/Dynlt2b/Chd4/Rnf24/Ccp110/Clp1/Esrra/Etfbkmt/Pck2/Inpp5a/Ptprs/Ormdl3/Txndc12/Slc35e3
RCOR1_TARGET_GENES	118	118/961	1453/12153	1	Syngr1/Adam11/Alpl/Samd10/Morc4/Dusp3/Mpzl1/Nme4/Pklr/Bri3bp/Nck2/Fgd1/Gstm1/Tomm40l/Kalrn/Mttp/Tbl1x/Bbs4/Pfkm/Psat1/Pgap6/Nsun4/Rad51b/Hexa/Pafah1b3/Cox7a1/Slc17a5/Sgk1/Kdm2b/Ssc4d/Pgap3/Anp32e/Plec/Entpd5/Prkx/Shfl/Ccm2/Mfsd13a/Plekha1/Mrnip/Tsen54/Ell3/Comtd1/Gm15408/Tmem243/Rnf24/Crat/Slc17a4/Rcbtb2/Alyref2/Ehd1/Lrig1/Exosc2/Cda/Man2a2/Poglut1/Smim3/Ghdc/Asap1/Nudt1/Cdca7/Prkce/Svbp/Tor1a/Gc…
NUCKS1_TARGET_GENES	116	116/961	1437/12153	1	Gstp1/Rab3d/Zdhhc2/Dusp3/Tsku/Ggh/Mpzl1/Dnase2a/Peds1/Gpi1/Tmem51/Camk2n2/Syt3/Epb41l1/Scn1b/Cyb5r1/Clip2/Mmp15/Slc17a8/Ergic1/Kalrn/Pou6f1/Lpcat3/Trip10/Tpd52/Cystm1/Rab4a/Lsm10/Nsun4/Tubg1/Unc119b/Hpcal1/Slc35d1/Dpy19l1/Slc17a5/Kdm2b/Plekha8/Plec/Shfl/Plekha1/Gm15706/Tmem241/Vmac/Klf16/Dbndd2/Ak2/Srd5a1/Kbtbd13/Gm28050/Slc19a1/Cep97/Fam234a/Crlf2/Pigx/Esrra/Pitpnm1/Samd1/Hdac11/Iffo2/Smo/Dnaaf9…
CUX2_TARGET_GENES	23	23/961	275/12153	1	Cyp2b10/Gask1a/Tyw1/Bri3/Slc6a13/Fam216a/Slc2a2/Pparg/Slc15a5/Fcsk/Tedc2/Etnppl/Dapk2/Tor3a/mt-Rnr2/Cfap20/Arhgap23/Pja1/Pygb/Tgm2/Gm14403/Ugt2b1/Mical2
GM14410_TARGET_GENES	2	2/961	18/12153	1	Pigb/Ubap1
STFA1_TARGET_GENES	34	34/961	413/12153	1	Alpl/St6galnac4/Ephx1/Tmie/Tomm40l/Lpcat3/Nenf/Pgap6/Src/Khk/H13/Sgk1/Plec/Ankrd24/Capns1/Comtd1/Fam234b/Suds3/Klf16/Crat/Slc19a1/Esrra/Rfc4/Tcea2/Ciapin1/Dnaaf9/Thra/Aifm3/Clcf1/Pex11b/Slc25a10/Slc31a2/Arhgap23/Capzb
PDX1_TARGET_GENES	23	23/961	278/12153	1	Tcf24/Morc4/Slc2a5/Rnd2/Tcim/Car11/Ttc3/Dennd11/B4galt3/Alyref2/Crlf2/Esrra/Lmo4/Rgma/Flywch2/Rcan3/2210016L21Rik/Kdm5b/Spred2/Brca2/Gnas/Tmem260/Vmp1
NACC1_TARGET_GENES	17	17/961	204/12153	1	Rab13/Saal1/Plec/Pacc1/Capn5/Sh3bgrl2/Zdhhc8/Ano6/Thra/Adcy6/Tgoln1/Actr1b/Pcsk6/Sap30/Psip1/Tshz2/Vmp1
GRHL3_TARGET_GENES	86	86/961	1070/12153	1	Inafm2/Spats2/Mpzl1/Tspan33/Peds1/Dipk1a/Ak4/Bri3bp/Kcp/Abcg2/Cadm4/Plekhb2/Dhrs13/Src/Gclc/H13/Hexa/Me1/Slc27a4/Ywhah/Entpd5/Golm1/Slc25a30/Tmem243/Pygo1/Gna12/Zfp41/Plxdc1/Atp9a/Fhl3/Map4k4/Lrig1/Nmrk1/Acer2/Sulf2/Crlf2/Zfp777/Rest/Man2a2/Lmo4/Slc9a2/Mfsd6/Ddx20/Dnaaf9/Glrx5/Fam124a/Cln6/Ltbr/Smarcd3/Nos1ap/Ankrd46/Atf5/Rnf103/Svbp/Mogs/Fosl2/Akip1/Galnt2/Eefsec/Get1/Zcchc14/Gm16062/Pex11b/Skil…
ZFP810_TARGET_GENES	28	28/961	343/12153	1	Cd9/Samd10/Cbr1/Tmem198b/Gtf2ird1/Frat1/Rassf8/Slc3a2/Fam216a/Slc35b2/Tsen54/Dcakd/Map4k4/Esrra/Nudt1/Gdpd1/Pierce2/Cdpf1/Med18/Zcchc14/Utp4/Spry4/Zfp687/Zfp623/Pdk1/Clptm1/Tatdn2/Gse1
DUXBL1_TARGET_GENES	12	12/961	143/12153	1	Cbr3/Tomm40l/Mat2a/Bri3/Slc2a2/Mrnip/Ddx20/Cdpf1/Kdm5b/Uvrag/Sec14l1/Gnas
RFX2_TARGET_GENES	80	80/961	998/12153	1	Mypop/Cyp46a1/Dusp3/Tmem107/Gde1/Rab27a/Tle6/Pex11a/Bbs4/Cystm1/Rilpl2/Lsm10/Whrn/H13/Wdr54/Wdr35/Fam216a/Fbxw9/Dynlt2b/Pex5/Gnl1/Ntmt1/4933404O12Rik/Spata2/Calr3/Sec22c/Mindy4/Chd4/Carmil1/Eef2kmt/Ehd1/Ccdc189/Ccp110/Acer2/Gsdme/Fam234a/Pigx/Moap1/Spata33/Mfsd6/Ybx2/Arl6/Etfbkmt/Nqo1/Qsox2/Mthfd2l/Plin5/Pierce2/Morn1/Tnfrsf19/Fuz/Nsmf/Angel1/Zc2hc1c/Uvrag/Bbs5/Pdgfa/Meak7/Tdrp/Actr1b/Pnkp/Nphp1/…
MSX1_TARGET_GENES	30	30/961	372/12153	1	Alpl/Tsku/Tyw1/Rorc/Hspb1/Kalrn/Lpcat3/Nenf/Rarg/Dynlt1b/Lrp4/Pparg/Mrnip/Gm15408/Lrig1/B4galt5/St3gal2/Svbp/Fosl2/Zc2hc1c/Gpr39/Fbp2/Tgfbr2/Fam43a/Tsen34/Gnas/Nudt18/Tgm2/Upp1/Pdk1
SIRT1_TARGET_GENES	21	21/961	259/12153	1	Lepr/Hsbp1l1/Alpl/Clstn3/Ugt1a9/Plod1/Abcg2/Gtf2ird1/Tle6/Pgap6/Fbxw9/Pex5/Cd63/Pigx/Prr5/Ybx2/Cebpe/Zfp750/Cand2/Gm13292/Tatdn2
RXRG_TARGET_GENES	3	3/961	33/12153	1	Crlf2/Mllt6/mt-Rnr2
ZFP990_TARGET_GENES	14	14/961	172/12153	1	Syne4/Mpi/Cyb5r1/Slc12a5/Plekhb1/Misp3/Dcakd/Igf2bp2/Smarcd3/Med18/Rpl5/Bbs9/Cln3/Mrpl10
TERF1_TARGET_GENES	7	7/961	84/12153	1	Ddhd2/Scamp5/Man2a2/Ciapin1/Nudt1/Cdca7/Zcchc14
ZFP493_TARGET_GENES	22	22/961	274/12153	1	Mpi/Mta3/Cyb5r1/Amigo1/Tpd52/Cyp39a1/Tspan17/Slc22a7/Ccm2/Tsen54/Tcea2/Ddx20/Nudt1/Glrx5/Med18/Uvrag/Spry4/Ppp2r5c/Dst/Mrpl10/Tatdn2/Gse1
ZFP534_TARGET_GENES	2	2/961	21/12153	1	Tsen54/Glrx5
ZFP661_TARGET_GENES	39	39/961	490/12153	1	Nrtn/Mta3/Rab27a/Pals2/Cystm1/Dnm1/Entpd6/Adck5/Khk/Gm15912/Cblc/Ssc4d/Acaca/Plec/Ephb6/Fam234b/Klf16/Tppp/Rest/Sh3bgrl2/Hdac11/Anxa7/Mpped2/Ddx20/Fam124a/Hgsnat/Fosl2/Tnfrsf19/Ctsf/Get1/Fmo5/Crybg2/Pdlim7/Fam222b/Cask/Agtrap/Gm10605/Tpd52l1/Dtnbp1
HIRA_TARGET_GENES	2	2/961	22/12153	1	Scamp5/Hexim1
ELL3_TARGET_GENES	98	98/961	1245/12153	1	Gm35986/Inafm2/Miga1/Mypop/Elovl6/Slc6a9/Slc6a8/Pwwp2b/Rorc/Cbarp/Nck2/Hspb1/Abcg2/Lgals1/Castor1/Tomm40l/Rnd2/Tsc22d1/Rab13/Tle6/Tbl1x/Slc16a13/Tpd52/Rarg/Slc3a2/Src/Itga6/Phf13/Sowahb/Car14/Pafah1b3/Afg1l/Slc17a5/Kdm2b/Pbx2/Ssc4d/Ywhah/Gnl1/Plec/Gm19426/Dcakd/Klf16/Crat/Col13a1/Eef2kmt/Cd63/Sulf2/Esrra/Exosc2/Lmf2/St3gal2/Poglut1/Mpped2/Slc39a4/B4gat1/Nudt1/Myef2/Thra/Zbtb4/Tor1a/Gcnt2/Plin5/Fu…
TRP73_TARGET_GENES	22	22/961	279/12153	1	Lrrc28/Gde1/Cbarp/Ikbip/Plekhb2/Fam216a/Prim1/Rcc2/Prkx/Plekha1/Gm15408/Mapkapk3/Zfp750/Gpd2/Foxn3/Cdc14a/mt-Rnr2/Cd151/Arhgap23/Adrb2/Xpc/Tatdn2
ZFP985_UNIPROT_Q5U4F7_UNREVIEWED_TARGET_GENES	36	36/961	458/12153	1	Samd10/St6galnac4/Cbr1/Gstp2/Gtf2ird1/Tsc22d1/Dpy19l1/Misp3/Fam216a/Pbx2/Tsen54/Capns1/B4galt3/Exosc2/Impdh1/Mpped2/Dnaaf9/Nudt1/Ttyh1/Ankrd46/BC029722/Mrpl2/Med18/2210016L21Rik/Kdm5b/Rpl5/Arhgap4/Tdrp/Fbxl9/Irak3/Ubtd1/Fam43a/Pja1/Crcp/Mfsd5/Tpm1
PARP1_TARGET_GENES	15	15/961	190/12153	1	Scamp5/Chpf/Ccnf/Src/Fam216a/Ntmt1/Eef2kmt/Fgfrl1/Hexim1/Tbkbp1/Cntnap1/Sap30/Dipk2a/Miga2/Dst
ZFP874B_TARGET_GENES	98	98/961	1253/12153	1	Cd9/Samd10/Morc4/Cryl1/Nme4/Syne4/Tyw1/Mpi/Mta3/Syt3/Cyb5r1/Rab27a/Ergic1/App/Pou6f1/Mttp/Pex11a/Frat1/1700017B05Rik/Tpd52/Cystm1/Tle3/Lsm10/Slc3a2/Src/Abcb9/Cadm1/Cox7a1/Dpy19l1/Ywhah/Anp32e/Ephb6/Ankrd24/Slc22a7/Gm15411/Capns1/Pgpep1l/Ttc3/Pla2g6/Hmg20b/Map4k4/Pigx/Snhg14/Camk1/Impdh1/Anxa7/Mpped2/Tlcd3b/Ddx20/Gpc1/Dnaaf9/Nudt1/Plbd2/Pigb/Syt12/Pierce2/Fosl2/Rffl/Med18/Pkdcc/Rpl5/Uvrag/Msrb3/Ra…
NFKB1_TARGET_GENES	96	96/961	1230/12153	1	Tkfc/Spaca6/Dusp3/Sesn2/Mpzl1/Pwwp2b/Rhoc/Tmie/Asns/Kcp/Slc26a6/Rita1/Ptges/Pde4a/Tsc22d1/Gm15972/Mttp/Cystm1/Nenf/Slc30a1/Rarg/Ttl/Hexa/Pafah1b3/Afg1l/Slc17a5/Pgap3/Plec/Gm15411/Mfsd13a/Pacc1/Golm1/Capn5/Bin1/Rcbtb2/Map4k4/Ehd1/Acer2/Dnajc12/Esrra/Moap1/Wee1/Tcea2/Poglut1/Stau2/Slc39a4/Ube2q1/Nudt1/Mpz/Ltbr/Smarcd3/Cdca7/Flywch2/Inpp5a/Mrpl2/Pierce2/Fosl2/Fuz/Gpd2/Ttc17/Odf3b/Pogk/Slc29a2/Cdc14a…
HOXD13_TARGET_GENES	45	45/961	580/12153	1	Gm35986/Elovl6/Tsku/Asns/Nck2/Arsg/Ergic1/Tpd52/Gss/Rrm2/Itga6/Dusp4/Nsun4/Fam216a/Bckdk/Reep3/Rcc2/Ephb4/Pigp/Slc16a6/Spsb4/Mindy4/Inppl1/Hexim1/Mfsd6/Tdrkh/Dnaaf9/Nudt1/Cdca7/Gm11205/Thra/Gcnt2/Pierce2/Slc1a4/Kdm5b/Msrb3/Ralgapa2/Pdgfa/Phf21b/Ssbp3/Spry4/Gnas/Slc25a17/Laptm4b/Wdr6
ZFP938_TARGET_GENES	62	62/961	798/12153	1	Cd9/Clstn3/Samd10/Cryl1/Syne4/Mpi/Gpi1/Myo1c/Cbr1/Gstp2/Ak4/Rab27a/Ergic1/Amigo1/App/Tpd52/Gss/Abcb9/Cox7a1/Misp3/Fam216a/Gys2/Ssc4d/Anp32e/Gm15411/Ssh1/Capns1/Ell3/Snhg14/Camk1/Rfc4/Impdh1/Gpc1/Dnaaf9/Nudt1/Glrx5/Mkrn2os/Syt12/Rffl/Med18/Pkdcc/Tgoln1/Crybg2/Arhgap4/Mgst3/Cdc42ep1/Tgfbr2/Spry4/Ppp2r5c/Rgs16/Ubap1/Dnal1/Maged1/Pi4ka/Gnas/Cln3/Crcp/Surf6/A930001C03Rik/Slc25a19/Pdk1/Nicn1
TGIF2_TARGET_GENES	9	9/961	117/12153	1	Mfap3l/Abcg2/Slc30a1/Tbl3/Sptlc1/Wdr76/Pierce2/Uvrag/Actr1b
ZFP933_TARGET_GENES	3	3/961	38/12153	1	Hmg20b/Dnaaf9/Foxn3
ELL2_TARGET_GENES	97	97/961	1247/12153	1	Gm35986/Alpl/Hmga1/Elovl6/Ddhd2/Zcwpw1/Sesn2/Mpzl1/Tmem107/Plod1/C77080/Cyb5r1/Tomm40l/Gtf2ird1/Tsc22d1/Rab13/Ccnf/Mat2a/Rrm2/Trib3/Rarg/Slc3a2/Psat1/Gclc/Car14/Slc27a4/Sgk1/Kdm2b/Ssc4d/Rcc2/Dnph1/Slc16a6/Entpd5/Zfp810/Plekha1/Gm15706/Gm19426/Tmem243/Crat/Carmil1/Ak2/B4galt3/Alyref2/Impa2/Sulf2/Exosc2/Moap1/Impdh1/Hexim1/Poglut1/Aplp2/Slc39a4/Ciapin1/Ube2q1/B4gat1/Pigb/Thra/Rft1/Etnk1/Tor1a/Kdm5b…
ZFP808_TARGET_GENES	27	27/961	351/12153	1	Morc4/Nme4/Tyw1/Mpi/Syt3/Cyb5r1/Amigo1/Pou6f1/Fam216a/Anp32e/Slc22a7/Pla2g6/Snhg14/Dnaaf9/Nudt1/Glrx5/Msrb3/Arhgap4/Mgst3/Nphp1/Cdc42ep1/Agtrap/Spry4/Ppp2r5c/Surf6/Prkag1/Tatdn2
MAU2_TARGET_GENES	5	5/961	65/12153	1	Ak2/mt-Rnr2/Fam43a/Slc25a19/Tnfaip1
PITX2_TARGET_GENES	1	1/961	11/12153	1	Scamp5
DPF2_TARGET_GENES	105	105/961	1352/12153	1	Syngr1/Hmga1/Abcc4/Slc6a8/Spaca6/Tsku/Mfap3l/Dipk1a/Mta3/Ak4/Kcp/Nck2/Cyb5r1/Dhrs13/Gstm5/Gpat3/Tle6/Slc35g1/Tpd52/Slc3a2/Gclc/Car14/Sema6b/Haus4/Slc35d1/Txnl4a/Fbxw9/Kdm2b/Pbx2/Ywhah/Plekha8/Gm7160/Acaca/Slc35b2/Slc48a1/Gm15706/Osbpl7/Ugp2/Comtd1/Bin1/Suds3/Rom1/Steap2/2510009E07Rik/Rcbtb2/Map4k4/Alyref2/Igf2bp2/Kdsr/Sulf2/Esrra/Rfc4/Man2a2/Lmo4/Spata33/Nudt1/Ltbr/Flywch2/Atf5/Zfp746/Vamp5/Rnf10…
JMJD1C_TARGET_GENES	19	19/961	249/12153	1	Syngr1/Slc2a4/Slc6a9/Enpp3/Gss/Haus4/Ptp4a3/Plekha8/Mogat1/Kdr/Lrig1/Inppl1/Tcea2/St3gal2/Tedc2/Pigb/Gdpd1/Ung/Arhgef2
ZFP712_TARGET_GENES	14	14/961	184/12153	1	Gpi1/C77080/Gpr108/Trip10/Mfsd2a/Gfus/Nudt1/Nol3/Angel1/Uvrag/Mllt6/Agtrap/Mme/Crcp
GSK3B_TARGET_GENES	82	82/961	1060/12153	1	Slc6a8/Retsat/Elmod3/Mpi/Peds1/Gpi1/Cbarp/Rita1/Dhrs13/Gtf2ird1/Tsc22d1/Ankrd11/Slc30a1/Psat1/Dynlt1b/Frmd8/Slc66a1/Ptp4a3/Sgk1/Gnl1/Plec/Farp1/Slc35b2/Pacc1/Plekha1/Tsen54/Capns1/Comtd1/Zfp41/Hspg2/Cdc42ep2/Amn1/Pigf/Ehd1/Slc19a1/Gng12/Zdhhc16/Zc3h7b/Spata24/Stau2/Ybx2/Arl6/Nlgn2/Zfp428/Wwc2/Rcan3/Dnase1l1/Thra/Zbtb4/Slc45a3/Tnfrsf19/Pogk/Arhgef2/Meak7/Btnl9/Haghl/Tdrp/Cdk2/Slc25a10/Pnkp/Mllt6/S…
PROP1_TARGET_GENES	40	40/961	522/12153	1	Hmga1/Samd10/Mfap3l/Cbarp/Myo1c/Dipk1a/Tmem198b/Pde4a/Mttp/Tbl1x/Gss/Tle3/Itga6/Rad51b/Mfsd2a/Cox7a1/Mrnip/Akr1c14/Capns1/Spsb4/Fam234b/Rph3al/Dennd11/Lrig1/Kdsr/Fcsk/Tedc2/Abraxas1/Med18/Ttc17/Rpl5/Arhgap4/Gm16062/Mrps6/Oit3/Slc12a4/Pja1/Nicn1/Tatdn2/Tha1
ZFP809_TARGET_GENES	42	42/961	550/12153	1	Syngr1/Tcf24/Slc2a5/Dnase2a/Myo1c/Asns/Clip2/Slc12a5/Tle3/Popdc3/Adck5/Dynlt1b/Cyp39a1/Txnl4a/Sgk1/Acaca/Vmac/Large2/Sptlc1/Syde2/Fgfrl1/Moap1/Camk1/Ripk4/Zbtb4/Atxn7l3/Camk2n1/Uvrag/Aifm3/Arhgef2/Spred2/Cdc42ep1/Ssbp3/Agtrap/Phf23/Igsf8/Slc41a3/Cbx7/Cul7/Dipk2a/Pygb/Sppl2a
DLX6_TARGET_GENES	2	2/961	26/12153	1	Mpzl1/Mogat1
GM14412_TARGET_GENES	41	41/961	538/12153	1	C77080/Cadm4/Gtf2ird1/Tsc22d1/Rab13/Plekhb1/Src/Tubg1/Unc119b/Cblc/Dpy19l1/Misp3/Fam216a/Brap/Plekha8/Pparg/Ankrd24/Ntmt1/Dcakd/Cox6b2/Gga2/St3gal2/Dnaaf9/Habp4/Cdca7/Kctd15/Osgin1/Med18/Angel1/Uvrag/Eefsec/Zcchc14/Mgst3/Tecpr2/Spry4/Rgs16/Ptprs/Mme/Surf6/Ldlrad4/Tatdn2
FOXD3_TARGET_GENES	24	24/961	319/12153	1	Hmga1/Elovl6/Peli2/Abcg2/Arsg/Tmem141/Tpd52/Itga6/Plekha1/Alyref2/Igf2bp2/Rfc4/Lmo4/Slc9a2/Gpd2/Foxn3/Porcn/Tdrp/Agtrap/Irak3/Defb1/Scamp1/Upp1/Capzb
CARM1_TARGET_GENES	7	7/961	95/12153	1	Trip10/Slc30a1/Entpd6/Col13a1/Angel1/Slc25a17/She
ZFP273_TARGET_GENES	6	6/961	82/12153	1	Lpcat3/Dynlt1b/Osbpl7/Pdlim7/Spry4/Rgs16
LHX1_TARGET_GENES	8	8/961	109/12153	1	Tsku/Tmem198b/Car14/Gm19426/Smarcd3/Arid3a/Tsen34/Gse1
UBN2_TARGET_GENES	16	16/961	216/12153	1	Dusp3/Mpzl1/Rorc/Abcg2/Gtf2ird1/Rilpl1/Unc119b/Kdm2b/Gsta2/Map4k4/Ciapin1/Arhgef2/Agtrap/Dnal1/Arhgap23/Rnf157
ZFP882_TARGET_GENES	5	5/961	69/12153	1	Tyw1/Frat1/Tsen54/Tcea2/Spry4
LMX1B_TARGET_GENES	4	4/961	56/12153	1	Tle6/Hexim1/Rpl5/mt-Rnr2
NR2F2_TARGET_GENES	18	18/961	244/12153	1	Dusp3/Tsku/Chpf/Khk/Ptp4a3/Slc48a1/Vmac/Nudt1/Prkce/Adcy6/Mmgt2/Msrb3/Tor3a/Mvp/Tshz2/Acad12/Lzts2/Htra2
MBTPS2_YY2_TARGET_GENES	1	1/961	13/12153	1	Ttc3
PRDM9_TARGET_GENES	41	41/961	547/12153	1	Ddhd2/Scamp5/Abcg2/Tpm2/Gstm1/Gas2l1/Pde4a/Rassf8/Nenf/Slc66a1/Acaca/Shfl/Spata2/Pgpep1l/2510009E07Rik/Lrrc3/Map4k4/Nmrk1/Ppfibp1/Fam234a/Cda/Sh3bgrl2/Stau2/Ciapin1/Ddx20/Nudt1/Cln6/Ano6/Myef2/Syt12/Zfp750/Fosl2/Angel1/Fnip2/Cask/Arhgef40/Bap1/Rtkn/Xpc/Txndc12/Wdr6
THRB_TARGET_GENES	7	7/961	99/12153	1	Tle6/Mfsd6/Thra/Gpd2/Cdc42ep1/Dhrs7/Arhgap23
DNAJC2_TARGET_GENES	2	2/961	29/12153	1	Tyw1/Ccm2
ZFP759_TARGET_GENES	94	94/961	1238/12153	1	Cd9/Proca1/Clstn3/Ugt1a9/Samd10/Cryl1/Nme4/Extl1/Syne4/Tyw1/Mpi/Myo1c/Gstp2/Cyb5r1/Rab27a/Slc12a5/Amigo1/Pou6f1/Tle6/Mttp/Frat1/Plekhb1/Tpd52/Tle3/Slc3a2/Src/Abcb9/Tbl3/Arhgef16/Frmd8/Cblc/Misp3/Fam216a/Ssc4d/Tspan17/Ephb6/Slc22a7/Slc25a30/Osbpl7/Pgpep1l/Ttc3/Hmg20b/Fam234a/Pigx/Exosc2/Camk1/Samd1/Lmf2/Tcea2/Impdh1/Gga2/Anxa7/Ciapin1/Zdhhc8/Ddx20/Dnaaf9/Nudt1/Glrx5/Plbd2/Pierce2/Rffl/Med18/Kdm5b/…
SOX5_TARGET_GENES	1	1/961	14/12153	1	Txndc12
AFF4_TARGET_GENES	45	45/961	605/12153	1	Gm35986/Cd9/Hmga1/Elovl6/Gpi1/C77080/Asns/Mgat4b/Tsc22d1/Rab13/Mttp/Mat2a/Snrpn/Rrm2/Trib3/Rarg/Slc3a2/Itga6/Sgk1/Rcc2/Anp32e/Sulf2/Moap1/Rfc4/Rest/Slc9a2/Zfp428/Etnk1/Atxn7l3/Kdm5b/Rpl5/Arhgef2/Pdgfa/6330403L08Rik/Prune1/Mllt6/Irak3/Phf23/Ddit4/Cbx7/Rnf157/Upp1/Dst/Pdk1/Gse1
CTNNB1_TARGET_GENES	8	8/961	115/12153	1	Lepr/Gna14/Smim3/Zfp428/Cdpf1/Fam89b/Oit3/mt-Rnr2
OGT_TARGET_GENES	119	119/961	1567/12153	1	Inafm2/Proca1/Mypop/Zdhhc2/Tsku/Tmie/Peds1/Gpi1/Cbarp/Dipk1a/Ociad2/Chpf/Hspb1/Abcg2/Slc12a5/Spag4/Castor1/Dhrs13/Ccnf/Tle6/Pex11a/Lpcat3/Hapln4/Nt5c3b/Osbp2/Gss/Rarg/Celsr1/1700120C14Rik/Phf13/Khk/Mipol1/Slc27a4/Fam216a/Phospho1/Acaca/Exoc8/Pigp/Plec/Ephb6/Shfl/Pacc1/Gm15706/Slc25a30/Bin1/Ttc3/Suds3/Mapkapk3/Crat/Large2/Wdr76/Cd63/Fhl3/Map4k4/Syde2/Fgfrl1/Acer2/Ppfibp1/Camk1/Wee1/Rfc4/Plk5/Cda/G…
CBX6_TARGET_GENES	8	8/961	116/12153	1	Col27a1/Gpat3/Plekhb1/Whrn/Mfsd2a/Dsp/Cd63/mt-Rnr2
GM14326_TARGET_GENES	13	13/961	185/12153	1	Cd9/Nme4/Syne4/Gtf2ird1/Tpd52/Unc119b/Tspan17/Exosc2/Crybg2/Ppp2r5c/Surf6/Eif2d/Tatdn2
GM2004_GM14419_UNIPROT_A2ARL5_UNREVIEWED_TARGET_GENES	6	6/961	90/12153	1	Fst/Hmg20b/Hdac11/Gpd2/Ccdc28b/Fam43a
ING1_TARGET_GENES	5	5/961	76/12153	1	Rrm2/Lrig1/Nmrk1/Wee1/Aplp2
ZFP981_TARGET_GENES	1	1/961	16/12153	1	Med18
SMARCA2_TARGET_GENES	9	9/961	134/12153	1	Tsku/Necab1/Mrnip/Gm19426/Ehd1/Nudt1/Etnk1/Gcnt2/Arhgef2
CHAF1A_TARGET_GENES	56	56/961	766/12153	1	Gm35986/Elovl6/Tsku/Mfap3l/Dhrs13/Gtf2ird1/App/Tsc22d1/Phf13/H13/Pafah1b3/Afg1l/Fam216a/Sgk1/Ephb4/Plec/Slc35b2/Slc48a1/Comtd1/Gm15408/Spsb4/Rom1/Cd63/Gm16537/Ehd1/Rbms2/Man2a2/St3gal2/Hexim1/Ube2q1/Etfbkmt/Cln6/Ltbr/Ankrd46/Mtg1/Arid3a/Mmgt2/Foxn3/Angel1/Pkdcc/Rpl5/Eefsec/Esyt1/Fnip2/Wdr24/Skil/Stoml1/G0s2/Ddit4/Gnas/Tmem115/Cdipt/Clptm1/Prkag1/Vmp1/Tpm1
GM14406_TARGET_GENES	45	45/961	621/12153	1	Cd9/Prss8/Syne4/Mpi/Syt3/Rab27a/Gabbr2/Amigo1/Frat1/Src/Cblc/Misp3/Fam216a/Brap/Pparg/Tspan17/Anp32e/Plec/Ephb6/Capns1/Pgpep1l/Dcakd/Map4k4/Exosc2/Samd1/Tcea2/Dnaaf9/Abraxas1/Mkrn2os/Pigb/Tor1a/Mthfd2l/Fuz/Uvrag/Arhgef2/Crybg2/Cdc42ep1/Ppp2r5c/Pi4ka/Cln3/Surf6/Eif2d/Pdk1/Tatdn2/Gse1
FOXA3_TARGET_GENES	58	58/961	793/12153	1	Cyp2d9/Cyp2b10/Dnase2b/Mpzl1/Peli2/Mup20/Cyp2d40/Rorc/Necab1/Rita1/Gstm1/Ergic1/Frat1/Rilpl2/Gna14/Bri3/Car14/Cblc/Slc35d1/Bckdk/Slc2a2/Gys2/Reep3/Slc17a2/Entpd5/Bmp6/Gm15411/Akr1c14/Slc15a5/Tmem243/Suds3/Dcakd/Alyref2/Mpped2/Dnaaf9/Fam124a/Nos1ap/Rnf103/Syt12/Qsox2/Gcnt2/Ggt6/Col15a1/Flot1/Trnau1ap/Slc66a2/Brca2/Slc41a3/Neu2/Rnf157/Marchf2/Eif2d/Ric8a/Ugt2b1/Nicn1/Mb21d2/Vmp1/Mical2
TWIST1_TARGET_GENES	5	5/961	79/12153	1	Kalrn/Gm15912/Tppp/B4galt3/mt-Rnr2
NR1I2_TARGET_GENES	91	91/961	1226/12153	1	2010003K11Rik/Elovl6/Tsku/Pwwp2b/Elmod3/Enpp3/Tyw1/Epb41l1/Col27a1/Ttc23/Ptges/Ergic1/Kalrn/mt-Rnr1/Gpat3/Lpcat3/Plekhb1/Nenf/Rrm2/Rarg/Tpst1/Src/Itga6/Lrp4/Slc35d1/Sgk1/Gys2/Rcc2/Ywhah/Acaca/Pparg/Plec/Entpd5/Mfsd13a/Slc15a5/Bin1/Plin4/Crat/Steap2/Ak2/Alyref2/Ehd1/Igf2bp2/Ccp110/Rtn3/B4galt5/Sh3bgrl2/St3gal2/Hexim1/Tedc2/Tlcd3b/Ddx20/Nlgn2/Abraxas1/Cdca7/Tmem63a/Prkce/Mtg1/Gcnt2/Mthfd2l/Adcy6/Mm…
GADD45A_TARGET_GENES	6	6/961	95/12153	1	Trib3/Rarg/Rcc2/mt-Rnr2/Spry4/Cebpg
GM6710_GM14391_UNIPROT_A2ART0_UNREVIEWED_TARGET_GENES	1	1/961	18/12153	1	Saal1
MBD1_TARGET_GENES	1	1/961	18/12153	1	Slc30a1
HDAC4_TARGET_GENES	42	42/961	588/12153	1	Lhx6/Asns/Clip2/Arsg/Tsc22d1/Tpd52/Nt5c3b/Txnl4a/Pigp/Plec/Afap1l1/Ssh1/Actn1/Ttc3/Suds3/Pkp3/Hmg20b/Mapkapk3/Srd5a1/Tspan2/Asap1/Npnt/Arhgdia/Rec8/Zcchc14/Arhgef2/Pdgfa/Tor3a/Mllt6/Serf1/Phf23/Arhgef40/Dnal1/Cebpg/Ptprs/Gnas/Surf6/Myo19/A930001C03Rik/Cpeb1/Sh3bp5l/Slc35e3
RPA2_TARGET_GENES	2	2/961	36/12153	1	Tpst1/Ppfibp1
SOX15_TARGET_GENES	1	1/961	19/12153	1	Mpzl1
DLX1_TARGET_GENES	16	16/961	241/12153	1	Tsku/Rab13/Rab4a/Phf13/St3gal2/Gpc1/Arid3a/Atxn7l3/Ttc17/Pkdcc/Rpl5/Utp4/Tbkbp1/Zfp687/Spred3/Tmbim1
UBN1_TARGET_GENES	4	4/961	69/12153	1	Abcg2/Tpd52/Dynlt1b/Akip1
GLI2_TARGET_GENES	69	69/961	955/12153	1	Mfap3l/Tmem51/Abcg2/Lgals1/Slc12a5/Tomm40l/Gtf2ird1/App/Tbc1d24/mt-Rnr1/Lpcat3/Frat1/Mat2a/Dnm1/Tle3/Entpd6/Kctd2/Whrn/Khk/Pafah1b3/Arhgef16/Dpy19l1/Txnl4a/Trip6/Phospho1/Pparg/Gnl1/Gm15706/Ugp2/Dbndd2/Carmil1/Eef2kmt/Fhl3/Map4k4/B4galt3/Alyref2/Lrig1/Kdsr/Fam234a/Zc3h7b/Iffo2/Rgma/Ybx2/Arl6/B4gat1/Nlgn2/Mpz/Gm11205/Zbtb4/Ppm1m/Aifm2/Foxn3/Pkdcc/Arhgef2/Spred2/Fam222b/Pnkp/Slc12a4/Skil/Usp2/mt-Rn…
ZFP874A_TARGET_GENES	27	27/961	394/12153	1	Samd10/Tyw1/Mpi/Syt3/Rab27a/Amigo1/Pou6f1/Tpd52/Tbl3/Gm15411/Map4k4/Tcea2/Dnaaf9/Nudt1/Med18/Pkdcc/Uvrag/Aifm3/Spry4/Ppp2r5c/Pi4ka/Cln3/Pygb/Surf6/Pdk1/Prkab1/Mical2
HOXC10_TARGET_GENES	7	7/961	115/12153	1	Haus4/Galnt7/Crlf2/Rgma/Zc4h2/Msrb3/mt-Rnr2
RCOR2_TARGET_GENES	65	65/961	905/12153	1	Mypop/Slc6a9/St6galnac4/Scamp5/Zcwpw1/Peds1/Abhd6/Cadm4/Gstm1/Dhrs13/Pde4a/Lpcat3/Hapln4/Entpd6/Psat1/Hexa/Gm15912/Txnl4a/Anp32e/Zfp810/Bmp6/Golm1/Mrnip/Tppp/Srxn1/Cd63/Atp9a/Camk1/Sh3bgrl2/Hexim1/Spata24/Anxa7/Ube2q1/B4gat1/Glrx5/Gm11205/Myef2/Dapk2/Syt12/Tor1a/Arid3a/Mief2/Akip1/Arhgef2/Haghl/Mllt6/Slc31a2/Fnip2/Dhrs7/Fam43a/Exd1/Cebpg/Arhgap23/Ptprs/Hoga1/Zfp623/Cdipt/Traf2/Surf6/Upp1/Osbpl5/T…
NDUFS2_TARGET_GENES	5	5/961	86/12153	1	Ciapin1/B4gat1/Arhgef2/Rhot2/Dpp7
KLF15_TARGET_GENES	14	14/961	217/12153	1	Dipk1a/Reep3/Ssc4d/Acaca/Dynlt2b/Samd1/Rest/Plin5/Eefsec/Esyt1/Mex3d/Pdlim7/Dnal1/Ern1
ZFP872_TARGET_GENES	1	1/961	21/12153	1	Exosc2
TEX10_TARGET_GENES	108	108/961	1475/12153	1	Gm35986/Inafm2/Miga1/Elovl6/Zdhhc2/Scamp5/Mpzl1/Mfap3l/Ikbip/Ak4/Abhd6/Chpf/Dhrs13/Pde4a/Tle6/Tpd52/Rrm2/Slc30a1/Rarg/Slc3a2/Phf13/Dusp4/Peli3/Hexa/Afg1l/Gm15912/Hpcal1/Misp3/Sgk1/Ssc4d/Ywhah/Ephb4/Slc25a33/Acaca/Exoc8/Pigp/Anp32e/Plec/Entpd5/Shfl/Tsen54/Gm15706/Slc25a30/Gm19426/Capns1/Ugp2/Spsb4/Ttc3/Klf16/Hspg2/Rcbtb2/Wdr76/Tppp/Map4k4/Alyref2/Ehd1/Igf2bp2/Ppfibp1/Sulf2/Zfp777/St3gal2/Aplp2/Asa…
ND5_UNIPROT_A0A023J5X2_UNREVIEWED_TARGET_GENES	33	33/961	480/12153	1	Tcf24/Ikbip/Chpf/Rnd2/mt-Rnr1/Tspan17/Pigp/Pgap3/Gnl1/Gm15706/Ell3/Rnf24/Wdr76/Ccdc189/Lrrc8a/Nmrk1/Fez2/Ghdc/Mmgt2/Morn1/Nr2c2ap/Uvrag/Pdgfa/6330403L08Rik/Slc12a4/Usp2/mt-Rnr2/Fam102a/Ubtd1/Arl16/Myo19/Dyrk2/Htra2
SRSF1_TARGET_GENES	30	30/961	440/12153	1	Gstp1/Lrrc28/Gpi1/Abcg2/Rnd2/Itga6/Sowahb/Mipol1/Dynlt1b/Shfl/Ssh1/Actn1/Crat/Gng12/Ciapin1/B4gat1/Abraxas1/Atf5/Mthfd2l/Plin5/Rffl/Ralgapa2/Kif3a/Dok4/Tdrp/Ssbp3/mt-Rnr2/Psip1/Rbm38/Tubgcp6
GM14296_TARGET_GENES	10	10/961	162/12153	1	Tyw1/Myo1c/Amigo1/Acer2/Gga2/Pigb/Med18/Rpl5/Uvrag/Tatdn2
ZFP595_TARGET_GENES	29	29/961	430/12153	1	Tyw1/Mpi/Syt3/Amigo1/Abcb9/Misp3/Gys2/Tspan17/Anp32e/Osbpl7/Map4k4/Nudt1/Thra/Pik3cb/Pierce2/Rffl/Pkdcc/Tgoln1/Cdc42ep1/Ppp2r5c/Maged1/Pi4ka/Gnas/Cln3/Surf6/Slc25a19/Eif2d/Tatdn2/Gse1
PCGF3_TARGET_GENES	56	56/961	797/12153	1	Syngr1/Zcwpw1/Dnase2a/Abcg2/Pou6f1/Tle6/Mttp/Slc3a2/Whrn/Rad51b/Car14/Hexa/Dynlt1b/Brap/Trip6/Slc25a33/Pigp/Dynlt2b/Ankrd24/Osbpl7/Ugp2/Comtd1/Ttc3/Srd5a1/Acsf2/Wee1/Slc9a2/Gga2/Tdrkh/Ube2q1/Ybx2/Plbd2/Ano6/Mrpl2/Gdpd1/Mief2/Fosl2/Akip1/Uvrag/Tbkbp1/Fam117b/Agtrap/mt-Rnr2/Serf1/Irak3/Ubtd1/Ptprs/Gnas/1700030C10Rik/Tpp1/Cln3/Nudcd3/Laptm4b/Dpp7/Slc35e3/Gse1
TLX1_TARGET_GENES	19	19/961	293/12153	1	Col27a1/Rrm2/Clpb/Mogat1/Cd63/Ccp110/Rtn3/Esrra/St3gal2/Mrpl2/Svbp/Clcf1/Tceal9/Ranbp10/Ssbp3/Tmem115/Zfp84/Smyd2/Ttc1
NFE2_TARGET_GENES	25	25/961	377/12153	1	Zcwpw1/Peds1/Gstm1/Cbr3/Glrx/Calr3/Mogat1/Pla2g6/Srxn1/Ehd1/Smim3/Tedc2/Slc39a4/Dapk2/Myo1e/Thra/Nqo1/Clcf1/Btnl9/Flot1/Stoml1/Arhgap23/Neu2/Crcp/Pxmp4
KLF6_TARGET_GENES	8	8/961	137/12153	1	Alpl/C030014I23Rik/2010204K13Rik/Ugp2/Ppfibp1/Ralgapa2/Sdr9c7/Tpd52l1
VSX2_TARGET_GENES	61	61/961	869/12153	1	Miga1/Clstn3/Elovl6/Slc6a8/Lrrc28/Ppp1r1b/Mfap3l/Rorc/C77080/Mta3/Cyb5r1/Abcg2/Crym/Tmem198b/Gtf2ird1/Frat1/Osbp2/Lsm10/Trib3/Rarg/Ttl/Reep3/Pbx2/Rcc2/Capns1/Carmil1/Kdr/Bahd1/Galnt7/1700001C19Rik/Esrra/Rfc4/Mif/Slc9a2/Tedc2/Tdrkh/Asap1/Nudt1/Nlgn2/Kctd15/Thra/Rft1/Med18/Camk2n1/Pkdcc/Zcchc14/Mllt6/Slc12a4/Skil/Cntnap1/Neu2/Gnas/Mme/Tmem260/Nudt18/Zfp84/Dst/Sh3bp5l/Smyd2/Txndc12/Tatdn2
BRD3_TARGET_GENES	30	30/961	450/12153	1	Sesn2/Rab13/1700120C14Rik/Cdk18/Cox7a1/Fam216a/Slc17a5/Dcakd/Colgalt1/B4galt3/Amn1/Alyref2/Pigf/Ccp110/Osgin1/Pierce2/Cdpf1/Nsmf/Crybg2/mt-Rnr2/Bap1/Adrb2/Zfp623/Spint2/Miga2/Gfod2/Srgn/Gse1/Ttc1/Mical2
RHOX11_TARGET_GENES	1	1/961	24/12153	1	Pla2g6
WDR5_TARGET_GENES	31	31/961	466/12153	1	Zcwpw1/Gde1/Dipk1a/Il1rap/Plekhb2/Mttp/Trib3/Hexa/Pigp/Ntmt1/Ugp2/Ttc3/Hmg20b/Klf16/Zfp41/Sh3bgrl2/Impdh1/Tdrkh/Ube2q1/Glrx5/Ltbr/Gkap1/Pogk/Rpl5/Ung/Actr1b/Serf1/Irak3/Ptprs/Osbpl5/Clptm1
PHF13_TARGET_GENES	1	1/961	25/12153	1	Alpl
RTF1_TARGET_GENES	16	16/961	258/12153	1	Spaca6/Peds1/Klf16/Wee1/B4gat1/Gpc1/Ankrd46/Rpl5/Arhgef2/Pdlim7/Mllt6/Bap1/Dst/Txndc12/Vmp1/Tpm1
HNF4G_TARGET_GENES	86	86/961	1212/12153	1	Tkfc/2010003K11Rik/Gstm3/Cd9/Cyp2b10/Elovl6/Slc6a8/Gstm4/Il17rb/Pklr/Slc2a5/Gde1/Tmem51/C77080/Slc26a6/Arsg/Gas2l1/Kalrn/Rnd2/Plekhg6/Pou6f1/Mttp/Lpcat3/Cyp3a11/Tpd52/B3gnt3/Dnm1/Slc30a1/Rarg/Bri3/Src/Pafah1b3/Arhgef16/Cblc/Aqp1/Lrp4/Cox7a1/Sgk1/Fbxw9/Gnl1/Plec/Entpd5/4933404O12Rik/Akr1c14/Sec22c/Crat/Ak2/Sptlc1/Gsdme/Fcsk/Wee1/Plk5/Rest/Hdac11/Slc9a2/Bmp2k/Ciapin1/Etfbkmt/Mpz/Ltbr/Nos1ap/Rnf103/…
HSF1_TARGET_GENES	56	56/961	811/12153	1	Proca1/Morc4/Zdhhc2/Spaca6/Lrrc28/Ggh/Tmie/Pfkl/Plod1/Ociad2/Hspb1/Abcg2/Castor1/Ergic1/Plin3/Tbl1x/Slc16a13/Itga6/Peli3/Sema6b/Slc66a1/Slc27a4/Ywhah/Anp32e/Pla2g6/Dbndd2/Colgalt1/Fgfrl1/Cep97/Wee1/Lmf2/Rfc4/B4galt5/Rbms2/Asap1/B4gat1/Ankrd46/Gm11205/Gcnt2/Umps/Ttc17/Isyna1/Mrps6/Slc31a2/Wdr24/Efnb1/mt-Rnr2/Maged1/Tmed8/Tsen34/Zfp623/Laptm4b/Rbm38/Clptm1/Htra2/Tmbim1
DDX5_TARGET_GENES	2	2/961	45/12153	1	Hexa/Ube2q1
SOX13_TARGET_GENES	2	2/961	45/12153	1	Pex5/Dnaaf9
ZFP738_TARGET_GENES	2	2/961	45/12153	1	Zfp428/Tsen34
ZFP92_TARGET_GENES	59	59/961	853/12153	1	Cd9/Nme4/Gpi1/Myo1c/Ak4/Rab27a/Ergic1/Gtf2ird1/Amigo1/Pou6f1/Tpd52/Src/Abcb9/Nsun4/Car11/Slc35d1/Misp3/Ssc4d/Tspan17/Anp32e/Ephb6/Tsen54/Capns1/Hmg20b/Exosc2/Rfc4/Tcea2/Anxa7/Dnaaf9/Nudt1/Zfp428/Rffl/Med18/Slc29a2/Msrb3/Aifm3/Tgoln1/Crybg2/Mgst3/Cdc42ep1/Acaa1b/Fam102a/Pcsk6/Tgfbr2/Spry4/Ppp2r5c/Pi4ka/Gnas/Rnf157/Cln3/Surf6/AI661453/Dst/Slc25a19/Eif2d/Pdk1/Nicn1/Tatdn2/Gse1
ZFP989_UNIPROT_H3BLB0_UNREVIEWED_TARGET_GENES	1	1/961	26/12153	1	Lhx6
BAZ1A_TARGET_GENES	25	25/961	388/12153	1	Cyb5r1/Abcg2/Nt5c3b/Dynlt1b/Brap/AI506816/Acaca/Spata2/Rnf24/Galnt10/Srd5a1/Lrrc3/Impa2/Rfc4/Tdrkh/Etfbkmt/Sh3bgr/Eefsec/Kif3a/Mgst3/mt-Rnr2/Arhgap23/Cul7/Acer3/Myo19
SOX6_TARGET_GENES	9	9/961	159/12153	1	Abcg2/Lpcat3/Plec/Pla2g6/Hdac11/St3gal2/Tedc2/Mief2/Nudcd3
DMRT1_TARGET_GENES	85	85/961	1209/12153	1	Fbxo44/Sesn2/Il17rb/Gpi1/Mta3/Necab1/Clip2/Lsm11/Arsg/Tmc7/Kalrn/Ccnf/Mttp/Rilpl2/Nenf/Tle3/Lsm10/Tcim/Src/Cadm1/Gsta4/Sgk1/AI506816/Kdm2b/Anp32e/Plec/Ccm2/Il1a/Ell3/Mapkapk3/Ak2/Dennd11/Rcbtb2/Map4k4/B4galt3/Amn1/Igf2bp2/Cep97/Lrrc8a/Bahd1/Gm15638/Fam199x/Slc9a2/St3gal2/Ndufa4l2/Ciapin1/Arl6/B4gat1/Glrx5/Ripk4/2900089D17Rik/Nos1ap/Myef2/Thra/Zfp750/Ppm1m/Mmgt2/Morn1/Foxn3/Rec8/Cdc14a/Plxna3/Ung/…
MYEF2_MYEF2L_TARGET_GENES	50	50/961	738/12153	1	Atp2b2/Dusp3/Nme4/Gpr108/Ergic1/Kalrn/Rab13/Mttp/Pfkm/Tle3/Rilpl1/Entpd6/Slc3a2/Itga6/Rad51b/Fam216a/Ssc4d/Rcc2/Ywhah/Gfus/Pex5/Plec/Plekha1/Map4k4/Inppl1/Kdsr/Esrra/St3gal2/Asap1/Arid3a/Cdpf1/Get1/Spred2/Atp1a1/Usp2/Ssbp3/Ccdc28b/Maged1/Cbx7/Neu2/Gnas/Arl16/Nudcd3/Tgm2/Slc25a19/Ric8a/Pars2/Vmp1/Htra2/Tnfaip1
HOXA11_TARGET_GENES	3	3/961	65/12153	1	Klhdc3/Txnl4a/Ssbp3
ZFP599_TARGET_GENES	11	11/961	192/12153	1	Dnase2a/Hspb1/Capns1/Ier3/Spata24/Nqo1/Gdpd1/Gcnt2/Ttc17/Slc12a4/Tatdn2
PCGF5_TARGET_GENES	33	33/961	509/12153	1	Hmga1/Slc6a8/Cbarp/Myo1c/Epb41l1/Gstm1/Dhrs13/Tomm40l/Tbc1d24/Dnm1/Tle3/Celsr1/Cox7a1/Hmg20b/Lrig1/Fcsk/Samd1/Rfc4/B4galt5/Cox6b2/Slc2a8/Gm11205/Dapk2/Nqo1/Pik3cb/Arhgef2/Isyna1/Bap1/Cul7/Rtkn/Dpp7/Prkag1/Tatdn2
HEXIM1_TARGET_GENES	15	15/961	254/12153	1	Hmga1/Myo1c/Tsc22d1/Fam216a/Ugp2/Grina/Ciapin1/B4gat1/Vamp5/Mrpl2/Fosl2/Morn1/Atxn7l3/Ttc17/Ddit4
SPIB_TARGET_GENES	12	12/961	210/12153	1	Cyp46a1/Cnp/Slc16a6/Tsen54/Ehd1/Col15a1/Gpd2/Gusb/Esyt1/Sec14l1/Fbp2/Trim7
PPARGC1A_TARGET_GENES	88	88/961	1262/12153	1	2010003K11Rik/Slc2a4/Tsku/Gde1/Mpi/Gpi1/Myo1c/Asns/Lyve1/Scn1b/Col27a1/Tpm2/Lgals1/Ttc23/Slc12a5/Gas2l1/Tomm40l/Gtf2ird1/Tle6/Tpd52/Gss/Rrm2/Tpst1/H13/Afg1l/Alkbh6/Cox7a1/Plekha8/Slc25a33/Acaca/Plec/Calr3/Il1a/Tsen54/Sema3b/Capns1/Bin1/Fam234b/Pla2g6/Steap2/Carmil1/Srxn1/Cdc42ep2/Lrig1/Acer2/Impa2/Esrra/Rfc4/Cda/Hdac11/Spata33/Asap1/Etfbkmt/Sh3bgr/Dapk2/Mtg1/Rft1/Pik3cb/Fosl2/Fuz/Foxn3/Get1/Ung/A…
GM14393_TARGET_GENES	1	1/961	30/12153	1	Dcakd
SATB2_TARGET_GENES	2	2/961	51/12153	1	Ano6/Etnk1
BRWD1_TARGET_GENES	12	12/961	215/12153	1	Rita1/2510009E07Rik/Ehd1/Lrrc8a/Irak3/Faap100/Pi4ka/Fkbpl/0610043K17Rik/Nudcd3/Dpp7/Txndc12
MYO1C_TARGET_GENES	2	2/961	56/12153	1	mt-Rnr1/mt-Rnr2
SOX30_TARGET_GENES	50	50/961	769/12153	1	Spats2/Tmem107/Pwwp2b/Dipk1a/Pals2/Spag4/Klhdc3/Frat1/Src/Phf13/Dusp4/Nsun4/Dpy19l1/Ywhah/Phospho1/Anp32e/Gna12/Srd5a1/Plxdc1/Colgalt1/Fhl3/Syde2/Nmrk1/Lmo4/Bmp2k/Mast3/Stau2/Asap1/Ube2q1/Pik3cb/Mthfd2l/Atxn7l3/Bbs5/Utp4/Mgll/Actr1b/Fnip2/Usp2/Tgfbr2/Cfap20/Slc66a2/Zfp687/Map1lc3a/Bap1/Cbx7/Mme/Dipk2a/Cpeb1/Bmi1/Tatdn2
HSF2_TARGET_GENES	1	1/961	35/12153	1	Homez
LYL1_TARGET_GENES	78	78/961	1154/12153	1	Syngr1/Hmga1/Dusp3/Lyve1/Nck2/Chpf/Scn1b/Mgat4b/Lgals1/Dhrs13/Ptges/Tle6/Mttp/Tpd52/Dnm1/Tle3/Rarg/Tbl3/Cblc/Pgap3/Ccm2/Spata2/Capn5/Capns1/Ell3/Spsb4/Mogat1/Pla2g6/Pkp3/Mapkapk3/Rnf24/Ier3/Rcbtb2/Acsf2/Ehd1/Galnt7/Man2a2/Smim3/Asap1/Nudt1/Mrpl2/Eif4ebp1/Col15a1/Mmgt2/Fosl2/Rffl/Erich1/Kif3a/Arhgef2/Arhgap4/Btnl9/Fam222b/Slc31a2/Tbkbp1/Nphp1/Tgfbrap1/Mfsd7a/Cnr2/Flot1/B9d2/Fbp2/Cdk2ap1/Ccdc9b/Rip…
ZFP953_TARGET_GENES	58	58/961	881/12153	1	Slc34a2/Cryl1/Mpi/Myo1c/Plekhb2/Slc12a5/Ergic1/Amigo1/Tle6/Mttp/Plekhb1/Tpd52/Tle3/Src/Abcb9/Tbl3/Cblc/Gys2/Pparg/Anp32e/Slc22a7/Gm15411/Osbpl7/Ell3/Ttc3/Pigx/Exosc2/Rbms2/Impdh1/Anxa7/Ddx20/Dnaaf9/Nudt1/Glrx5/Smarcd3/Mkrn2os/Rffl/Med18/Kdm5b/Rec8/Uvrag/Msrb3/Tgoln1/Zcchc14/Spred2/Pnkp/Cdc42ep1/Usp2/Pcsk6/Ppp2r5c/Pi4ka/Cln3/Surf6/Eif2d/Pdk1/Nicn1/Prkag1/Tatdn2
ZFP457_TARGET_GENES	6	6/961	130/12153	1	Nme4/Mpi/Amigo1/Nsun4/Pigb/Pi4ka
ELK4_TARGET_GENES	46	46/961	721/12153	1	Miga1/Lrrc28/Tomm40l/Cadm1/Slc17a5/Pbx2/Dynlt2b/Mfsd13a/Rph3al/Chd4/Pla2g6/Rnf24/Srd5a1/Large2/B4galt3/Lrrc8a/Sulf2/Exosc2/Zdhhc16/Mast3/Poglut1/Ghdc/Ciapin1/Etfbkmt/Nqo1/Tor1a/Plin5/Zfp750/Pierce2/Morn1/Fuz/Bbs5/Gusb/Tdrp/Ranbp10/Tecpr2/Zfp958/mt-Rnr2/Cfap20/Ddit4/Pi4ka/Cln3/Nudcd3/Capzb/Mrpl10/Sppl2a
GLI3_TARGET_GENES	48	48/961	753/12153	1	Cnp/Cyb5r1/Gstm1/Ergic1/Tomm40l/Tbc1d24/Mat2a/Tbl1x/Nt5c3b/Entpd6/Khk/Dynlt1b/Cyp39a1/Wdr35/Fam216a/Trip6/Phospho1/Exoc8/Pigp/Dynlt2b/Ttc3/Suds3/Dcakd/Srxn1/Lrrc8a/Ppfibp1/Gsdme/Spata24/Stau2/Mpz/Myef2/Wwc2/Camk2n1/Plxna3/Fam222b/Usp2/Fam117b/Fam102a/Irak3/Trnau1ap/Brca2/Marchf2/Cdipt/Tpd52l1/Mfsd5/Prkag1/Gse1/Htra2
ZFP709_TARGET_GENES	5	5/961	117/12153	1	Tbl3/Gys2/Ssc4d/Fam102a/Tatdn2
DNMT1_TARGET_GENES	3	3/961	81/12153	1	Kalrn/Tsc22d1/Arhgef40
HELLS_TARGET_GENES	3	3/961	82/12153	1	Mat2a/Map4k4/Zfp750
ARID4B_TARGET_GENES	40	40/961	650/12153	1	Hmga1/Ikbip/Fam83f/Tsc22d1/Adck5/Whrn/H13/Eno3/Unc119b/Afg1l/AI506816/Gm7160/Pgap3/Plec/Golm1/Tsen54/Comtd1/Crat/Syde2/Igf2bp2/Inppl1/Fez2/Poglut1/Slc2a8/Prkce/Rnf103/Thra/Gkap1/Arid3a/Rpl5/Ung/Pdgfa/6330403L08Rik/Ssbp3/Fam102a/Gnas/Tshz2/Miga2/Dyrk2/Gse1
AHCY_AHCYL_TARGET_GENES	4	4/961	103/12153	1	Lpcat3/Rad51b/Cdca7/Rpl5
HOXC9_TARGET_GENES	16	16/961	300/12153	1	Enpp3/Tle3/Tcim/Reep3/Alyref2/Lrig1/Rgma/Mpped2/Nudt1/Cdca7/Dapk2/Gcnt2/Angel1/Slc31a2/Tshz2/Wdr6
SMCHD1_TARGET_GENES	2	2/961	66/12153	1	Crlf2/Gm11205
NR5A1_TARGET_GENES	85	85/961	1287/12153	1	Gm35986/Gask1a/Mypop/Morc4/Elovl6/Megf8/Nme4/Retsat/Elmod3/Tmie/Gde1/Rita1/Lsm11/Mgat4b/Rab27a/Rtn2/Nmral1/Ergic1/Gtf2ird1/Pomgnt2/Rassf8/Nenf/Rarg/Src/Asb16/Mfsd2a/Cyp39a1/Kdm2b/Ywhah/Slc52a2/Entpd5/Prkx/Capn5/Osbpl7/Hmg20b/Mapkapk3/Klf16/Crat/Carmil1/Galnt10/Alyref2/Nmrk1/Gng12/Sulf2/Esrra/Tspan2/Zc3h7b/Lmo4/Bmp2k/Aplp2/Asap1/Ciapin1/Ybx2/Ano6/Myef2/Pigb/Prkce/Zfp746/Rnf103/Inpp5a/Thra/Gkap1/Mt…
TEAD2_TARGET_GENES	25	25/961	442/12153	1	Dusp3/Zcwpw1/Lrrc28/Gde1/Rorc/Il1rap/Ttc23/Castor1/Dnm1/Abca7/1700120C14Rik/Prim1/Ankrd24/Prkx/Comtd1/Srd5a1/B4galt3/Aplp2/Asap1/Syt12/Inpp5a/Gcnt2/Fosl2/Spred2/Zfp687
ZBTB24_TARGET_GENES	2	2/961	68/12153	1	Mmd2/Cdca7
TBX4_TARGET_GENES	4	4/961	111/12153	1	Klhdc3/Ephb4/Pierce2/Wdr24
PEX2_TARGET_GENES	72	72/961	1126/12153	1	Proca1/Spaca6/Dusp3/Extl1/Rita1/Nmral1/Gas2l1/Ergic1/Kalrn/Lpcat3/Frat1/Mat2a/Dnm1/Tle3/Abca7/Psat1/Saal1/Kctd2/Nsun4/Fbxw9/Rcc2/Ywhah/Plekha8/Plec/Mrnip/Tsen54/Gm15706/Ell3/Rnf24/Galnt10/Col13a1/Srxn1/Colgalt1/Map4k4/Ehd1/Samd1/Rfc4/Gpc1/Abraxas1/2900089D17Rik/Tmem63a/Atf5/Rft1/Tor1a/Npnt/Fosl2/Slc1a4/Nr2c2ap/Ttc17/Zcchc14/Arhgef2/Gm16062/Tor3a/Pex11b/Pnkp/Oit3/Mblac1/Arhgef40/Arhgap23/Gnas/Psip…
GM14401_TARGET_GENES	2	2/961	73/12153	1	Abhd8/Nudt18
NFATC2_TARGET_GENES	47	47/961	777/12153	1	Mypop/Cryl1/Sesn2/Lrrc28/Myo1c/Scn1b/Slc26a6/Rnd2/1700017B05Rik/Slc16a13/Glrx/Cystm1/Rilpl2/Slc3a2/Pgap6/Nsun4/Cox7a1/Slc17a5/Sgk1/Reep3/Kdm2b/Plec/Capn5/Carmil1/Ier3/Rcbtb2/Ehd1/Mfsd6/Inpp5a/Ftl1-ps1/Ggt6/Col15a1/Cdc14a/Arhgap4/Isyna1/Spred2/Slc31a2/Sec14l1/Cdk2ap1/Sap30/Ripor1/Get3/Engase/Cln3/Pygb/Tbc1d25/Sh3bp5l
ZFP979_UNIPROT_Q8K293_UNREVIEWED_TARGET_GENES	3	3/961	95/12153	1	Arsg/Psat1/Pdlim7
ID2_TARGET_GENES	73	73/961	1146/12153	1	Hmga1/Ddhd2/Zcwpw1/Mfap3l/Tyw1/Dnase2a/Cbarp/Lsm11/Dhrs13/Tbc1d24/Tsc22d1/Pou6f1/Rrm2/Tpst1/Kctd2/Tubg1/Cblc/Slc27a4/Txnl4a/Brap/Plekha8/Phospho1/Exoc8/Pgap3/Ssh1/Tsen54/Gm15706/Capns1/Suds3/Crat/Large2/Syde2/Alyref2/Ehd1/Ppfibp1/Rtn3/Rest/St3gal2/Hexim1/Gpc1/Nudt1/Eid2b/Mtg1/Thra/Gdpd1/Etnk1/Arid3a/Mmgt2/Arhgdia/Akip1/Pogk/Ralgapa2/Slc25a10/Tbkbp1/Cdc42ep1/Sec14l1/Cd55/Kdf1/Cul7/Rnf157/Zfp623/Cd…
ZFP322A_TARGET_GENES	2	2/961	74/12153	1	Tcea2/Akip1
ZFP984_TARGET_GENES	3	3/961	96/12153	1	Slc3a2/Tcea2/Spry4
ZFP935_TARGET_GENES	36	36/961	631/12153	1	Cd9/Syne4/Tyw1/Mpi/Cyb5r1/Rab27a/Pou6f1/Tpd52/Lsm10/Tbl3/Cox7a1/Misp3/Gys2/Tspan17/Anp32e/Ankrd24/Snhg14/Rfc4/Impdh1/Gga2/Dnaaf9/Nudt1/Plbd2/Smarcd3/Med18/Tgoln1/Mgst3/Cdk2ap1/Ppp2r5c/Rgs16/Ubap1/Cln3/Pygb/Acer3/Tatdn2/Gse1
SOX10_TARGET_GENES	84	84/961	1315/12153	1	Adam11/Miga1/Slc6a9/Cryl1/Cnp/Rhoc/Extl1/Tyw1/Cbarp/Nck2/Arsg/Ttc23/Gas2l1/Plin3/Mat2a/Hapln4/Tbl1x/Nt5c3b/Tle3/Adck5/Saal1/Abcb9/Me1/AI506816/Kdm2b/Plekha8/Ankrd24/Slc35b2/Mrnip/Sema3b/Ugp2/Comtd1/Mogat1/Suds3/Dcakd/Carmil1/Galnt10/Ier3/Sptlc1/Srxn1/Cd63/Lrrc8a/Acot2/Moap1/Rfc4/Tcea2/Gga2/Ddx20/Etfbkmt/Nlgn2/Glrx5/Gm11205/Kctd15/Mtg1/Etnk1/Col15a1/Fosl2/Tnfrsf19/Atxn7l3/Ttc17/2210016L21Rik/Kdm5b…
ZFP64_TARGET_GENES	24	24/961	452/12153	1	Capn1/Slc12a5/Pde4a/Gss/Clpb/Slc17a5/Ptp4a3/Dnajc12/Rfc4/St3gal2/Mtg1/Ttc17/Plxna3/Pdgfa/Cd151/Brca2/Ormdl3/Bap1/Tsen34/Zfp189/Pdk1/Tubgcp6/Tatdn2/Htra2
NKX3_2_TARGET_GENES	49	49/961	822/12153	1	Tyw1/Plod1/Plekhb2/Tmem198b/Ptges/Glrx/Rarg/Hpcal1/Sgk1/Slc52a2/Plec/Dcakd/Cd63/Syde2/Igf2bp2/Ccp110/Clp1/Ankrd46/Gm11205/Inpp5a/Nqo1/Slc1a4/Gpd2/Rpl5/Arhgef2/Tor3a/Fnip2/Tgfbrap1/Oit3/Usp2/Sec14l1/Flot1/mt-Rnr2/Serf1/Phf23/Ripor1/Ormdl3/Spred3/Tsen34/Rtkn/Mme/Cln3/Ric8a/Smyd2/Tnfrsf12a/Vmp1/Sppl2a/Mical2/Htra2
ZFP986_UNIPROT_L7MUC9_UNREVIEWED_TARGET_GENES	5	5/961	141/12153	1	Cd9/Mpi/Gstp2/Tbl3/Surf6
E4F1_TARGET_GENES	4	4/961	122/12153	1	Dnase1l1/Bbs5/Faap100/Slc25a19
HOXC12_TARGET_GENES	67	67/961	1088/12153	1	Cd9/Alpl/Sesn2/Tmie/Syne4/Dnase2a/Mta3/Ergic1/Amigo1/Tbc1d24/Ccnf/Pex11a/Bbs4/Tpd52/Nt5c3b/B3gnt3/Itga6/Car14/Car11/Rcc2/Ccm2/Tsen54/Ell3/Spsb4/Ttc3/Mogat1/Ak2/Dennd11/Amn1/Acsf2/Fam234a/Mif/Impdh1/Asap1/Ube2q1/Dnaaf9/Ankrd46/Gm11205/Dapk2/Atf5/Etnk1/Mmgt2/Rffl/Angel1/Pkdcc/Plxna3/Arhgap4/1190005I06Rik/Meak7/Slc12a4/Phf21b/Flot1/mt-Rnr2/Irak3/Ddit4/Tmed8/Ormdl3/Gnas/Rtkn/Acad12/Nudcd3/Dpp7/Capzb/…
ZFP652_TARGET_GENES	61	61/961	1010/12153	1	Lepr/Rab3d/Cyp46a1/Slc6a8/Tsku/Peds1/Asns/Gpr108/Syt3/Nck2/Slc12a5/1700017B05Rik/Tle3/Clpb/Pgap6/Phf13/Whrn/Car11/Slc27a4/Slc25a33/Pparg/Entpd5/Calr3/Plekha1/Capn5/Fam234b/Pygo1/Dcakd/Syde2/Alyref2/Zfp777/Plk5/Rest/Impdh1/Asap1/Ube2q1/Zdhhc8/Gpc1/Nlgn2/Rnf103/Ankrd13b/Etnk1/Pierce2/Ralgapa2/Mgll/Slc31a2/Tgfbrap1/Sec14l1/Ormdl3/Tmem115/Mme/Zfp189/Adssl1/Nox4/Smyd2/Bmi1/Tpgs2/Txndc12/Htra2/Tnfaip1/…
GCM2_TARGET_GENES	52	52/961	885/12153	1	Syngr1/Scamp5/C77080/Asns/Chpf/Mgat4b/Gas2l1/Kalrn/Lpcat3/Osbp2/Slc3a2/1700120C14Rik/Src/Gm15912/Dynlt1b/Cyp39a1/Ywhah/Entpd5/Calr3/Tsen54/Capns1/Ttc3/Tppp/Amn1/Alyref2/Rfc4/St3gal2/Ciapin1/Dnaaf9/Eid2b/Atf5/Eif4ebp1/Gpd2/Eefsec/Zcchc14/Tbkbp1/Zfp958/Phf23/Cntnap1/Ubtd1/Sap30/Cebpg/Bap1/Gnas/Xpc/Syp/Marchf2/Miga2/Sh3bp5l/Tatdn2/Vmp1/Tpm1
ZFP456_TARGET_GENES	1	1/961	61/12153	1	Dynlt1b
TOX2_TARGET_GENES	47	47/961	815/12153	1	Ddhd2/Cbarp/Camk2n2/Plekhb2/Klhdc3/Itga6/Dusp4/Khk/Slc16a6/Plec/Farp1/Ntmt1/Capns1/Mogat1/Pla2g6/Sptlc1/Colgalt1/Alyref2/Ehd1/Lrig1/Lrrc8a/Crlf2/Acot2/Samd1/St3gal2/Ube2q1/Ddx20/Dnaaf9/Plbd2/Arid3a/Fosl2/Morn1/Atxn7l3/Erich1/Esyt1/Mllt6/Oit3/Skil/Rhot2/Ern1/Arl16/Bmi1/Txndc12/Prkag1/Prkab1/Vmp1/Htra2
CRELD1_TARGET_GENES	64	64/961	1064/12153	1	Gm35986/Elovl6/Zcwpw1/Cnp/Gm18635/Ikbip/Dipk1a/Bri3bp/Tlr12/Mttp/Tpd52/Cystm1/Rilpl2/Psat1/Pgap6/Itga6/Fam216a/Slc17a5/Slc16a6/Slc35b2/Mfsd13a/Pacc1/Il1a/Actn1/Gm15706/Sema3b/Ell3/Mogat1/Chd4/Galnt10/Ier3/Rcbtb2/Ehd1/Ppfibp1/Sulf2/Dnajc12/Esrra/Pitpnm1/Flt4/Asap1/Slc45a3/Col15a1/Ppm1m/Nr2c2ap/Cdc14a/Erich1/Gusb/Arhgef2/Tor3a/Tbkbp1/Cask/Zfp958/Phf23/Arhgef40/Dnal1/Cebpg/Engase/Cln3/Laptm4b/Zfp84/…
LHX6_TARGET_GENES	72	72/961	1187/12153	1	Hmga1/C030014I23Rik/Tsku/Pfkl/Cbarp/Dipk1a/Mgat4b/Dhrs13/Tsc22d1/Tle6/Tpd52/Sowahb/Tubg1/Rad51b/Cadm1/Pbx2/Slc52a2/Gm7160/Trip6/Acaca/Pigp/Tsen54/Gm15706/Pycr1/Ttc3/Chd4/Hmg20b/Cyp2j9/Ak2/Plxdc1/Map4k4/Bahd1/Bmp2k/Poglut1/Stau2/Dnaaf9/Plbd2/Abraxas1/Ankrd46/Wwc2/Kctd15/Rnf103/Mrpl2/Rft1/Svbp/Mmgt2/Med18/Akip1/Aifm2/Camk2n1/Uvrag/Get1/Gm12454/Actr1b/Fnip2/Flot1/B9d2/Cfap20/Ubtd1/Sap30/Maged1/Ptprs…
OVOL2_TARGET_GENES	27	27/961	526/12153	1	Lrrc28/Ikbip/Gpr108/Abcg2/1700017B05Rik/Gss/Psat1/Rad51b/Wdr35/Fam216a/Ywhah/Plec/Capns1/Lrrc8a/Acot2/St3gal2/Tdrkh/Gm11205/B9d2/Tgfbr2/Ptprs/Adrb2/Engase/Surf6/Arl4d/Rbm38/Slc25a19
PWWP2B_TARGET_GENES	28	28/961	548/12153	1	Hmga1/Scamp5/Pals2/Tsc22d1/Tpd52/Psat1/Src/Reep3/Ssc4d/Acaca/Slc16a6/Ugp2/Steap2/Map4k4/Moap1/Poglut1/Ube2q1/Cdca7/Wwc2/Mtg1/Mthfd2l/Mmgt2/Zfp687/Vegfb/Spred3/Mme/Cln3/Capzb
TBX20_TARGET_GENES	31	31/961	595/12153	1	Ddhd2/Scamp5/Lrrc28/Tmem107/Clip2/Lsm11/Tsc22d1/Haus4/Bckdk/Riox1/Mfsd13a/Vmac/Carmil1/Ehd1/Spata33/Ciapin1/Ddx20/Nudt1/Myef2/Adcy6/Fuz/Cdc14a/Zcchc14/Kdf1/Xpc/Nudt18/Pdk1/Clptm1/Wdr6/Vmp1/Mical2
FOXN1_TARGET_GENES	16	16/961	360/12153	1	Spaca6/Plekhb1/Tbl1x/Saal1/Dsp/Vmac/Sptlc1/Srxn1/Ciapin1/Nos1ap/Etnk1/Tgfbrap1/Brca2/Cdipt/Dst/Tatdn2
ZFP58_TARGET_GENES	1	1/961	72/12153	1	Lhx6
REL_TARGET_GENES	20	20/961	429/12153	1	Spaca6/Myo1c/Ak4/Ptges/Rarg/Mfsd13a/Srd5a1/Rcbtb2/Alyref2/Ehd1/Slc39a4/Atf5/Osgin1/Spa17/Gm11788/Irak3/Pdxk/Ric8a/Sh3bp5l/Sppl2a
ZFP449_TARGET_GENES	55	55/961	967/12153	1	Adora1/Zcwpw1/Lrrc28/Retsat/Elmod3/Abcg2/Lsm11/Mgat4b/Gstm1/Mttp/Adck5/Car14/Afg1l/Gm7160/Gfus/Plec/Entpd5/Ntmt1/Spata2/Capn5/Mrnip/Plin4/Dcakd/Rnf24/Ehd1/Cep97/Clp1/Moap1/Samd1/Zfp777/Gga2/Asap1/Habp4/Mrpl2/Pik3cb/Fosl2/Rpl5/Meak7/Sec14l1/Dhrs7/Cdk2ap1/Ddit4/Arhgap23/Add3/Vegfb/Ank/Tgm2/Rbm38/Slc25a19/Adssl1/Clptm1/Prkag1/Capzb/Tpm1/Htra2
DMRTB1_TARGET_GENES	59	59/961	1027/12153	1	Tcf24/Sesn2/Gde1/Necab1/Bik/Pou6f1/Ccnf/Lpcat3/Tle3/Tcim/Slc3a2/Clpb/Itga6/Phf13/Rcc2/Anp32e/Ccm2/Gm15706/Ak2/B4galt3/Igf2bp2/Cep97/Gm15638/Lmf2/Gga2/Ddx20/2900089D17Rik/Nos1ap/Atf5/Kctd15/Mtg1/Mrpl2/Thra/Atxn7l3/Get1/Bbs5/Plxna3/Zcchc14/Arhgef2/Cdk2/Actr1b/Tbkbp1/Ssbp3/Pigu/Ankrd27/Brca2/Bbs9/Syp/Zfp623/0610043K17Rik/Tgm2/Zfp189/Tubgcp6/Bmi1/Wdr6/Prkag1/Capzb/Slc35e3/Prkab1
SAP30_TARGET_GENES	6	6/961	188/12153	1	Ccnf/Rest/Mfsd6/Ube2q1/Cul7/Arl16
ANP32E_TARGET_GENES	55	55/961	971/12153	1	Spaca6/Dusp3/Lrrc28/Rhoc/Dnase2a/Hspb1/Il1rap/Lgals1/Tsc22d1/Slc16a13/1700120C14Rik/Khk/Zfp940/Cyp39a1/Prim1/Sgk1/Pex5/Spata2/Capns1/Rasl11b/Hmg20b/Gna12/Zfp41/Inppl1/Hexim1/Asap1/Cln6/Cdca7/Wwc2/Zcchc14/Arhgap4/Nphp1/Usp2/Cask/Fam117b/Ssbp3/Dhrs7/Pigu/Fam102a/Ubap1/Sap30/Ptprs/Tmed8/Pja1/Tsen34/Gnas/Get3/Cln3/Cdipt/Pdk1/Clptm1/Capzb/Mrpl10/Tatdn2/Abcd4
NFAT5_TARGET_GENES	13	13/961	319/12153	1	Ddhd2/Scamp5/Rnd2/Dynlt1b/Vmac/Ehd1/Ciapin1/Ddx20/Nudt1/Ttyh1/Myef2/Zcchc14/Xpc
MAFA_TARGET_GENES	54	54/961	977/12153	1	Ddhd2/Spaca6/Zcwpw1/Nme4/Mfap3l/Fgd1/Ergic1/App/Tsc22d1/Lpcat3/Dnm1/Phf13/Nsun4/Rad51b/Dpy19l1/Txnl4a/Gm7160/Slc16a6/Dynlt2b/Mrnip/Capns1/Comtd1/Spsb4/Pla2g6/Map4k4/Ehd1/Kdsr/Rtn3/Tcea2/Impdh1/Plbd2/Myef2/Eid2b/Kctd15/Osgin1/Mrpl2/Ctsf/Kdm5b/Pkdcc/Slc29a2/Tor3a/Atp1a1/Skil/Usp2/Fam117b/Spry4/Add3/Rnf157/Xpc/Crcp/Dipk2a/Laptm4b/Osbpl5/Htra2
FOXG1_TARGET_GENES	39	39/961	761/12153	1	Peli2/Rorc/Cbr1/Nck2/Mgat4b/Tmem198b/Frat1/Dusp4/Pafah1b3/Car11/Fam216a/Rcc2/Ephb6/Crat/Gm16537/Sulf2/Dnajc12/B4galt5/Smim3/Mfsd6/Mpped2/Asap1/Smarcd3/Prkce/Zfp428/Rcan3/Rhebl1/Gcnt2/Pierce2/mt-Rnr2/Cfap20/Neu2/Cul7/Psip1/Bbs9/Marchf2/Ric8a/Clptm1/Htra2
KDM4B_TARGET_GENES	61	61/961	1093/12153	1	Mypop/Scamp5/Il17rb/Ppp1r1b/Mpi/Tomm40l/Plin3/Mttp/Glrx/Sowahb/Arhgef16/Gsta1/Phospho1/Osbpl7/Hmg20b/Mapkapk3/Rnf24/Carmil1/Ak2/Slc17a4/Zfp41/Large2/Gm16537/Esrra/Exosc2/Zdhhc16/Wee1/Cda/Hexim1/Iffo2/Tdrkh/Asap1/Slc39a4/Etfbkmt/Glrx5/Habp4/Prkce/BC029722/Rnf103/Rec8/Uvrag/Get1/Zcchc14/Skil/Cdc42ep5/Fbp2/Phf23/Cdk2ap1/Exd1/Ddit4/Gcnt4/Cd55/Ormdl3/Spint2/Crcp/Traf2/AI661453/Dst/Pars2/Mical2/Tmbim1
ETV2_TARGET_GENES	30	30/961	622/12153	1	Dusp3/Chpf/Rab13/Mttp/Bbs4/Sema6b/Ephb4/Ankrd24/Pigf/Lrrc8a/Pigx/Moap1/Ghdc/Glrx5/Mogs/Mmgt2/Morn1/Med18/Dok4/Fbxl9/Tbkbp1/Cnr2/Tgfbr2/Zfp687/Zfp623/Ric8a/Mfsd5/Prkag1/Prkab1/Ttc1
DLX2_TARGET_GENES	63	63/961	1131/12153	1	Lhx6/Atp2b2/Inafm2/Adam11/Retsat/Elmod3/Tyw1/Dipk1a/Clip2/Lsm11/Tmem198b/Dhrs13/Tomm40l/Gtf2ird1/Tsc22d1/Rab13/Mttp/Mat2a/Slc16a13/Gss/Tle3/Abcb9/Khk/Rad51b/Gclc/Wdr35/Fam216a/Pbx2/Cyp2j9/Zfp41/Wdr76/Alyref2/Lrig1/Bahd1/Sulf2/Lmo4/Tdrkh/Mpped2/Dnaaf9/Glrx5/Zfp428/Atf5/Wwc2/Kctd15/Gcnt2/Foxn3/Pkdcc/Get1/Msrb3/Ralgapa2/Zcchc14/Pdgfa/Ssbp3/Cdk2ap1/Slc25a17/Cln3/Crcp/Cdipt/Surf6/Dst/Nicn1/Clptm1/Gse1
IKZF3_TARGET_GENES	90	90/961	1525/12153	1	Syngr1/Megf8/Ddhd2/Tsku/Zcwpw1/Gpr108/Abcg2/Mgat4b/Gstm1/Tmem198b/Dhrs13/Plin3/Pde4a/Tsc22d1/Rab13/Mttp/Bbs4/Rab4a/Tbl3/Pafah1b3/Cblc/Hpcal1/Ptp4a3/Sgk1/Ssc4d/Dnph1/Phospho1/Slc16a6/Ankrd24/Slc35b2/Ccm2/Gm15411/Actn1/Slc25a30/Pgpep1l/Gm15408/Spsb4/Mindy4/Pla2g6/Hmg20b/Dbndd2/Galnt10/Rcbtb2/Inppl1/Pigx/B4galt5/Bmp2k/Hexim1/Ddx20/Cln6/Gm11205/Tmem63a/Wwc2/Rhebl1/Arid3a/Mmgt2/Ttc17/Galnt2/Odf3b/Eric…
ZFP335_TARGET_GENES	4	4/961	173/12153	1	Suds3/Srd5a1/Fam222b/Efnb1
THAP11_TARGET_GENES	94	94/961	1594/12153	1	Ddhd2/Zcwpw1/Sesn2/Retsat/Elmod3/Mpi/Cbarp/Gpr108/Syt3/Klhdc3/Mttp/Dnm1/Lsm10/Slc3a2/Clpb/Saal1/Phf13/H13/Afg1l/Zfp940/Car11/Slc27a4/Bckdk/Txnl4a/Prim1/Fbxw9/Exoc8/Gfus/4933404O12Rik/Slc35b2/Calr3/Pacc1/Plekha1/Mrnip/Fam234b/Dcakd/Srd5a1/Zfp41/Ccp110/Slc19a1/Cep97/Impa2/Clp1/Dnajc12/Fcsk/Zdhhc16/Rfc4/Sh3bgrl2/St3gal2/Hexim1/Ube2q1/B4gat1/Etfbkmt/Ankrd46/Gm11205/Myo1e/Mtg1/Ankrd13b/Pierce2/Zc4h2/A…
MYB_TARGET_GENES	71	71/961	1265/12153	1	Dusp3/Tmem107/Pklr/Mpi/Nck2/Rab27a/Pou6f1/Tle6/1700017B05Rik/1700120C14Rik/Khk/Tbl3/Sema6b/Lrp4/Dpy19l1/Fam216a/Kdm2b/Ywhah/Exoc8/Pparg/Dynlt2b/Anp32e/Plec/Entpd5/4933404O12Rik/Dcakd/Crat/Gna12/Srd5a1/Large2/Syde2/Ccp110/Cep97/Bmp2k/Hexim1/Ciapin1/Dnaaf9/Atf5/Inpp5a/Mrpl2/Morn1/Rffl/Akip1/Get1/Utp4/Cep83os/Nphp1/Ranbp10/Tgfbrap1/Cask/Pigu/B9d2/Mblac1/Ppp2r5c/Ripor1/Slc41a3/Bap1/Psip1/Tmem115/Bbs9…
UTP3_TARGET_GENES	63	63/961	1153/12153	1	Slc2a4/Adora1/Pfkl/Asns/Rita1/Nmral1/Spag4/Tsc22d1/Rab13/Lpcat3/Frat1/Nt5c3b/Pafah1b3/Gsta4/Sgk1/Exoc8/Pgap3/Anp32e/Pex5/Plec/Slc35b2/Pacc1/Crat/Amn1/Kdsr/Rfc4/Mast3/Spata33/Prr5/Gpc1/Etfbkmt/Nudt1/Mpz/Ano6/Nos1ap/Tmem63a/Kctd15/Mtg1/Rft1/Svbp/Gdpd1/Mmgt2/Arhgdia/Fuz/Nr2c2ap/Med18/Pogk/Zcchc14/Utp4/Pdlim7/Actr1b/Agtrap/B9d2/Fam43a/Ripor1/Pi4ka/Cdipt/Surf6/Myo19/Clptm1/Nox4/Txndc12/Pdcd5
TAF10_TARGET_GENES	33	33/961	694/12153	1	Hmga1/Ptges/Gpat3/Mttp/1700017B05Rik/Rarg/Pparg/Slc16a6/Anp32e/Gm15706/Sec22c/Mapkapk3/Dcakd/Ak2/Gm16537/Alyref2/Abraxas1/Cdca7/Pigb/Mtg1/Hgsnat/Col15a1/Arhgdia/Kdm5b/Erich1/Btnl9/Cdk2/Fam222b/Oit3/Flot1/Fam43a/Rbm38/Prkag1
NRD1_TARGET_GENES	24	24/961	551/12153	1	Lgals1/Tsc22d1/Mttp/Mat2a/Tcim/Slc3a2/Nsun4/Sgk1/Trip6/Plec/Slc25a30/Ier3/Alyref2/Camk1/Osgin1/Rcan3/Arhgap4/Gm16062/Fbxl9/Ddit4/Ccdc9b/Txndc12/Tnfrsf12a/Tpm1
PHF2_TARGET_GENES	78	78/961	1414/12153	1	Abcc4/Cnp/Tmem107/Rhoc/Gpi1/Plod1/Ak4/Abcg2/Mgat4b/Spag4/Dhrs13/Rab13/Mttp/Rab4a/Tle3/Rrm2/Kctd2/Dusp4/Whrn/Kcnk5/Tbl3/Kdm2b/Ephb4/Phospho1/Gfus/Comtd1/Rasl11b/Srd5a1/Rcbtb2/Wdr76/Syde2/Kdsr/Exosc2/Lmf2/Rest/Lmo4/Spata33/Tedc2/Aplp2/Arl6/Nudt1/Glrx5/Abraxas1/Gm11205/Prkce/Mtg1/Mrpl2/Rft1/Sox6os/Mogs/2210016L21Rik/Eefsec/Ralgapa2/Zcchc14/Pdgfa/Jmjd7/6330403L08Rik/Pex11b/Cep83os/Flot1/Zfp958/Spry4/…
HDGFL2_TARGET_GENES	24	24/961	618/12153	1	Scamp5/Nme4/Cyb5r1/Abcg2/Tsc22d1/Lpcat3/Slc30a1/AI506816/Pbx2/Rcc2/Suds3/Chd4/Srd5a1/Sulf2/Rfc4/Hexim1/Tedc2/Atxn7l3/Rpl5/Gusb/Zcchc14/Mllt6/mt-Rnr2/Tpm1
FEV_TARGET_GENES	25	25/961	644/12153	1	Inafm2/Ddhd2/Scamp5/Tmem107/Fam216a/Ankrd24/Ugp2/Vmac/Suds3/Srd5a1/Ehd1/Spata33/Ciapin1/Ddx20/Nudt1/Gm11205/Myef2/Med18/Angel1/Zcchc14/Cfap20/Ptprs/Bap1/Dipk2a/Wdr6
SAP18_TARGET_GENES	54	54/961	1132/12153	1	Lrrc28/Tyw1/Ak4/Cyb5r1/Pals2/Dhrs13/Ccnf/Mttp/Rarg/Clpb/Tbl3/Pafah1b3/Gm15912/Wdr35/Prim1/Fbxw9/Gnl1/Ankrd24/Comtd1/Srd5a1/Sptlc1/Tppp/Syde2/Pigx/Lmf2/Rfc4/9030407P20Rik/St3gal2/Tdrkh/Ciapin1/Nudt1/Nlgn2/Mrpl2/Rft1/Zfp750/Npnt/Slc1a4/Pogk/Arhgef2/Nphp1/Tgfbrap1/Acaa1b/mt-Rnr2/Brca2/Map1lc3a/Ormdl3/Bap1/1700030C10Rik/Cdipt/Acad12/Surf6/Tubgcp6/Capzb/Sppl2a
MLLT3_TARGET_GENES	35	35/961	835/12153	1	Peds1/Myo1c/Cyb5r1/Arsg/Rab13/Mttp/Dusp4/Rcc2/Ywhah/Gm7160/Anp32e/Slc35b2/Comtd1/Dcakd/2510009E07Rik/Alyref2/Nmrk1/Galnt7/Hexim1/Dnaaf9/Mtg1/Arhgdia/Fosl2/Rpl5/Gusb/Arhgef2/Tor3a/Slc31a2/Skil/Sec14l1/Flot1/Eif2d/Vmp1/Tpm1/Htra2
RUVBL1_TARGET_GENES	34	34/961	819/12153	1	Syngr1/Spaca6/Mfap3l/Prxl2b/Asns/Mta3/Cyb5r1/Abcg2/Spag4/Mttp/Nenf/Clpb/Mipol1/Dynlt1b/Prim1/Pgap3/Mmrn2/Crat/Srd5a1/Tcea2/Nudt1/Abraxas1/Mtg1/Med18/Arhgef2/Fbxl9/Mrps6/mt-Rnr2/Bmyc/Cd55/Iars2/Mme/Pigs/Cdipt
RELB_TARGET_GENES	77	77/961	1510/12153	1	Ddhd2/Cryl1/Tsku/Zcwpw1/Extl1/Dnase2a/Peds1/Dipk1a/Nck2/Mgat4b/Tmem198b/Nmral1/Ergic1/Rarg/Kctd2/Slc17a5/Plec/Slc35b2/Actn1/Capns1/Ugp2/Comtd1/Rnf24/Rcbtb2/Cd63/Colgalt1/Cdc42ep2/Alyref2/Ehd1/Impa2/Wee1/Ano10/Hexim1/Poglut1/Asap1/Ube2q1/Nudt1/2900089D17Rik/Tmem63a/Prkce/Mtg1/Hgsnat/Pik3cb/Mogs/Mthfd2l/Col15a1/Sypl2/Cdpf1/Ttc17/Slc29a2/Ralgapa2/Arhgef2/Gm16062/Cdk2/Cep83os/Tbkbp1/Fnip2/Skil/Usp2/I…
FOXJ2_TARGET_GENES	16	16/961	527/12153	1	Spaca6/Glrx/Clpb/Cblc/Plec/Tsen54/Ppfibp1/Etfbkmt/Dnaaf9/Ano6/Mtg1/Eefsec/Wdr24/Cfap20/Tmem115/Vmp1
LRRFIP1_TARGET_GENES	76	76/961	1608/12153	1	Syngr1/Tsku/Tyw1/Dnase2a/Clip2/Castor1/App/Kalrn/mt-Rnr1/Pomgnt2/Rab4a/Whrn/Unc119b/Tbl3/Cadm1/Dynlt1b/Misp3/Txnl4a/Brap/Slc52a2/Phospho1/Exoc8/Pigp/Ssh1/Mrnip/Actn1/Capns1/Ttc3/Dcakd/Sptlc1/Pigf/Nmrk1/Rtn3/Exosc2/Lmf2/Rfc4/Lmo4/Mast3/Tedc2/Etnk1/Tor1a/Arhgdia/Morn1/Med18/Gpd2/Ttc17/Kdm5b/Ung/Utp4/Actr1b/Pnkp/Cep83os/Wdr24/Usp2/Bcdin3d/mt-Rnr2/Brca2/Sap30/Bap1/Engase/Dipk2a/Arl16/Tgm2/Myo19/Upp1/…
NLRC5_TARGET_GENES	55	55/961	1293/12153	1	Zcwpw1/Syt3/Rab27a/Tomm40l/mt-Rnr1/Rab13/Lsm10/Entpd6/Tbl3/Afg1l/Zfp940/Car11/Riox1/Ephb6/4933404O12Rik/Calr3/Pacc1/Sema3b/Tmem243/Dcakd/Srd5a1/Wdr76/Amn1/Ehd1/Clp1/Dnajc12/Fcsk/Acot2/St3gal2/Hexim1/Abraxas1/Zfp746/Umps/Pierce2/2210016L21Rik/Get1/Fbxl9/Prune1/Actr1b/Ranbp10/Pigu/mt-Rnr2/Phf23/Cfap20/Ormdl3/Tmem115/Fkbpl/Miga2/Surf6/Zfp84/Nicn1/Clptm1/Ttc1/Htra2/Tnfaip1
CTR9_TARGET_GENES	43	43/961	1119/12153	1	Hmga1/Spaca6/Lrrc28/Syne4/Asns/Cyb5r1/Tmem41a/Rab27a/Tsc22d1/Lpcat3/Tpd52/Nt5c3b/Slc3a2/Itga6/Mipol1/Cox7a1/Ssc4d/Anp32e/Gnl1/Hmg20b/Moap1/Lmf2/Ube2q1/BC029722/Kctd15/Mtg1/Tor1a/Rpl5/Arhgap4/Fam89b/Flot1/Mvp/Phf23/Ddit4/Ptprs/Zfp687/Vegfb/Cul7/Psip1/Gpaa1/Prkag1/Capzb/Sppl2a
CCL5_TARGET_GENES	51	51/961	1336/12153	1	Gstp1/Mpzl1/Retsat/Elmod3/Myo1c/Ikbip/Asns/Slc26a6/Mgat4b/Nt5c3b/Entpd6/Slc35d1/Brap/Pex5/Zfp810/Tmem243/Crat/Rcbtb2/B4galt3/Nmrk1/Zdhhc16/Zfp777/Spata33/Dnaaf9/Zfp746/Rnf103/Tor1a/Mogs/Atxn7l3/Gpd2/Rpl5/Tgfbrap1/Pigu/Rhot2/Ppp2r5c/Cebpg/Homez/Bap1/Tmem115/Rnf157/2010001A14Rik/Acad12/Nudcd3/Slc25a19/Ric8a/Pdk1/Sh3bp5l/Tpgs2/Capzb/Yaf2/Tatdn2
RUVBL2_TARGET_GENES	58	58/961	1497/12153	1	Zdhhc2/Dusp3/Lrrc28/Ikbip/Asns/Cyb5r1/Abcg2/Tmem198b/Tomm40l/Ccnf/Plekhb1/Rrm2/Clpb/Nsun4/Afg1l/Dynlt1b/Haus4/Dnph1/Acaca/Zfp810/Mrnip/Vmac/Srd5a1/Atp9a/Gm28050/Wee1/Rfc4/Poglut1/Ciapin1/Ube2q1/Nudt1/Plbd2/Abraxas1/Mpz/Atf5/Kctd15/Rft1/Rhebl1/Arhgdia/Rpl5/Bbs5/Erich1/Esyt1/Mgst3/Fbxl9/Actr1b/mt-Rnr2/Brca2/Map1lc3a/1700030C10Rik/Xpc/Cln3/Crcp/Cdipt/Eif2d/Sh3bp5l/Clptm1/Mfsd5
HALLMARK_GLYCOLYSIS	27	27/291	166/3460	0.0256334	Mpi/Plod1/Ak4/Chpf/Spag4/Bik/Glrx/B3gnt3/Tpst1/Slc37a4/Gclc/Me1/Gys2/Gfus/Capn5/Ugp2/Ier3/Mif/Gpc1/Nol3/Cln6/Gusb/Slc25a10/Fbp2/Ddit4/Sap30/Pygb
HALLMARK_XENOBIOTIC_METABOLISM	24	24/291	185/3460	0.212253	Tkfc/Enpep/Gstm4/Retsat/Ephx1/Cbr1/Abhd6/Ptges/Vnn1/Gss/Tpst1/Gclc/Slc35d1/Entpd5/Pycr1/Cda/Csad/Nqo1/Gcnt2/Slc12a4/Dhrs7/Spint2/Fbp1/Upp1
HALLMARK_PEROXISOME	14	14/291	93/3460	0.212253	Retsat/Pex11a/Abcb9/Cadm1/Ywhah/Pex5/Slc35b2/Crat/Cln6/Pex11b/Mvp/Abcb1a/Slc25a17/Slc25a19
HALLMARK_MTORC1_SIGNALING	24	24/291	190/3460	0.212253	Cd9/Elovl6/Pfkl/Gpi1/Asns/Ak4/Ccnf/Glrx/Rrm2/Trib3/Psat1/Slc37a4/Tubg1/Gclc/Me1/Acaca/Srd5a1/Gga2/Mthfd2l/Slc1a4/Ung/Ddit4/Add3/Pdk1
HALLMARK_HYPOXIA	21	21/291	163/3460	0.212253	Pfkl/Pklr/Slc2a5/Gpi1/Ak4/Glrx/Tpd52/Slc37a4/Eno3/Hexa/Ugp2/Ier3/Mif/Gpc1/Gcnt2/Fosl2/Ddit4/Sap30/Tgm2/Fbp1/Pdk1
HALLMARK_ESTROGEN_RESPONSE_EARLY	19	19/291	145/3460	0.212253	Syngr1/Tsku/Il17rb/Ptges/Pex11a/Celsr1/Kcnk5/Farp1/Tbc1d30/Sema3b/Lrig1/Mpped2/Syt12/Cyp26b1/Slc1a4/Fam102a/Add3/Tgm2/Tpd52l1
HALLMARK_ADIPOGENESIS	24	24/291	195/3460	0.212253	Elovl6/Retsat/Elmod3/Pfkl/Lpcat3/Me1/Pparg/Crat/Ak2/Slc19a1/Rtn3/Esrra/Aplp2/Col15a1/Adcy6/Gpd2/Esyt1/Mgst3/Mgll/Slc25a10/Dhrs7/Cd151/Vegfb/Miga2
HALLMARK_ESTROGEN_RESPONSE_LATE	18	18/291	137/3460	0.212253	Cd9/Il17rb/Ptges/Kcnk5/Sgk1/Gfus/Farp1/Sema3b/Pkp3/Impa2/Dnajc12/Slc2a8/Cyp26b1/Slc1a4/Hmgcs2/Fam102a/Add3/Tpd52l1
HALLMARK_P53_PATHWAY	22	22/291	177/3460	0.212253	Retsat/Ephx1/App/Tsc22d1/Trib3/Slc3a2/Slc35d1/Bmp2/Il1a/Mapkapk3/Ier3/Ccp110/Hexim1/Osgin1/Ctsf/Pdgfa/Rgs16/Ddit4/Xpc/Upp1/Tpd52l1/Prkab1
HALLMARK_APICAL_SURFACE	6	6/291	32/3460	0.235917	Slc2a4/Hspb1/App/Gstm5/Ephb4/Sulf2
HALLMARK_SPERMATOGENESIS	9	9/291	59/3460	0.252813	Slc2a5/Gstm5/Clpb/Gpr182/Rfc4/Ybx2/Zc2hc1c/Nphp1/She
HALLMARK_IL2_STAT5_SIGNALING	19	19/291	156/3460	0.256144	Myo1c/Itga6/Eno3/Flt3l/Plec/Bmp2/Lrig1/Sh3bgrl2/Etfbkmt/Myo1e/Dennd5a/Umps/Slc29a2/Spred2/Abcb1a/Spry4/Rgs16/She/Tgm2
HALLMARK_FATTY_ACID_METABOLISM	17	17/291	143/3460	0.341052	Retsat/Ephx1/Cbr1/Lgals1/Cbr3/Vnn1/Eno3/Me1/Ywhah/Crat/Acot2/Mif/Gpd1/Gpd2/Mgll/Hmgcs2/G0s2
HALLMARK_UV_RESPONSE_UP	15	15/291	128/3460	0.412485	Slc6a8/Cnp/Ggh/Ephx1/Asns/Cyb5r1/Rab27a/Klhdc3/Bmp2/Rfc4/Grina/Cdk2/Tgfbrap1/Abcb1a/Cebpg
HALLMARK_HEME_METABOLISM	18	18/291	165/3460	0.49681	Slc6a9/Slc6a8/Gde1/Asns/Abcg2/Osbp2/Slc30a1/Gclc/Htatip2/Bmp2k/Glrx5/Mgst3/Ranbp10/Sec14l1/Slc66a2/Marchf2/Rbm38/Htra2
HALLMARK_KRAS_SIGNALING_DN	9	9/291	79/3460	0.675684	Clstn3/Cyp39a1/Sgk1/Kcnn1/Mast3/Mfsd6/Ybx2/Zc2hc1c/Skil
HALLMARK_MYOGENESIS	18	18/291	178/3460	0.69424	Slc6a8/Myo1c/Fst/Tpm2/App/Pfkm/Eno3/Cox7a1/Ptp4a3/Bin1/Crat/Sh3bgr/Dapk2/Nqo1/Ctf1/Col15a1/Pdlim7/Tpd52l1
HALLMARK_CHOLESTEROL_HOMEOSTASIS	7	7/291	70/3460	0.965921	Cd9/Trib3/Pparg/Sema3b/Atf5/Gusb/Tnfrsf12a
HALLMARK_APOPTOSIS	13	13/291	140/3460	0.965921	Retsat/Hspb1/App/Bik/Bmp2/Il1a/Ier3/Wee1/Aifm3/Cdk2/Rhot2/Ank/Tnfrsf12a
HALLMARK_TNFA_SIGNALING_VIA_NFKB	14	14/291	152/3460	0.965921	Tsc22d1/Trip10/Dusp4/Sgk1/Slc16a6/Bmp2/Il1a/Ier3/Ehd1/B4galt5/Dennd5a/Fosl2/Clcf1/G0s2
HALLMARK_PI3K_AKT_MTOR_SIGNALING	9	9/291	95/3460	0.965921	Dusp3/Gna14/Trib3/Acaca/Arhgdia/Cdk2/Traf2/Pdk1/Prkag1
HALLMARK_PANCREAS_BETA_CELLS	2	2/291	17/3460	0.966195	Pklr/Slc2a2
HALLMARK_APICAL_JUNCTION	13	13/291	145/3460	0.972901	Mpzl1/Nrtn/Amigo1/Src/Tubg1/Pbx2/Ywhah/Cd209b/Actn1/Crat/Inppl1/Nlgn2/Pik3cb
HALLMARK_MITOTIC_SPINDLE	15	15/291	171/3460	0.984425	Nck2/Clip2/Farp1/Bin1/Cdc42ep2/Myo1e/Arhgdia/Arhgef2/Arhgap4/Cdc42ep1/Rhot2/Brca2/Dst/Tubgcp6/Capzb
HALLMARK_IL6_JAK_STAT3_SIGNALING	6	6/291	67/3460	0.999457	Lepr/Cd9/Il17rb/Crlf2/Ltbr/Tnfrsf12a
HALLMARK_BILE_ACID_METABOLISM	9	9/291	106/3460	0.999995	Cyp46a1/Retsat/Pex11a/Pfkm/Cyp39a1/Bmp6/Slc35b2/Hsd17b6/Cyp8b1
HALLMARK_REACTIVE_OXIGEN_SPECIES_PATHWAY	4	4/291	46/3460	0.999995	Glrx/Gclc/Srxn1/Nqo1
HALLMARK_UNFOLDED_PROTEIN_RESPONSE	9	9/291	109/3460	0.999995	Asns/Psat1/Exosc2/Eif4ebp1/Slc1a4/Ddit4/Cebpg/Ern1/Tatdn2
HALLMARK_ANDROGEN_RESPONSE	7	7/291	88/3460	0.999995	Abcc4/Tsc22d1/Tpd52/Rab4a/Sgk1/Actn1/Ank
HALLMARK_HEDGEHOG_SIGNALING	2	2/291	25/3460	0.999995	Tle3/Celsr1
HALLMARK_PROTEIN_SECRETION	7	7/291	90/3460	0.999995	Tpd52/Anp32e/Cd63/Atp1a1/Scamp1/Gnas/Dst
HALLMARK_KRAS_SIGNALING_UP	11	11/291	144/3460	0.999995	Scn1b/Glrx/Bmp2/Sema3b/Flt4/Abcb1a/Rgs16/G0s2/Ank/Gng11/Tspan7
HALLMARK_ANGIOGENESIS	2	2/291	28/3460	0.999995	App/Pdgfa
HALLMARK_EPITHELIAL_MESENCHYMAL_TRANSITION	11	11/291	148/3460	0.999995	Slc6a8/Plod1/Tpm2/Lgals1/Cadm1/Colgalt1/Gpc1/Tgm2/Dst/Tnfrsf12a/Tpm1
HALLMARK_DNA_REPAIR	10	10/291	146/3460	0.999995	Nme4/Prim1/Gsdme/Clp1/Rfc4/Cda/Umps/Adcy6/Xpc/Polr1d
HALLMARK_WNT_BETA_CATENIN_SIGNALING	2	2/291	35/3460	0.999995	Frat1/Hdac11
HALLMARK_MYC_TARGETS_V2	3	3/291	55/3460	0.999995	Slc19a1/Slc29a2/Ung
HALLMARK_TGF_BETA_SIGNALING	2	2/291	49/3460	0.999995	Bmp2/Skil
HALLMARK_NOTCH_SIGNALING	1	1/291	30/3460	0.999995	Sap30
HALLMARK_E2F_TARGETS	9	9/291	162/3460	0.999995	Rrm2/Tubg1/Anp32e/Ak2/Ccp110/Wee1/Ung/Brca2/Psip1
HALLMARK_COMPLEMENT	8	8/291	149/3460	0.999995	Apoa4/Mmp15/Src/Me1/Ehd1/Cda/Gpd2/Dyrk2
HALLMARK_UV_RESPONSE_DN	6	6/291	122/3460	0.999995	Kalrn/Pparg/Prkce/Mgll/Tgfbr2/Add3
HALLMARK_COAGULATION	5	5/291	114/3460	0.999995	Cd9/Mmp15/Capn5/Gng12/Hmgcs2
HALLMARK_G2M_CHECKPOINT	6	6/291	148/3460	0.999995	Ccnf/Tle3/Atf5/Foxn3/Brca2/Sap30
HALLMARK_INFLAMMATORY_RESPONSE	4	4/291	124/3460	0.999995	Scn1b/Il1a/Slc31a2/Rgs16
HALLMARK_ALLOGRAFT_REJECTION	3	3/291	126/3460	0.999995	Tpd52/Traf2/Srgn
HALLMARK_INTERFERON_ALPHA_RESPONSE	1	1/291	88/3460	0.999995	Cnp
HALLMARK_INTERFERON_GAMMA_RESPONSE	4	4/291	164/3460	0.999995	Vamp5/Mvp/Upp1/Sppl2a
HALLMARK_OXIDATIVE_PHOSPHORYLATION	5	5/291	194/3460	0.999995	Retsat/Gpi1/Mgst3/Rhot2/Htra2
HALLMARK_MYC_TARGETS_V1	3	3/291	193/3460	0.999995	Txnl4a/Rfc4/Cdk2
Upregulated by alcohol only in muscle:
CRELD1_TARGET_GENES	134	134/725	1064/12153	2.56237e-15	Exoc3l4/Myl4/Serpinf1/Tnfaip2/Nek6/Fcer1g/Rnf122/Sema4a/Cd84/H2-Eb1/Batf3/Ptpn6/Gadd45b/Cyba/Cd74/Rnasel/Grn/Emp3/Aoah/Arrb1/Klf10/C1qa/Ctsz/Ppp1r18/Cd86/C1qc/Neurl3/Mmp12/P2ry6/Lrp1/Ly86/Irf8/Camkk2/Sh3bp1/Clec9a/Slamf9/Hfe/Clec4a2/C1qb/Ecm1/Blnk/Bcl2a1b/Ptpro/Glipr1/Ebi3/Clec4a1/Plek/Slc37a2/Idh1/Tmem106a/Rnase6/Ikbke/Hmgn3/Sla/Prkcd/Rac2/Pf4/Cyp4v3/Jdp2/Cxcl16/Ifngr1/Tnfaip3/Rassf2/Cd53/Cfb/Pl…
LYL1_TARGET_GENES	111	111/725	1154/12153	2.00545e-05	Cyp4f18/Myl4/Serpinf1/Nek6/S100a4/Myo1g/Epor/Sema4a/Pkib/Unc93b1/Lbp/Plaur/Grn/Tyrobp/Aoah/Arrb1/Ppp1r18/Igf1/Selplg/Neurl3/P2ry6/Pld4/Klrd1/Plxnb2/Ccl9/Rgs10/Clec4a2/Ptafr/Ggt5/Cd300c2/Coro1a/Anxa1/Fermt3/Cdk1/Glipr1/Ebi3/Pamr1/Prkcb/Itgb2/Pik3ap1/Rnase6/Hcls1/Pstpip1/Ctla2a/Tspan32/Hacd4/Sla/Apoc2/Fgd2/Slc45a4/Rac2/Pf4/Laptm5/Clic1/Cyth4/Rassf2/AB124611/Cd53/Tmem273/Fcgr3/Ptgs1/Irag2/Dock10/AI4…
SPIB_TARGET_GENES	29	29/725	210/12153	0.00145542	Serpinf1/Nek6/S100a4/Myo1g/Fcgr2b/Limd2/Grn/Ly86/Pld4/Glipr1/Ebi3/Fgd2/Prkcd/Laptm5/Tnfaip3/Cd53/Ctss/Cd37/Lyl1/Nckap1l/Vav1/Napsa/Ncf1/Rasa3/Tmsb4x/Arhgdib/Tcirg1/H2-DMb2/Ptpn18
SP5_TARGET_GENES	65	65/725	770/12153	0.146124	Vasp/Apoe/Arrb2/Scarb1/Gm2a/Pkib/Ptpn6/Dok1/Klf10/Emilin1/Lrp1/Numbl/Gas1/Glipr2/Ptafr/Cd52/Mrc2/Galk2/Acp5/Slc16a9/Tcn2/Fscn1/Crtap/Ppp1r9b/Fstl1/Ifi27l2a/Man1c1/Islr/Rassf2/Naaa/Tnfaip8/Loxl3/Col18a1/Sirpa/Rab3il1/Oaf/Col16a1/Zfp36l2/Gja1/Fam114a1/Tgfbr3/Mmd/Icosl/Lcp1/Fbln1/Klhl36/Slc29a3/Rrbp1/Mdk/Bcl3/Gmfg/Slc1a5/Ncf2/Arl4c/Aplnr/Ccnd2/Ifitm1/Kank2/Dtx4/Lmnb1/Rbpj/Septin9/Acbd4/Ly6e/Pabpc1
EED_TARGET_GENES	35	35/725	376/12153	0.261193	Tnfaip2/Tifa/Ccbe1/Mmp14/Nsg1/Pdgfra/Ache/Col12a1/Pth1r/Rgs10/Lyn/Htra4/Rab8b/Fcgr3/Ikzf1/Penk/Dock10/Antxr2/Ccdc3/Vsir/Kctd12/Sntb1/Timp2/Csf1/Tgfb1/Parva/Adam33/Dact1/Mras/Ntrk2/Lhfpl2/Susd1/Ccnd2/Plxdc2/Tmem43
NR1I2_TARGET_GENES	93	93/725	1226/12153	0.307364	Igfbp4/Serpinf1/Tnfaip2/Cd302/Procr/Abca1/Srpx2/Batf3/Il4ra/Pdgfra/Mmp2/Pcolce/Arrb1/Sparc/Ogn/Lrp1/Fkbp10/Camkk2/Gas1/Postn/Stab2/Ccl9/Mgst2/Mmp19/A530020G20Rik/Slc16a9/Cd47/Marcks/Slc45a4/Cyp4v3/Ppp1r9b/Vim/Mdfic/Fstl1/Trem2/Tnfaip3/Islr/Fap/Dse/Vasn/Anxa2/Abca4/Naaa/Top2a/Pla1a/Fam111a/Ptgs1/Bicc1/Cfh/Cblb/Capg/Vnn3/Vsir/Srgap2/Antxr1/Tuba1c/C3/Csf1/Mt2/Parva/Rasa3/Crispld2/Asf1b/Scd1/Slfn2/Se…
REL_TARGET_GENES	37	37/725	429/12153	0.480039	Tnfaip2/S100a4/Fcer1g/Abca1/Sema4a/Gadd45b/Cd74/Aoah/Cd86/C1qc/Neurl3/Il10ra/Ebi3/Clec4a1/Ikbke/Mdfic/Tnfaip3/Tnfaip8/Rbm47/Lair1/Capg/C3/Csf1r/Ccl6/Lcp1/Mt2/Napsa/Slfn2/Adgre1/Gmfg/Man1a/Igsf6/Cd44/Cd40/Il3ra/Dtx4/Septin9
NFATC2_TARGET_GENES	60	60/725	777/12153	0.629276	Tnfaip2/Apoe/S100a4/H2-Ab1/H2-Eb1/Cd74/Grn/Gstt3/Arrb1/Ctsz/Slamf9/Hfe/Clec4a1/Plek/Acp5/Hcls1/Fscn1/Hacd4/Sla/Rab8b/Prkcd/Cyp4v3/Laptm5/C5ar1/Tnfaip3/Cd53/Pla1a/Irag2/Dock10/Fgr/Rin2/Capg/C3ar1/Hsd17b11/Kctd12/Nfkbie/Arhgap9/Ccl6/Birc5/Pilrb2/Snx33/Agpat4/Ctsc/Tbxas1/Naglu/H2-D1/Litaf/Slc1a5/Ush1c/Mras/Frmd4b/Ptms/Susd1/Fam171a2/Fxyd5/Evi2a/Ccl2/Angptl2/Slc11a1/Tmem128
ZFP319_TARGET_GENES	42	42/725	524/12153	0.755475	Ccdc102a/Plau/Gadd45b/Plaur/Dab2/Emp3/Arrb1/Sparc/Emilin1/Gas1/Sh3bp1/Col6a3/Anxa1/Glipr1/Ikbke/Fam102b/Vim/Ifi27l2a/Islr/Hmox1/Irag2/Pros1/Rab3il1/Rin2/Basp1/Tuba1c/Tgfbr3/Kirrel/Ripor3/Cbx4/Ccdc141/Cd44/Arhgdib/Tpcn2/Ocrl/Ccdc80/Epb41l3/Lacc1/Ccnd2/Ifi204/Slc11a1/Dtx4
TAF10_TARGET_GENES	53	53/725	694/12153	0.819788	Serpinf1/Thbs4/Sema4a/Cebpa/Grn/Tyrobp/Aoah/Ppp1r18/Neurl3/Tifab/P2ry6/Camkk2/Ppia/Fermt3/Mmp19/Glipr1/Plek/Tspan32/Sla/Apoc2/Slc45a4/Ifngr1/Rassf2/Cd53/Anxa2/Naaa/Top2a/Irag2/Apbb1ip/Ikzf1/Dock10/AI467606/Rbm47/Rin2/Serping1/Vsir/F630028O10Rik/Ncf1/Tmsb4x/Irf2bp2/Ube2e2/Cd68/Cd44/Plekha2/Hes1/Ddc/Casp8/Serp1/Junb/Hhex/Slc11a1/Lmnb1/Rbpj
ZFP989_UNIPROT_H3BLB0_UNREVIEWED_TARGET_GENES	4	4/725	26/12153	1	Slamf9/Brip1os/Dbn1/Tln1
HOXC12_TARGET_GENES	76	76/725	1088/12153	1	Mmp14/Scarb1/H2-Ab1/Ptpn6/Grn/Gstt3/Hvcn1/Pcolce/Ppp1r18/Selplg/Tifab/P2ry6/Irf8/Postn/Parp16/Plxnb2/Ccl9/Hfe/Rgs10/Coro1a/Arpc5/Plek/Clec4a3/Pik3ap1/Angptl4/Sash3/Tcf7/Was/Prkcd/Rac2/Laptm5/Vim/Fstl1/Clic1/Ftl1/Rassf2/Lck/Tnfaip8/Fam111a/AI467606/Ift122/Rgl1/Dennd1c/Dbn1/Arhgap45/Rbpms2/Ninj1/Vsir/Id2/Snx5/Ifitm3/Csf1/Myd88/Grk5/Ctsc/Bcl3/Gmfg/Naglu/S100a10/H2-D1/Chd9/Tcirg1/Cd40/Cpxm2/Arrdc1/P3…
GM6710_GM14391_UNIPROT_A2ART0_UNREVIEWED_TARGET_GENES	3	3/725	18/12153	1	Srebf1/Was/Lst1
MLLT3_TARGET_GENES	59	59/725	835/12153	1	Tnfaip2/Dab2/B4galnt1/Eef1a1/Rab32/Ppia/Ccl9/Coro1a/Bcl2a1b/Pid1/Glipr1/Galk2/Pik3ap1/Ikbke/Lyz2/Cd47/Prkcd/Laptm5/Rpl3/Cxcl16/Ftl1/Tnfaip3/Cyth4/Apbb1ip/Ikzf1/Sirpa/Dock10/Tubb5/Cybb/Fgr/Rbm47/Inpp5d/Capg/Zfp36l2/Nrros/Lrrc25/Apobec1/Csf1r/Tgfb1/Hck/Zmynd15/Ncf1/Irf2bp2/Strbp/Cdt1/Slfn2/Slc1a5/Plekha2/Fxyd5/Evi2a/Sh3bp2/Casp8/Ccl2/Siglec1/Themis2/Tln1/Rbpj/S100a6/Pabpc1
NFATC1_TARGET_GENES	35	35/725	478/12153	1	Cdkn1c/Igfbp4/Tnfaip2/S100a4/Gstt3/Sytl2/Blnk/Pid1/Plek/Mustn1/Fscn1/Cd72/Stxbp4/Ifngr1/Tnfaip3/Kctd12/Birc5/Prelp/Adam33/Strbp/Snx33/Zfp949/Ptprc/Slc2a9/Arhgdib/Npl/Medag/Sec16b/Fxyd5/Ccdc80/Evi2a/Stxbp2/Pla2g7/Septin9/Zbtb7b
SMARCC2_TARGET_GENES	21	21/725	271/12153	1	Fam174b/Thbs4/Hvcn1/Igf1/Adamtsl1/Selplg/Gas1/Pid1/Akr1b8/Islr/Fap/Tnfaip8/Selenon/Pdlim4/Col5a2/Tlr1/Parva/Adgre1/Ccdc141/Ccl24/Lacc1
THRB_TARGET_GENES	9	9/725	99/12153	1	Tnfaip2/Dab2/Chd3/Cd47/Rin2/Apobec1/Tcirg1/Lhfpl2/Hip1
DUXBL1_TARGET_GENES	12	12/725	143/12153	1	S100a4/Mmp2/Snn/Clec10a/Ccl9/Arpc5/Vim/Capg/Cd68/Litaf/Ncf2/Medag
GM2004_GM14419_UNIPROT_A2ARL5_UNREVIEWED_TARGET_GENES	8	8/725	90/12153	1	Srebf1/Tmem106a/Prkcd/Fn1/Smoc1/Ifitm3/Nanp/C1qtnf5
NRD1_TARGET_GENES	38	38/725	551/12153	1	Mmp14/Col1a2/S100a4/Btg1/Plau/Col1a1/Gadd45b/Klf10/Cfl1/Ppia/Anxa1/Cdk1/Tuba1b/Fn1/Vim/Rpl3/Rab26os/Ftl1/Baiap2/Hmox1/Mpp1/Csf1/Irf2bp2/Cd68/Slc1a5/Cd44/Sgsm2/Tmpo/Fzd1/Hes1/Ccl2/Junb/Ccnd2/Cdr2/S100a6/Zbtb7b/Sri/Pabpc1
MTA3_TARGET_GENES	21	21/725	289/12153	1	Tmsb10/Ccdc102a/Pcolce/B4galnt1/Prkcb/Slc16a9/Gng10/Rassf2/Baiap2/Kctd11/Rgl1/Nrros/Tuba1c/Abcg1/Adcyap1r1/Snx33/Plvap/Mras/Kank2/Cmtm7/Pabpc1
NFKB1_TARGET_GENES	80	80/725	1230/12153	1	Myl4/Tnfaip2/Ifi30/Abca1/Sema4a/Plau/Cebpa/Ptpn6/Gadd45b/Cyba/Il4ra/Limd2/Cd74/Dab2/Sdc1/Srebf1/Mmp2/C1qc/Neurl3/Camkk2/Slamf9/Ccl9/Arpc5/Akr1b8/Ctcflos/Ebi3/Clec4a1/Plek/Dap/Acp5/Ikbke/Prkcd/Cyp4v3/Vim/Jdp2/Tnfaip3/Kctd11/Col18a1/Hexb/Grap/Rgl1/Dbn1/Cblb/Cd83/Rin2/Capg/Kctd12/Srgap2/Nfkbie/Smoc1/Snx5/C3/Serpinb9/Birc5/Csf1/Tgfb1/Grk5/Ptbp3/Adgre1/Bcl3/Ube2e2/Gmfg/S100a10/Cd44/Chd9/Tcirg1/Cd40/Py…
CGAS_TARGET_GENES	7	7/725	83/12153	1	Idh1/Otulinl/Rbm47/Fbln1/Ptbp3/Reps2/P3h1
BMI1_TARGET_GENES	54	54/725	833/12153	1	Tifa/Mmp14/Pdgfra/Hpgd/Dab2/Tyrobp/Igf1/Rnase4/Klhl5/Irf8/B3galnt1/Eya4/Rgs10/Pik3ap1/Slc16a9/Htra4/Angptl4/Tcf7/Cd47/Mest/Abca4/Apbb1ip/Ikzf1/Dock10/Fbln5/Inpp5d/C3ar1/Id2/Lcp1/Tmem266/Rasa3/Pcsk5/Irf2bpl/Iffo1/Mdk/Epb41l2/Ube2e2/Ccdc141/Mtmr7/Ankrd1/Dlg4/Adamts2/Itga9/Tmed3/Mras/Plekha2/Pde1a/P3h1/Hes1/Ang/Hhex/Slc43a1/Sri/Igf2
RCOR1_TARGET_GENES	92	92/725	1453/12153	1	Tnfaip2/Nek6/S100a4/Epor/Fcgr2b/Sema4a/Scarb1/Gm2a/Batf3/Cyba/Limd2/Plaur/Grn/Tyrobp/Arrb1/Selplg/Eef1a1/C1ra/Stab2/Mgst2/Hfe/Clec4a2/Fermt3/Glipr1/Sting1/Idh1/Tspan32/Hacd4/Pctp/Sla/Mtap/Ralgps2/Septin6/Slc40a1/Cd180/Cd53/Anxa2/Tnfaip8/Dock10/Arl6ip1/Rgl1/Cfh/Arhgap30/Myo1f/Knstrn/Ckap4/Ube2l6/C3ar1/Hsd17b11/Vsir/Srgap2/Tmem97/Tgfbr3/Mmd/Nfkbie/Apobec1/C3/Siae/F630028O10Rik/Csf2rb/Lcp1/Birc5/Nap…
CEBPG_TARGET_GENES	19	19/725	279/12153	1	Igfbp4/Serpinf1/Tnfaip2/Col1a1/Scpep1/Ccl9/Pxdn/Slc45a4/Fn1/Jdp2/Mdfic/Cotl1/Naaa/Hmox1/Slc9a9/Apobec1/Snx33/Slc1a5/Lhfpl2
GM14326_TARGET_GENES	13	13/725	185/12153	1	Myo1g/P2rx7/Tifab/Zbtb8a/Pik3ap1/Was/Islr/Fcgr3/Lyl1/Csf1r/Mdk/Slc2a9/Fkbp7
HLF_TARGET_GENES	16	16/725	233/12153	1	Cd84/Gstt1/Slamf9/Ccl9/Clec4a2/Blnk/Gpsm2/Cd47/Slc45a4/Ifngr1/Kctd11/Apbb1ip/Sirpa/Gmfg/Fam78a/Slc11a1
JMJD1C_TARGET_GENES	17	17/725	249/12153	1	Arrb2/Dab2/Tmem176a/Pcolce/Sparc/Chd3/Mdfic/Hmox1/Irag2/Dock10/Fam114a1/Coro1c/C3/Serpina3n/Epb41l2/Pla2g15/Ccdc141
NFE2_TARGET_GENES	25	25/725	377/12153	1	Arrb2/Efhd2/Numbl/Parp16/Mgst2/Ptafr/Ctla2a/Hacd4/Slc45a4/Pf4/Loxl3/Knstrn/Tgfbr3/Serpinb9/Csf1/Ncf1/Asf1b/Tbxas1/Evi2b/Ncf2/Arhgdib/Tfec/Ccl24/Cilp/Slc11a1
GADD45A_TARGET_GENES	7	7/725	95/12153	1	Olfml3/Ccl9/Mmp19/A530020G20Rik/Slc45a4/Cotl1/Hmox1
ZC3H11A_TARGET_GENES	54	54/725	854/12153	1	Ccbe1/Arrb2/Col1a1/Snai1/Gadd45b/Olfml3/Fmod/Pdgfra/Bid/Rnasel/Grn/Ache/Ankrd44/B4galnt1/Col6a2/C1ra/Rab32/Camkk2/Glipr2/Plxnb2/Idh1/Dpysl3/Tnfaip8l2/Selenom/Tnfaip3/Abca4/Asb4/Capg/Ube2l6/Vsir/Antxr1/Kirrel/Cryzl2/C3/Lcp1/Grk5/Adam33/Zfp949/Gmfg/Itga9/Npl/Chd9/Tap2/Txndc5/Fam171a2/Ccr5/Myof/C1rl/Dtx4/Ptpn18/Septin9/Acbd4/Zyx/Clu
SATB2_TARGET_GENES	4	4/725	51/12153	1	Myl4/Abca4/Tspan6/Arhgap17
ZFP273_TARGET_GENES	6	6/725	82/12153	1	Plaur/Inpp5d/Hsd17b11/Slc1a5/Rbpj/Plxdc2
TRPS1_TARGET_GENES	25	25/725	387/12153	1	Dab2/Vkorc1/Lrp1/Rnf39/Ppia/Plxnb2/Mgst2/Glipr1/Ikbke/Slc45a4/Vim/Selenom/Capg/C3ar1/Parva/Dok2/Ankrd1/Tmpo/Frmd4b/Arrdc1/Hes1/Npc2/Tln1/Septin9/Ly6e
MSX1_TARGET_GENES	24	24/725	372/12153	1	S100a4/Il4ra/Dab2/Adamtsl1/Cfl1/Ogn/Slc16a9/Hacd4/Ppp1r9b/Slco2b1/Tnfaip3/Pla1a/Fam111a/Col18a1/Rin2/Rassf5/Col5a2/Prelp/Scd1/Ankrd1/Litaf/Susd1/S100a6/Gm5641
PDX1_TARGET_GENES	18	18/725	278/12153	1	Cyp4f18/Creb3l1/Unc93b1/Nnmt/A530020G20Rik/Dap/Cela1/Akr1c13/Gpx3/Tnfaip3/Zc3h12d/Tmem97/Tnfsf12/Zfp949/Fam78a/Hip1/Hhex/Cyp4b1
ZFP709_TARGET_GENES	8	8/725	117/12153	1	Cygb/Mxra8/Ralgps2/Fn1/Dbn1/Mdk/Casp8/Evl
ZFP296_TARGET_GENES	17	17/725	263/12153	1	Mmp14/Grn/Fbln7/Pcolce/Pxdn/Pctp/Cd37/Hexb/Rbm47/Arhgap9/Ptbp3/Slc29a3/Srrm4os/Zbtb7b/Tmem128/Ly6e/Igf2
POU3F3_TARGET_GENES	12	12/725	183/12153	1	Klhl5/Gas1/Arpc5/Lyn/Stxbp4/Sh3bgrl/Rab26os/Mxd4/Frmd4b/Hip1/Pip4k2a/Acbd4
PHF13_TARGET_GENES	2	2/725	25/12153	1	Ctss/Sh3bp2
SIX6_TARGET_GENES	2	2/725	25/12153	1	Lrp1/Scd1
HAND1_TARGET_GENES	34	34/725	554/12153	1	Igfbp4/Adm/Scarb1/Olfml3/Mmp2/Lrp1/Rarres2/Ggt5/Tuba1b/Fscn1/Cygb/Mxra8/Selenom/Rassf2/Pdlim4/Rab3il1/Zfp36l2/Gja1/Lgals3/Serpinb9/Tnnt2/Adcyap1r1/Ripor3/Mdk/Dlg4/Aplnr/Hes1/Ddc/Cks1b/Npc2/Junb/Marveld2/Ifitm1/Septin9
LHX1_TARGET_GENES	7	7/725	109/12153	1	Mrc1/Slc37a2/Mfap4/Capg/Aplnr/Zfp362/Ccnd2
SOX6_TARGET_GENES	10	10/725	159/12153	1	Actc1/Myl4/Rnf122/Dap/Rassf7/Tnnt2/Iffo1/Naglu/Slc1a5/Gm5641
CARM1_TARGET_GENES	6	6/725	95/12153	1	Rnf122/Gstt1/Tmem176b/Tmem176a/Irag2/Col16a1
DNAJC2_TARGET_GENES	2	2/725	29/12153	1	E2f2/Abhd15
ZFP708_TARGET_GENES	10	10/725	166/12153	1	Fcgrt/H2-T23/Laptm5/Dlg4/Cpxm2/Fzd1/Hes1/Fads1/Fkbp7/Pabpc1
FOXD3_TARGET_GENES	19	19/725	319/12153	1	Slc25a1/Igf1/Nnmt/Eef1a1/Klhl5/A530020G20Rik/Ebi3/Rpl3/Trem2/Ftl1/Abca4/Arl6ip1/Snx5/Lcp1/Dennd2c/Dok2/Mras/Frmd4b/Rbpj
CBX6_TARGET_GENES	7	7/725	116/12153	1	Nsg1/Igf1/Klhl5/Eya4/Idh1/Hmox1/Fam111a
ZBTB7B_TARGET_GENES	34	34/725	579/12153	1	Vasp/Tmsb10/Myl4/Ccdc102a/C1qtnf6/Ptpn6/Emp3/Ppp1r18/Numbl/Glipr2/Sh3bp1/Coro1a/Fam102b/Cyth4/Ikzf1/Slc5a3/Tubb5/Cblb/Rassf5/Tgfb1/Bcl3/Epb41l2/Evi2b/Gmfg/Cd44/Plekha2/Arl4c/Tap2/Fam171a2/Cks1b/Pomk/Ccnd2/Zdhhc12/Zyx
KLF6_TARGET_GENES	8	8/725	137/12153	1	Lrp1/Clec4a2/Slc40a1/Cfh/Srgap2/F630028O10Rik/Rasa3/Tfec
UBN1_TARGET_GENES	4	4/725	69/12153	1	Scarf2/Podn/Dbn1/Rrbp1
TRP73_TARGET_GENES	16	16/725	279/12153	1	Ggt5/Glipr1/Slc37a2/Cd47/Clic1/Rab26os/Arhgap30/Inpp5d/Rassf5/Apobec1/Rrbp1/Ube2e2/Mxd4/Slc2a9/Plekha2/Syne3
SPEN_TARGET_GENES	57	57/725	981/12153	1	Arrb2/Batf3/Lbp/Cpxm1/Slc25a1/Gstt3/Nnmt/Il10ra/Gas1/Postn/Eya4/Plxnb2/Coro1a/Mmp19/Galk2/Plet1/Dap/Lgals3bp/Pstpip1/Hacd4/Fam102b/Sla/Fgd2/Lhfp/Fn1/Rpl3/Cxcl16/Hmox1/Lipa/Lyl1/Sirpa/Plac8/Pros1/Myo1f/Basp1/Ube2l6/Ninj1/Cryzl2/Coro1c/Fbln1/Zmynd15/Pilrb2/Crispld2/Ptbp3/Ctsc/Rrbp1/Npl/Frmd4b/Myof/P3h1/Cd300a/Bok/Tln1/Ptpn18/Zbtb7b/Ly6e/Igf2
TOX3_TARGET_GENES	4	4/725	70/12153	1	Snn/Zfp36l2/Litaf/Zyx
ZFP986_UNIPROT_L7MUC9_UNREVIEWED_TARGET_GENES	8	8/725	141/12153	1	Gstt3/Mgst2/Ift122/Sox4/Csf1r/Mdk/Adamts2/Slc43a1
RELB_TARGET_GENES	88	88/725	1510/12153	1	Vasp/Myl4/Tnfaip2/Tifa/Nek6/S100a4/Ccdc102a/Myo1g/Fcgr2b/Igkc/Grn/Tyrobp/Gstt3/Efhd2/Igf1/Cfl1/Neurl3/Mmp12/Irf8/Sh3bp1/Parp16/Ccl9/Hfe/Clec4a2/Blnk/Glipr1/Plek/Pik3ap1/Rnase6/Lgals3bp/Hcls1/Fscn1/Hacd4/Slc45a4/Prkcd/Vim/Mdfic/Ftl1/Tnfaip3/Cd53/Tubb6/Hmox1/Cd37/Dock10/Cd48/Arl6ip1/Fgr/Lair1/C3ar1/Vsir/Srgap2/Nfkbie/C3/Serpinb9/F630028O10Rik/Ccl6/Lcp1/Tmem266/Ncf1/Tmsb4x/Klhl36/Ctsc/Slfn2/Tes/Bcl3…
NR1H2_TARGET_GENES	54	54/725	933/12153	1	Tnfaip2/Tifa/Thbs4/Myo1g/Abca1/Lbp/Emp3/Srebf1/Ppp1r18/Numbl/Parp16/Ccl9/Mgst2/Clec4a1/Ikbke/Cd72/Fam102b/Vim/Mdfic/Fstl1/H2-DMa/Tnfaip3/Ifitm6/Tmem273/Cd37/Sirpa/Hexb/Rab3il1/E2f2/Rbm47/Ninj1/Vsir/Lst1/C3/Lcp1/Ptbp3/Asf1b/Agpat4/Bcl3/Ube2e2/Gmfg/Hk3/Tpcn2/Susd1/Sh3bp2/Cks1b/Serp1/Junb/Slc11a1/Kank2/Trf/Zbtb7b/Tmem43/Pabpc1
ZFP92_TARGET_GENES	49	49/725	853/12153	1	Igfbp4/S100a4/Fcgr2b/Gadd45b/P2rx7/Gstt3/Srebf1/Hvcn1/Igf1/Ankrd44/Selplg/Tifab/Fkbp10/Postn/Mgst2/Zbtb8a/Pik3ap1/Hcls1/Ikbke/Cygb/C5ar1/Islr/Cd180/Dse/Fcgr3/Lyl1/Dock10/Ift122/Dbn1/Arhgap45/Sox4/Fcna/Vav1/Csf1r/Lcp1/Dpp4/Crispld2/Mdk/Ccdc141/Slc2a9/Arhgdib/Tcirg1/Hes1/Casp8/Entrep3/Ctsh/Slc43a1/Fkbp7/Evl
GM14401_TARGET_GENES	4	4/725	73/12153	1	Pdgfra/Arhgap45/Inpp5d/Tmem43
IKZF3_TARGET_GENES	88	88/725	1525/12153	1	Serpinf1/Tifa/Mmp14/Btg1/Tmem176b/Ptpn6/Slc25a1/Tmem176a/Grn/Csrp2/Hvcn1/Ppp1r18/Selplg/Emilin1/Eef1a1/C1ra/Glipr2/Hfe/Efemp2/Galk2/Itgb2/Pik3ap1/Idh1/Acp5/Pstpip1/Tcf7/Cd47/Fam102b/Matn2/Sla/Fgd2/Lhfp/Slc45a4/Rac2/Rab26os/Cotl1/Tnfaip3/Kctd11/Lyl1/Arl6ip1/Pros1/Ift122/Rgl1/Antxr2/Arhgap45/Inpp5d/Capg/Rassf5/Tlr5/Hsd17b11/Vsir/Srgap2/Deptor/Kirrel/Serpinb9/Dennd2c/Irf2bp2/Ptbp3/Asf1b/Cdt1/Snx33/A…
LMX1B_TARGET_GENES	3	3/725	56/12153	1	Tmem176b/Tmem176a/Marcks
HEXIM1_TARGET_GENES	14	14/725	254/12153	1	Btg1/Plau/Gm2a/Col1a1/Pcolce/Col5a1/Rpl3/Cbx6/Man1a/Hbegf/Junb/Ahnak/Gltp/D2hgdh
NACC1_TARGET_GENES	11	11/725	204/12153	1	Igfbp4/Unc93b1/Gadd45b/Pak1/Fam102b/Marcks/Mest/Ptms/Junb/Septin9/Sec61a1
SMARCA2_TARGET_GENES	7	7/725	134/12153	1	Eef1a1/Glipr2/Mras/Ddc/Cdca3/Zbtb7b/Ly6e
ZFP661_TARGET_GENES	27	27/725	490/12153	1	C130074G19Rik/Col1a1/Pdgfra/P2rx7/Ngfr/Rab32/Camkk2/Coro1a/Tuba1b/Slc45a4/Mest/Dpysl3/Cd37/Ikzf1/Ube2l6/Tlr5/Vsir/Zfp763/Strbp/Ripk1/Mdk/Itga9/Mras/Rbpj/Acbd4/Ctsh/Tmem43
ZFP990_TARGET_GENES	9	9/725	172/12153	1	P2rx7/Srebf1/Mmp19/Zbtb8a/Pik3ap1/Ift122/Lcp1/Tpcn2/Tap2
PML_TARGET_GENES	3	3/725	61/12153	1	Sh3bp1/Rpl3/Tcirg1
ZKSCAN1_TARGET_GENES	19	19/725	356/12153	1	Sema4a/Cd84/Tmem176b/Cd74/Tmem176a/Sh3bp1/Glipr1/Fscn1/Rac2/Sh3bgrl/Vsir/Vav1/Antxr1/Siae/Tnfsf12/Dok2/Slc2a9/Susd1/Lmnb1
BRWD1_TARGET_GENES	11	11/725	215/12153	1	Myl4/Serpinf1/Cyba/Igkc/Rnase4/Slc45a4/Slco2b1/Apbb1ip/Ptprc/Ang/Evl
SOX13_TARGET_GENES	2	2/725	45/12153	1	Apbb1ip/Slc11a1
MSGN1_TARGET_GENES	2	2/725	46/12153	1	Sh3bp1/Pip4k2a
GM6710_GM14391_UNIPROT_Q8C1K5_UNREVIEWED_TARGET_GENES	12	12/725	239/12153	1	Fcgr2b/Gadd45b/Srebf1/Hvcn1/Eef1a1/Scpep1/Irf8/Fscn1/Csf1r/Mdk/Adamts2/Tcirg1
GLI1_TARGET_GENES	9	9/725	184/12153	1	Scarb1/Batf3/Slc16a9/Ckb/Rbm47/Hck/Chd9/Ntrk2/Syne3
ZFP457_TARGET_GENES	6	6/725	130/12153	1	P2rx7/Mmp19/Islr/Arhgap45/Tap2/Evl
DLX6_TARGET_GENES	1	1/725	26/12153	1	Irag2
ZFP58_TARGET_GENES	3	3/725	72/12153	1	Tcn2/Hmox1/Hsd17b11
OVOL2_TARGET_GENES	27	27/725	526/12153	1	Myl4/Snai1/Emp3/Ifnar2/Cfl1/Tuba1b/Idh1/Dusp10/Vim/Ftl1/Penk/Fxyd2/Srgap2/Prelp/Tmem266/Asf1b/Tes/Ankrd1/Glb1l/P3h1/Npc2/Hip1/Fads1/Angptl2/Pip4k2a/Dtx4/S100a6
CTNNB1_TARGET_GENES	5	5/725	115/12153	1	Anpep/Pctp/Gng10/Lhfpl2/Gm5641
HOXC10_TARGET_GENES	5	5/725	115/12153	1	Rnf122/Hmox1/Tmem97/Parva/Hes1
DDIT3_TARGET_GENES	14	14/725	289/12153	1	Igfbp4/Tnfaip2/Btg1/Fcgr2b/Scarb1/Cd74/Pxdn/Mmp19/Mdfic/Naaa/Mt2/Snx33/Ankrd1/Zyx
ZFP938_TARGET_GENES	42	42/725	798/12153	1	Igfbp4/S100a4/Pkib/P2rx7/Ifitm10/Srebf1/Ankrd44/Irf8/Mgst2/Pid1/Mmp19/Zbtb8a/Plek/Tcf7/Sla/Lhfp/Mxra8/Islr/Abca4/Fcgr3/Lyl1/Ift122/Cfh/Dbn1/Arhgap45/Rbm47/Rbpms2/Fcna/Vav1/Lum/Grk5/Rasa3/Mdk/Gmfg/Ankrd1/Itga9/Slc2a9/Tap2/Casp8/Ctsh/Evl/Fbln2
ZFP961_TARGET_GENES	14	14/725	293/12153	1	Gm2a/Dok1/Pdgfra/Nnmt/Eef1a1/Cdk1/Hpse/Vim/Loxl3/Id2/Deptor/Tap2/Trp53i11/Sec61a1
TEAD2_TARGET_GENES	22	22/725	442/12153	1	Ccdc102a/Tifab/Ogn/Bex3/Irf8/Chd3/Gab1/Ptgs1/Pros1/Ift122/Cybb/Antxr2/Rbm47/Sox4/Naglu/Gm10134/Ankrd1/Vwa5a/Gale/Arrdc1/Zbtb7b/Clu
HNF4G_TARGET_GENES	65	65/725	1212/12153	1	Myl4/Cd302/Sema4a/Ptpn6/Il4ra/Hpgd/Bid/Rnasel/Sdc1/Ctso/Ppp1r18/Scpep1/Mgst2/C2/Ctcflos/Tgfbi/Gpsm2/Acp5/Tmem106a/Lgals3bp/Tcn2/Tcf7/Cd47/Apoc2/Brip1os/Rassf7/Ifngr1/Tnfaip8l2/Susd2/Pdia5/Tnfaip3/Cfb/Podn/Rbm47/Zfp36l2/Tuba1c/Coro1c/Irf2bp2/Cldn2/Ptbp3/Slfn2/Phf7/Mtmr7/Itga9/Slc2a9/Litaf/Pdgfc/Chp2/Tpcn2/Abhd15/Tap2/Ptms/Sec16b/Hes1/C1rl/Cdca3/Bok/Dtx4/Zdhhc12/Stxbp2/Acbd4/Zyx/Cyp4b1/D2hgdh/Zbtb7b
GM14393_TARGET_GENES	1	1/725	30/12153	1	Zbtb8a
CUX2_TARGET_GENES	13	13/725	275/12153	1	Gm2a/Creb3l1/Il4ra/Lbp/Chd3/Mxra8/Asb4/Antxr2/Ctsc/Pla2g15/Ddc/Casp8/Igf2
BCOR_TARGET_GENES	28	28/725	555/12153	1	Adm/Rnf39/Mdfi/Dap/Kdelr3/Slc37a2/Htra4/Fam102b/Lhfp/Cxcl16/Pros1/Fgr/Fgl2/Zfp36l2/Snx5/Dpp4/Zmynd15/Dlg4/Litaf/Lhfpl2/Txndc5/Mcam/Fads1/Marveld2/Pip4k2a/Septin9/Zbtb7b/Igf2
SIRT1_TARGET_GENES	12	12/725	259/12153	1	Tnfaip2/Adamtsl1/Irf8/Coro1a/Slc45a4/Fn1/Rpl3/Capg/Lcp1/Ccr5/Pip4k2a/Septin9
MYO1C_TARGET_GENES	2	2/725	56/12153	1	Junb/Septin9
TWIST1_TARGET_GENES	3	3/725	79/12153	1	Cfl1/Cfb/Slc11a1
ZFP595_TARGET_GENES	21	21/725	430/12153	1	P2rx7/Ifitm10/Adh1/Was/Cygb/Ralgps2/C5ar1/Islr/Fcgr3/Lyl1/Ift122/Dbn1/Rbm47/Fcna/Csf1r/Mdk/Slc2a9/Arhgdib/Ctsh/Slc43a1/Evl
H1_6_TARGET_GENES	5	5/725	122/12153	1	Sema4a/Ptpn6/Dusp26/Tmem97/Crispld2
STFA1_TARGET_GENES	20	20/725	413/12153	1	Anpep/Tnfaip2/Abca1/Rnasel/Pcolce/Ppia/Idh1/Ppib/Slc45a4/Vim/Septin6/Irag2/Coro1c/C3/Asf1b/Bcl3/Tpcn2/Fam78a/Ptms/Serpinb1a
HOXC9_TARGET_GENES	14	14/725	300/12153	1	Ptpn6/Hpgd/Klhl5/Postn/A530020G20Rik/Hmgn3/Marcks/Srgap2/Tmem97/Parva/Dpp4/Zfp949/Ptprc/Ddc
DNMT1_TARGET_GENES	3	3/725	81/12153	1	Cd84/Ap3m2/Stxbp2
AHCY_AHCYL_TARGET_GENES	4	4/725	103/12153	1	Prelid1/Snx5/Irf2bp2/Ptbp3
PCGF5_TARGET_GENES	25	25/725	509/12153	1	Btg1/Grn/Myog/Eef1a1/Chd3/Rgs10/Itgb3/Apoc2/Rassf7/Cxcl16/Anxa2/Abca4/Irag2/Zfp36l2/Kctd12/Zmynd15/Tnnt2/Strbp/Cd68/H2-D1/Tcirg1/Arl4c/Sh3bp2/Trp53i11/Igf2
SMAD6_TARGET_GENES	2	2/725	60/12153	1	Arrdc1/Zbtb7b
HSF2_TARGET_GENES	1	1/725	35/12153	1	Col3a1
NDUFS2_TARGET_GENES	3	3/725	86/12153	1	Srebf1/Rnase4/Ang
ZFP467_TARGET_GENES	19	19/725	413/12153	1	Tnfaip2/Unc93b1/Emp3/Hvcn1/Chst12/Eef1a1/Irf8/Chd3/Pid1/Laptm5/Serping1/Tgfb1/Reps2/Slc1a5/Chd9/Fam78a/Junb/Lmnb1/Rbpj
ZFP759_TARGET_GENES	64	64/725	1238/12153	1	Igfbp4/Tnfaip2/Apoe/Myo1g/Scarb1/Mfap2/P2rx7/Dab2/Srebf1/Selplg/Eef1a1/Tifab/Scpep1/Irf8/Mgst2/Mmp19/Adh1/Zbtb8a/Prkcb/Pik3ap1/Tcf7/Ikbke/Fscn1/Sla/Lhfp/Gng10/Mxra8/Ralgps2/Pf4/Fn1/Ppp1r9b/Islr/Dse/Fcgr3/Lyl1/Ift122/Cfh/Dbn1/Rbm47/Sox4/Fcna/Lst1/Apobec1/Lum/Csf1r/Dpp4/Tmem266/Rasa3/Mdk/Ankrd1/Adamts2/Ptprc/Slc2a9/Arhgdib/Frmd4b/Glb1l/Hes1/Casp8/Septin9/Acbd4/Ctsh/Fkbp7/Evl/Fbln2
RTF1_TARGET_GENES	11	11/725	258/12153	1	Rnase4/Fn1/Vim/Jdp2/Ftl1/Snx5/Tmsb4x/Phf7/Ang/Septin9/Pabpc1
SMCHD1_TARGET_GENES	2	2/725	66/12153	1	Rnase4/Ang
ZFP953_TARGET_GENES	44	44/725	881/12153	1	Igfbp4/Myo1g/Scarb1/P2rx7/Ifitm10/Dab2/Srebf1/Selplg/Tifab/Scpep1/Irf8/Pid1/Glipr1/Zbtb8a/Pik3ap1/Was/Cygb/Lhfp/Prkcd/Mxra8/Ralgps2/Pf4/C5ar1/Islr/Cd180/Ift122/Cfh/Dbn1/Rbm47/Sox4/Lst1/Csf1r/Dpp4/Rasa3/Mdk/Ankrd1/Arhgdib/Frmd4b/Casp8/Septin9/Ctsh/Slc43a1/Fkbp7/Evl
ZFP985_UNIPROT_Q5U4F7_UNREVIEWED_TARGET_GENES	21	21/725	458/12153	1	Thbs4/Fcgr2b/Pkib/Eef1a1/Klhl5/Stab2/C2/Pik3ap1/Ppib/Mest/Vim/Jdp2/Abca4/Top2a/Fcgr3/Snx5/Adam33/Mdk/Hes1/Entrep3/Septin9
NAA10_TARGET_GENES	2	2/725	68/12153	1	Fam111a/Inpp5d
RCOR2_TARGET_GENES	45	45/725	905/12153	1	Cdkn1c/Myl4/Abca1/Scarb1/Snai1/Gstt1/Pdgfra/Rnasel/Hvcn1/Chst12/Rnase4/Hdac1/Ppia/Dap/Idh1/Pstpip1/Tcn2/Fscn1/Prkcd/Laptm5/Vim/Dpysl3/Tnfaip3/Otulinl/Fam111a/Ift122/Rbm47/Hsd17b11/Asf1b/Rrbp1/Iffo1/Ube2e2/Pla2g15/Mtmr7/Tmed3/Ntrk2/Txndc5/Hes1/C1rl/Il3ra/Ang/Kank2/Rbpj/S100a6/Clu
GM14296_TARGET_GENES	6	6/725	162/12153	1	Zbtb8a/Fcgr3/Lyl1/Rbm47/Mdk/Fkbp7
ZFP979_UNIPROT_Q8K293_UNREVIEWED_TARGET_GENES	3	3/725	95/12153	1	Srebf1/Ift122/Tubb5
ZFP965_ZFP973_TARGET_GENES	23	23/725	503/12153	1	Fcgr2b/P2rx7/Eef1a1/Glipr1/Zbtb8a/Pik3ap1/Hcls1/Ikbke/Was/Cygb/Mxra8/Cd180/Abca4/Fcgr3/Fcna/Apobec1/Csf1r/Mdk/Dlg4/Adamts2/Arhgdib/Tap2/Ctsh
RFX6_TARGET_GENES	16	16/725	368/12153	1	Myl4/Adm/Chd3/Ptpro/Man1c1/Grk5/Fbln1/Ptbp3/Slc9a3r1/Mxd4/Sgsm2/Plekha2/Arl4c/Susd1/Trp53i11/Sec61a1
ZFP984_TARGET_GENES	3	3/725	96/12153	1	Rab26os/Penk/Hes1
ELL3_TARGET_GENES	63	63/725	1245/12153	1	Vasp/Apoe/Ptpn6/Dok1/Slc25a1/Dab2/Hvcn1/Pcolce/Ngfr/Numbl/Gas1/Sh3bp1/Col5a1/Galk2/Ebi3/Zbtb8a/Slc16a9/Fscn1/Marcks/Ralgps2/Sh3bgrl/Fn1/Rassf7/Clic1/Rab26os/Irag2/Cd37/Loxl3/Tubb5/Rbm47/Armcx2/Capg/Knstrn/Hsd17b11/Nrros/Tuba1c/Deptor/Zfp763/Abcg1/Fbln1/Irf2bpl/Dennd2c/Scd1/Slc29a3/Mdk/Bcl3/Dok2/Mxd4/Chd9/Pdgfc/Frmd4b/Srrm4os/Hes1/Npc2/Kank2/Entrep3/Rbpj/Septin9/Plxdc2/Slc43a1/Zbtb7b/Ly6e/Pabpc1
ZFP738_TARGET_GENES	1	1/725	45/12153	1	Ift122
ZFP874A_TARGET_GENES	17	17/725	394/12153	1	Hvcn1/Tifab/Irf8/Mgst2/Zbtb8a/Hcls1/Cygb/Ralgps2/Fcgr3/Ift122/Dbn1/Rbm47/Fcna/Csf1r/Crispld2/Mdk/Slc2a9
PARP1_TARGET_GENES	7	7/725	190/12153	1	Ppp1r18/Fscn1/Lck/Zfp763/Sfxn3/Lamb1/Tln1
VSX2_TARGET_GENES	42	42/725	869/12153	1	Cyp4f18/Vasp/Dpep1/Ifi30/Fam167b/Ifitm10/Bid/Cd86/Pld4/Sh3bp1/Postn/Mgst2/Mdfi/Lyn/Tuba1b/Idh1/Slc16a9/Tcn2/Rab8b/Tnfaip8/Lpcat2/Ikzf1/Rbm47/Col16a1/Kctd12/Tlr1/Smoc1/Snx5/Deptor/Icosl/Zfp763/Grk5/Napsa/Tnfsf12/Crispld2/Nfatc4/Litaf/Chd9/Ush1c/Chp2/Ddc/Cmtm7
ING1_TARGET_GENES	2	2/725	76/12153	1	Idh1/Srgap2
SALL1_TARGET_GENES	43	43/725	894/12153	1	Tmsb10/Creb3l1/Hpgd/Rnasel/Nnmt/Vkorc1/Eef1a1/Klhl5/Scpep1/C1ra/Timp1/A530020G20Rik/Ebi3/Plet1/Tuba1b/Slc37a2/Idh1/Marcks/Ralgps2/Sh3bgrl/Dpysl3/Dock10/Fbln5/Rbm47/Hsd17b11/Apobec1/Mt2/Dennd2c/Ripk1/Zfp949/Dok2/Hbegf/Slc1a5/Chd9/Mras/Plekha2/Frmd4b/Srrm4os/Ddc/C1rl/Ifitm1/Rbpj/Slc43a1
DMRT1_TARGET_GENES	60	60/725	1209/12153	1	Vasp/Myl4/Sema4a/Scarb1/Col1a1/Mrc1/P2rx7/Rnasel/Hvcn1/Ctso/Ankrd44/Selplg/Cd86/AI662270/Hdac1/B3galnt1/Plxnb2/Cdk1/H2-DMb1/Tuba1b/Itgb2/Mest/Septin6/Slco2b1/Tnfaip3/Rassf2/AB124611/Anxa2/Slc9a9/Col18a1/Tubb5/Agmo/Arhgap45/Rbm47/Capg/Srgap2/Lgals3/Csf1r/Ap3m2/Snx33/Slc9a3r1/Rrbp1/Sod3/Mtmr7/Slc1a5/Ush1c/Tmpo/Pde1a/Gale/Cks1b/Hip1/Tfec/Fndc1/Slc11a1/Tln1/Lmnb1/Rbpj/Pla2g7/Tmem43/Fbln2
ELK1_TARGET_GENES	31	31/725	678/12153	1	H2-Aa/Abca1/Ache/Cd86/Stab2/Bcl2a1b/Lhfp/Slc45a4/Septin6/Dpysl3/Naaa/Tnfaip8/Lyl1/Dock10/Fam114a1/Coro1c/Crispld2/Asf1b/Iffo1/Itga9/Susd1/Sec16b/Fam171a2/Bst2/Fndc1/Slc11a1/Zdhhc12/Entrep3/Rbpj/Cyp4b1/Ly6e
ZFP809_TARGET_GENES	24	24/725	550/12153	1	Dab2/Pcolce/Adamtsl1/Rnase4/P2ry6/Coro1a/Lyn/Fgd2/Ralgps2/Mest/Rassf2/Col14a1/Serping1/Lgals3/Ifitm3/Grk5/Ptbp3/Ccdc141/Cyria/Plekha2/Fzd1/Fam171a2/P3h1/Ang
SOX7_TARGET_GENES	1	1/725	53/12153	1	Rnf122
ZFP808_TARGET_GENES	14	14/725	351/12153	1	Igfbp4/P2rx7/Eef1a1/Irf8/Mgst2/Zbtb8a/Cd180/Fcgr3/Lst1/Mdk/Slc2a9/Ctsh/Slc43a1/Evl
TERF1_TARGET_GENES	2	2/725	84/12153	1	Fcgr3/Acbd4
ZFP935_TARGET_GENES	28	28/725	631/12153	1	P2rx7/Srebf1/Mgst2/Mmp19/Ralgps2/Pf4/Tnfaip3/Islr/Cd180/Selenon/Ift122/Cfh/Arhgap45/Rbm47/Serping1/Sox4/Dpp4/Rasa3/Mdk/Adamts2/Itga9/Mxd4/Slc2a9/Arhgdib/Hes1/Acbd4/Slc43a1/Evl
ZFP712_TARGET_GENES	6	6/725	184/12153	1	Col18a1/Hsd17b11/Mt2/Man1a/Trp53i11/Septin9
HOXD13_TARGET_GENES	25	25/725	580/12153	1	Vasp/Abca1/Rnf122/Pdgfra/Sdc1/Csrp2/Irf8/Sting1/Fscn1/Ralgps2/Rpl3/Ftl1/Pdlim4/Sox4/Gja1/Csf1/Pcsk5/Asf1b/Nanp/Sec16b/Hes1/Junb/Ccnd2/Cdca3/Plxdc2
HDAC4_TARGET_GENES	25	25/725	588/12153	1	Myl4/Cd86/Eef1a1/Coro1a/Cdk1/Dusp10/Dpysl3/Rab3il1/Knstrn/Prelid1/Vav1/Coro1c/Lcp1/Ptbp3/Strbp/Nfatc4/Abhd15/Frmd4b/Fam78a/Susd1/Hes1/Hip1/Lacc1/Trp53i11/Rbpj
UBN2_TARGET_GENES	7	7/725	216/12153	1	Myo1g/Apoc2/Col18a1/Ckap4/Sec16b/Slc11a1/Septin9
ZFP456_TARGET_GENES	1	1/725	61/12153	1	Srebf1
DLX1_TARGET_GENES	8	8/725	241/12153	1	Marcksl1/Ccl9/Tuba1b/Tubb5/Sox4/Irf2bpl/Pdgfc/Sec16b
GM14406_TARGET_GENES	26	26/725	621/12153	1	Myo1g/Fcgr2b/P2rx7/Igf1/Scpep1/Irf8/Hcls1/Tcf7/Ikbke/Cygb/Mxra8/Ralgps2/Tnfaip3/Top2a/Arhgap45/Fcna/Apobec1/Csf1r/Grk5/Tmem266/Mdk/Dlg4/Slc2a9/Tcirg1/Ocrl/Tap2
HOXA11_TARGET_GENES	1	1/725	65/12153	1	Ftl1
MAU2_TARGET_GENES	1	1/725	65/12153	1	Asf1b
PROP1_TARGET_GENES	21	21/725	522/12153	1	Ccdc102a/Emilin1/A530020G20Rik/Idh1/Rab8b/Marcks/Slc45a4/Ppp1r9b/Tnfaip8l2/Naaa/Asb4/Slc5a3/Zfp36l2/Tlr1/Myd88/Tbxas1/Zfp949/Itga9/Ccdc80/Hip1/Lmnb1
HNRNPK_TARGET_GENES	2	2/725	98/12153	1	Arpc1b/Ftl1
ZFP429_TARGET_GENES	30	30/725	706/12153	1	Tnfaip2/Fcgr2b/Ankrd44/Eef1a1/Mgst2/Mmp19/Adh1/Zbtb8a/Hcls1/Tcf7/Mxra8/Pf4/Ift122/Arhgap45/E2f2/Rbm47/Armcx2/Sox4/C3ar1/Tgfbr3/Lst1/Zfp763/Csf1r/Dpp4/Crispld2/Mdk/Ankrd1/Arhgdib/Septin9/Evl
ZBTB24_TARGET_GENES	1	1/725	68/12153	1	Idh1
ZFP493_TARGET_GENES	9	9/725	274/12153	1	Srebf1/Hvcn1/Eef1a1/Glipr1/Cd180/Rbm47/Mdk/Septin9/Slc43a1
ZFP810_TARGET_GENES	12	12/725	343/12153	1	Gm2a/Hvcn1/Vkorc1/Eef1a1/Mgst2/Lck/Lyl1/Rbm47/Tmsb4x/Mdk/Gmfg/Hes1
HSF1_TARGET_GENES	35	35/725	811/12153	1	Tmsb10/Unc93b1/Ache/Mmp2/Rnase4/Mgst2/Plod2/Slc37a2/Idh1/Fscn1/Serpinh1/Rpl3/Vill/Rab31/Slc5a3/Arl6ip1/Cbx6/Dbn1/Capg/Siae/Birc5/Mt2/Zfp949/Cbx4/S100a10/H2-D1/Cd44/Tcirg1/Lhfpl2/C1rl/Bst2/Ang/Cdr2/Zbtb7b/Clu
FOXA3_TARGET_GENES	34	34/725	793/12153	1	Igfbp4/Arrb2/Scarb1/Il4ra/Lbp/Dapk1/Igf1/Nnmt/Fcgrt/Eef1a1/Lrp1/Rnf39/Arpc5/Lyn/Slc40a1/Cfb/Pla1a/Mpeg1/Col18a1/Agmo/Zfp36l2/Antxr1/Snx5/Deptor/Grk5/Ctsc/Zfp949/Slc2a9/Hes1/C1rl/Junb/Bok/Trf/Prg4
GLI2_TARGET_GENES	42	42/725	955/12153	1	Snai1/Batf3/Rcn3/Gadd45b/Grn/Srebf1/Igf1/Adamtsl1/Nnmt/Ankrd44/Rnase4/Dusp26/Klhl5/Pth1r/Mmp12/Postn/Eya4/Kdelr3/Gpsm2/Slc16a9/Sfxn1/Mfap4/Tmem98/Fn1/Asb4/Dock10/Rgl1/Ckb/Sox4/Zfp36l2/Id2/Mpp1/Tgfb1/Hck/Fbln1/Scd1/Chd9/Glb1l/Ang/Trp53i11/Zdhhc12/Septin9
NPM1_TARGET_GENES	22	22/725	560/12153	1	Csrp2/Gstt3/Srebf1/Ankrd44/Selplg/Numbl/Clec11a/Mmp23/Ikbke/Fam102b/Prkcd/Serpinh1/Tmem97/Coro1c/Ap3m2/Scd1/Mdk/Dlg4/Gm22154/Ahnak/Bok/S100a6
AFF4_TARGET_GENES	24	24/725	605/12153	1	Apoe/Btg1/Eef1a1/Zbtb8a/Fscn1/Rpl3/Rab26os/Ftl1/Hmox1/Tubb5/Rbm47/Rbpms2/Zfp36l2/Snx5/Abcg1/Agpat4/Scd1/Bcl3/Cd68/Tmpo/Hes1/Lmnb1/Septin9/Pabpc1
NR2F2_TARGET_GENES	7	7/725	244/12153	1	Actc1/Rarres2/Pctp/Rgl1/Iffo1/Ankrd1/Dtx4
HELLS_TARGET_GENES	1	1/725	82/12153	1	Cdca4
TGIF2_TARGET_GENES	2	2/725	117/12153	1	Dusp10/Mxd4
ZFP874B_TARGET_GENES	55	55/725	1253/12153	1	Actc1/S100a4/Gadd45b/P2rx7/Ifitm10/Srebf1/Hvcn1/Selplg/Tifab/Irf8/Mgst2/Pid1/Mmp19/Adh1/Sting1/Clec4a1/Zbtb8a/Plek/Pik3ap1/Pstpip1/Sla/Cygb/Lhfp/Ralgps2/Tnfaip3/Islr/Dse/Abca4/Top2a/Selenon/Ift122/Cfh/Dbn1/E2f2/Rbm47/Rbpms2/Vav1/Lst1/Apobec1/Lum/Tmem266/Mdk/Ankrd1/Ptprc/Itga9/Mxd4/Slc2a9/Ocrl/Lhfpl2/Casp8/Septin9/Acbd4/Ctsh/Slc43a1/Evl
GSK3B_TARGET_GENES	45	45/725	1060/12153	1	Col1a2/Nek6/S100a4/Col1a1/Cebpa/Olfml3/Limd2/Bid/Igf1/Ankrd44/Emilin1/Eef1a1/Col5a1/Galk2/Pamr1/Kdelr3/Pik3ap1/Dusp10/Dpysl3/Slco2b1/Dbn1/Capg/Zfp36l2/Ube2l6/Tmem97/Kirrel/Tgfb1/Crispld2/Asf1b/Agpat4/Slc9a3r1/Iffo1/Ube2e2/Dlg4/Tcirg1/Txndc5/Casp8/Man2b1/Slc11a1/Tln1/Trf/Stxbp2/Acbd4/Sec61a1/Pabpc1
SAP30_TARGET_GENES	4	4/725	188/12153	1	Fscn1/Ppp1r9b/Snx5/Birc5
TLX1_TARGET_GENES	8	8/725	293/12153	1	Col5a1/Slc45a4/Fgl2/Cdca3/Dtx4/Tln1/Gm5641/Tmem43
KLF15_TARGET_GENES	5	5/725	217/12153	1	Vkorc1/Srgap2/Arl4c/Fbln2/Igf2
ARID4B_TARGET_GENES	24	24/725	650/12153	1	Tmsb10/Gm2a/Snai1/Cebpa/Rab32/C2/Tcf7/Ppib/Ppp1r9b/Rpl3/Ifngr1/Basp1/Kctd12/Smoc1/Snx5/Fbln1/Rasa3/Rrbp1/Dok2/Litaf/Frmd4b/Txndc5/Bok/Tmem128
ZFP599_TARGET_GENES	4	4/725	192/12153	1	Serpinh1/Scd1/Slc9a3r1/Frmd4b
SRSF1_TARGET_GENES	14	14/725	440/12153	1	Ccdc102a/Fcgr2b/Mmp2/Vkorc1/Eef1a1/Galk2/Cercam/Ppib/Jdp2/Mdfic/Rpl3/Tubb6/Nanp/Sec61a1
PRDM9_TARGET_GENES	18	18/725	547/12153	1	Ifi30/Gstt1/Srebf1/Cd86/Dusp26/Slamf9/Ecm1/Kdelr3/Apoc2/Stxbp4/Lhfp/Pdia5/Abca4/Mmd/Coro1c/Dennd2c/Cbx4/Tln1
TBX4_TARGET_GENES	1	1/725	111/12153	1	Litaf
L3MBTL2_TARGET_GENES	4	4/725	215/12153	1	Abca1/Chst12/Mrc2/Rbpms2
NKX3_2_TARGET_GENES	30	30/725	822/12153	1	Dok1/Col6a1/Olfml3/Plaur/Igkc/Dab2/Grn/Snn/Ankrd44/Fscn1/Lhfp/Ppp1r9b/Vim/Mdfic/Rab26os/Lck/Col3a1/Loxl3/Ift122/Fam114a1/Apobec1/Grk5/Prelp/Cdt1/Pla2g15/Ankrd1/Litaf/Tap2/Cdca3/S100a6
NFE2L1_TARGET_GENES	27	27/725	778/12153	1	Procr/Marcksl1/Srpx2/Rcn3/Ppp1r18/Emilin1/Numbl/Mgst2/Col5a1/Efemp2/Galk2/Dap/Fscn1/Tbc1d2b/Cbx6/Oaf/Serpinb9/Csf1/Mt2/Tmsb4x/Strbp/Cdt1/Ifi204/Slc11a1/Septin9/S100a6/Bak1
CHAF1A_TARGET_GENES	26	26/725	766/12153	1	Ccdc102a/Bid/Pcolce/Numbl/Galk2/Idh1/Tmem106a/Fscn1/Fam102b/Dpysl3/Rassf2/Tuba1c/Kirrel/Irf2bpl/Asf1b/Snx33/Bcl3/Pla2g15/Litaf/Chd9/Pomk/Trp53i11/Rbpj/Acbd4/Zyx/Zbtb7b
DLX2_TARGET_GENES	43	43/725	1131/12153	1	Igfbp4/Myl4/Mmp14/Olfml3/Il4ra/Rnasel/Grn/Ifnar2/Ankrd44/Eef1a1/Klhl5/Gas1/Chd3/Galk2/Idh1/Mfap4/Marcks/Ppp1r9b/Rpl3/Ftl1/Abca4/Top2a/Tubb5/Sox4/Tlr1/Tgfbr3/Coro1c/Fbln1/Ap3m2/Pcsk5/Dlg4/Ntrk2/Pde1a/Frmd4b/Fzd1/Fam171a2/Gale/Clcn5/Ccnd2/Lmnb1/Rbpj/Septin9/Acbd4
ND5_UNIPROT_A0A023J5X2_UNREVIEWED_TARGET_GENES	13	13/725	480/12153	1	Klf10/Vkorc1/Galk2/AI467606/Slc5a3/Rgl1/Cbx6/Ripk1/Gmfg/Dok2/Pdgfc/Fam78a/Rbpj
BAZ1A_TARGET_GENES	9	9/725	388/12153	1	Pkib/Galk2/Dap/Fscn1/Cercam/Pctp/Rpl3/Frmd4b/Gale
SOX30_TARGET_GENES	25	25/725	769/12153	1	Cdkn1c/Nsg1/Dapk1/Efhd2/Ankrd44/Eef1a1/Marcks/Ralgps2/Aif1/Dbn1/Sox4/Tmem97/Coro1c/Igfbp7/Irf2bp2/Strbp/Phf7/Ube2e2/Knop1/Hhex/Lmnb1/Cdca4/Rbpj/Fkbp7/Sri
MYB_TARGET_GENES	48	48/725	1265/12153	1	Tnfaip2/Thbs4/Fcgr2b/Gm2a/Cebpa/Ifnar2/B4galnt1/Neurl3/Camkk2/Ccl9/Glipr1/Cercam/Cyp4v3/Vim/Slc40a1/Cyth4/Ptgs1/Dock10/Arl6ip1/Arhgap45/Knstrn/Nrros/Tgfbr3/F630028O10Rik/Ccl6/Lcp1/Tnnt2/Strbp/Phf7/Iffo1/Evi2b/Gmfg/Ptprc/Arhgdib/Tcirg1/Lhfpl2/Gale/Glb1l/Ddc/Tfec/Il3ra/Pip4k2a/Cdca3/Dtx4/Entrep3/Septin9/Fkbp7/Pabpc1
ELL2_TARGET_GENES	47	47/725	1247/12153	1	Apoe/Ptpn6/Slc25a1/Klf10/Eef1a1/P2ry6/Irf8/Sh3bp1/Ppia/Rgs10/Tuba1b/Idh1/Dusp10/Cygb/Fn1/Rpl3/Rab26os/Ftl1/Cd53/Baiap2/Hmox1/Fcgr3/Arl6ip1/Tubb5/Knstrn/Ninj1/Id2/Snx5/Ap3m2/Snx33/Agpat4/Nfatc4/Phf7/Mdk/Bcl3/Man1a/Ntrk2/Tmpo/Fam78a/Ptms/Hes1/Junb/Ccnd2/Themis2/Rbpj/Zbtb7b/Pabpc1
ETV2_TARGET_GENES	18	18/725	622/12153	1	Igfbp4/Serpinf1/Cdk1/Ppib/Pf4/Clic1/Grap/Grk5/Cdt1/Chd9/Susd1/Txndc5/Gale/Glb1l/Junb/Hhex/Tln1/Ctsh
GM14412_TARGET_GENES	14	14/725	538/12153	1	Srebf1/Scpep1/Zbtb8a/Angptl4/Pde1b/Lhfp/Col18a1/Tgfbr3/Mdk/Mtmr7/Npl/Fads1/Rbpj/Pabpc1
ELL_TARGET_GENES	10	10/725	441/12153	1	Eef1a1/Rab26os/Rbm47/Knstrn/Snx5/Birc5/Cdca3/Cdca4/Sec61a1/Tmem43
MYEF2_MYEF2L_TARGET_GENES	22	22/725	738/12153	1	Limd2/Ache/Adamtsl1/Cfl1/Coro1a/Galk2/Stxbp4/Rpl3/Fap/Cd180/Rab31/Sirpa/Inpp5d/Nrros/Birc5/Ppfia4/Rasa3/Cdca3/Tln1/Stxbp2/Mgp/Clu
FOXG1_TARGET_GENES	23	23/725	761/12153	1	Igfbp4/Abca1/Btg1/Arrb2/Il4ra/Dusp26/Vkorc1/Thy1/Gas1/Chd3/Dusp10/Ftl1/Tnfaip8/Bicc1/Rgl1/Cblb/Lgals3/Lcp1/Mxd4/Ocrl/Pde1a/Junb/D2hgdh
BRD3_TARGET_GENES	10	10/725	450/12153	1	Scarb1/Col1a1/Plxnb2/Cd37/Prelid1/C3/Phf7/Slc29a3/Sh3bp2/Rbpj
ZFP652_TARGET_GENES	34	34/725	1010/12153	1	Igfbp4/Nek6/Sema4a/Scara3/Gadd45b/Dusp26/Fkbp10/Arpc5/Arpc1b/Ikbke/Fscn1/Rab8b/Jdp2/Tnfaip3/Rgl1/Lair1/Zfp36l2/Kctd12/Smoc1/Birc5/Strbp/Tes/Adgre1/Gmfg/Mtmr7/Sgsm2/Tmpo/Fam171a2/Cdca3/Cdca4/Septin9/Sec61a1/Tmem43/Igf2
ZFP64_TARGET_GENES	10	10/725	452/12153	1	Apoe/Gstt3/Ecm1/Cyth4/Rassf2/Lck/Birc5/Phf7/Serp1/Lacc1
CTR9_TARGET_GENES	39	39/725	1119/12153	1	Iah1/Ifi30/Fcer1g/Ptpn6/Csrp2/Srebf1/Klf10/Ppp1r18/Eef1a1/Hdac1/Tuba1b/Tmem106a/Tcf7/Ctsk/Ralgps2/Rpl3/Ftl1/Lck/Arl6ip1/Tubb5/Rbm47/Smoc1/Snx5/Irf2bpl/Dennd2c/Iffo1/Bcl3/Cd68/Slc1a5/Tmpo/Ptms/Hip1/Man2b1/Marveld2/Kank2/Entrep3/Rbpj/Septin9/D2hgdh
TOX2_TARGET_GENES	25	25/725	815/12153	1	Ppp1r18/Chst12/Eef1a1/Plek/Sla/Laptm5/Clic1/Tnfaip3/Baiap2/Grap/Tubb5/Nrros/Snx5/Tgfb1/Irf2bpl/Ctsc/Plekho2/Bcl3/Ptprc/Evi2a/Il3ra/Ccnd2/Zyx/Gltp/Tmem43
ZFP335_TARGET_GENES	1	1/725	173/12153	1	Tmem43
ID2_TARGET_GENES	39	39/725	1146/12153	1	Dok1/Plod2/Tcn2/S100a11/Pctp/Stxbp4/Laptm5/Ppp1r9b/Pdia5/Hmox1/Loxl3/Rbm47/Capg/Rbpms2/Zfp36l2/Coro1c/Birc5/Myd88/Irf2bp2/Cdt1/Epb41l2/Mtmr7/Litaf/Chd9/Gale/Arrdc1/Hes1/Junb/Lacc1/Pomk/Lmnb1/Zdhhc12/Rbpj/Septin9/Acbd4/Evl/Sec61a1/D2hgdh/Zbtb7b
GCM2_TARGET_GENES	27	27/725	885/12153	1	Cyp4f18/Myl4/Ifi30/Sdc1/Fcgrt/Eef1a1/H2-T23/Rassf7/E2f2/Capg/Coro1c/Irf2bp2/Strbp/Phf7/Mdk/Bcl3/Dlg4/Pdgfc/Tmpo/Cpxm2/Gale/Glb1l/Hes1/Fads1/Cdca3/Tmem128/Tmem43
NR5A1_TARGET_GENES	45	45/725	1287/12153	1	Anpep/Arrb2/Gm2a/Tmem176b/Gadd45b/Col6a1/Lbp/Ifitm10/Hpgd/Dab2/Tmem176a/Srebf1/Col6a2/Lrp1/Irf8/Numbl/Pak1/Coro1a/Thbs2/Sla/Tmem98/Slc45a4/Ftl1/Anxa2/Abca4/Tnfaip8/Sirpa/Plac8/Rbm47/Armcx2/Rbpms2/Rassf5/C3/Dennd2c/Tbxas1/Ube2e2/Dact1/S100a10/Ccdc80/Arrdc1/Il3ra/Rbpj/Zbtb7b/Tmem43/Pabpc1
LHX6_TARGET_GENES	40	40/725	1187/12153	1	Cdkn1c/Igfbp4/Procr/Gstt1/Mfap2/Pdgfra/Snn/Eef1a1/Irf8/Camkk2/Glipr2/Pxdn/Blnk/Arpc5/Marcks/Anxa2/Top2a/Lipa/Col3a1/Rgl1/Tubb5/Sox4/Antxr1/Tgfbr3/Birc5/Irf2bp2/Ptbp3/Asf1b/Ube2e2/Litaf/Chd9/Arl4c/Zfp362/Hip1/Fads1/Morn4/Ccnd2/Acbd4/Sec61a1/Tmem43
TBX20_TARGET_GENES	14	14/725	595/12153	1	Igfbp4/Cebpa/Srebf1/Chst12/Idh1/Stxbp4/Ptgs1/Snx5/Coro1c/Nanp/Ankrd1/Ddc/Cdca3/Ctsh
GRHL3_TARGET_GENES	34	34/725	1070/12153	1	Anpep/Mmp14/Thbs4/Limd2/Srebf1/Camkk2/Sfxn1/Ppib/Slc45a4/Tbc1d2b/Baiap2/Rgl1/Rab3il1/Basp1/Col16a1/Lgals3/Fbln1/Tmem266/Dennd2c/Klhl36/Cbx4/Mtmr7/Mxd4/Litaf/Arl4c/Lhfpl2/Epb41l3/Zfp362/Hes1/Lacc1/Smad1/Pip4k2a/Bok/Tln1
NR0B2_TARGET_GENES	8	8/725	439/12153	1	Igfbp4/Hdac1/Angptl4/Tnfaip8/C3/Phf7/Trf/Sri
PCGF3_TARGET_GENES	22	22/725	797/12153	1	Igfbp4/Abca1/Gadd45b/Cyba/Srebf1/Selplg/Col12a1/Eef1a1/Gpsm2/Hmgn3/Rpl3/Tnfaip3/Hmox1/Tubb5/Rab3il1/Prelid1/Naglu/Cd68/Npl/Frmd4b/Lhfpl2/Il3ra
NFAT5_TARGET_GENES	4	4/725	319/12153	1	S100a4/Lyz2/Stxbp4/Capg
ANP32E_TARGET_GENES	29	29/725	971/12153	1	Igfbp4/Rnf122/Rnase4/Eef1a1/Irf8/Hdac1/Arpc5/Idh1/Marcks/Rab26os/Ftl1/Abca4/Top2a/Arl6ip1/Rbpms2/Kctd12/Deptor/Coro1c/Zfp949/Gmfg/Sgsm2/Tmpo/Tap2/Hes1/Cks1b/Ang/Evl/Zbtb7b/Tmem128
PPARGC1A_TARGET_GENES	42	42/725	1262/12153	1	Myl4/Adm/Pkib/Gadd45b/Grn/Pcolce/Ctso/Eef1a1/Ptpro/Fscn1/Stxbp4/Septin6/Dpysl3/Selenom/Ctss/Abca4/Irag2/Pdlim4/Bicc1/Cfh/Podn/Rbpms2/Fxyd2/Fcna/Tuba1c/Tmem97/Sbsn/Tcaf1/Ptbp3/Strbp/Cdt1/Ptprc/Vwa5a/Litaf/Pdgfc/Tcirg1/Fam78a/Evi2a/Knop1/Ccnd2/Tln1/Tmem43
FOXN1_TARGET_GENES	5	5/725	360/12153	1	Ache/Slc16a9/Rpl3/Bcl3/Litaf
HDGFL2_TARGET_GENES	14	14/725	618/12153	1	B4galnt1/Eef1a1/Cdk1/Tuba1b/Rab8b/Rpl3/Ftl1/Prelid1/Snx5/Iffo1/Bcl3/Cd68/Igf2/Pabpc1
SOX10_TARGET_GENES	44	44/725	1315/12153	1	Tmsb10/Apoe/Btg1/Ctso/Rab32/Gas1/Ppia/C2/Idh1/Pde1b/Serpinh1/Rab26os/Tnfaip3/Rab31/Anxa2/Tnfaip8/Oaf/Rin2/Capg/Col16a1/Zfp36l2/Tmem97/Zfp995/Snx5/Deptor/Coro1c/Siae/Grk5/Ctsc/Phf7/Man1a/Dact1/Arsb/4930523C07Rik/Fzd1/Mcam/Hes1/Fads1/Junb/Lmnb1/Rbpj/Septin9/Acbd4/Pabpc1
GLI3_TARGET_GENES	19	19/725	753/12153	1	Btg1/Scarb1/Cebpa/Srebf1/Igf1/Scpep1/Arpc5/Slc16a9/Ppp1r9b/Pdia5/Rgl1/Rab3il1/Mpp1/Grk5/Dennd2c/Litaf/Hes1/Junb/Rbpj
WDR5_TARGET_GENES	8	8/725	466/12153	1	Limd2/Dab2/Sdc1/Fscn1/Rpl3/Ctsc/Susd1/Knop1
MAFA_TARGET_GENES	28	28/725	977/12153	1	Srebf1/Chst12/Rnase4/Galk2/Adh1/Gpsm2/Cd47/Slc45a4/Man1c1/Sirpa/Fgl2/Kctd12/Snx5/Abcg1/Nanp/Naglu/Tmed3/Gale/Hes1/Serp1/Lacc1/Ang/Trp53i11/Rbpj/Acbd4/Zbtb7b/Sri/Pabpc1
ZFP449_TARGET_GENES	27	27/725	967/12153	1	Igfbp4/Gm2a/Grn/Chd3/Idh1/Ralgps2/Ifngr1/Man1c1/Pdia5/Tnfaip8/Ptgs1/Zfp36l2/Tgfbr3/Tmem266/Pcsk5/Tnnt2/Irf2bp2/Iffo1/Ube2e2/Mxd4/Lamb1/P3h1/Hes1/Cdca3/Rbpj/Septin9/Clu
PWWP2B_TARGET_GENES	10	10/725	548/12153	1	Myl4/Camkk2/Fscn1/Rpl3/Penk/Rbpms2/Ninj1/Snx5/Agpat4/Pdgfc
TEX10_TARGET_GENES	49	49/725	1475/12153	1	Vasp/Tmsb10/Ifi30/Ccdc102a/Rnf122/Scarb1/Cebpa/Slc25a1/Srebf1/Dapk1/Ppp1r18/Chst12/Eef1a1/Hdac1/Gas1/Glipr2/Ppia/Col5a1/Plod2/Zbtb8a/Tuba1b/Fscn1/Dpysl3/Anxa2/Tubb6/Col18a1/Tubb5/Serping1/Zfp36l2/Hsd17b11/Tuba1c/Coro1c/Irf2bpl/Cdt1/Bcl3/Pdgfc/Mras/Sgsm2/Plekha2/Frmd4b/Fam171a2/Bst2/Lacc1/Smad1/Ifitm1/Rbpj/D2hgdh/Tmem128/Ly6e
ELK4_TARGET_GENES	16	16/725	721/12153	1	Ptpn6/Mmp2/Stxbp4/Laptm5/E2f2/Inpp5d/Aldh1a7/Srgap2/Snx5/Deptor/Dok2/Dlg4/Slc2a9/Glb1l/Slc43a1/D2hgdh
KDM4B_TARGET_GENES	31	31/725	1093/12153	1	Vasp/Ptpn6/Eef1a1/Lrp1/Hdac1/Stxbp4/Dusp10/Rassf7/Rpl3/Rab26os/Tnfaip3/Cfb/Top2a/Rbm47/Deptor/Coro1c/Ap3m2/Irf2bp2/Slc9a3r1/Bcl3/Slc2a9/Sec16b/Cks1b/Serp1/Junb/Bok/Tln1/Lmnb1/Acbd4/Gltp/Zbtb7b
PEX2_TARGET_GENES	31	31/725	1126/12153	1	Tnfaip2/Col1a2/Srebf1/Vkorc1/Lrp1/Hdac1/Chd3/Htra4/Fscn1/Dusp10/Ctsk/Fn1/Vim/Rpl3/Ftl1/Susd2/Cfb/Anxa2/Hmox1/Slc9a9/Col3a1/Ptbp3/Cdt1/Rrbp1/Iffo1/Ccdc141/Cd68/Ptms/P3h1/Evi2a/Sri
RFX2_TARGET_GENES	25	25/725	998/12153	1	Ccbe1/Ccdc102a/Sema4a/H2-Eb1/Ptpn6/Efhd2/Sh3bp1/Arpc5/Galk2/Fscn1/Stxbp4/Baiap2/AI467606/Ift122/Rgl1/Cbx6/Dbn1/Rab3il1/Tnnt2/Crispld2/Dlg4/Tpcn2/Glb1l/Knop1/Morn4
FOXJ2_TARGET_GENES	7	7/725	527/12153	1	Galk2/Mdfic/Arhgap9/Frmd4b/Tln1/Zbtb7b/Sri
UTP3_TARGET_GENES	30	30/725	1153/12153	1	Myl4/Ccdc102a/Dab2/Srebf1/Sdc2/Ankrd44/Eef1a1/Irf8/Ppia/Dap/Slc16a9/Stxbp4/Ralgps2/Rab26os/Hmox1/Lpcat2/Rbm47/Ccdc3/Fam114a1/Tlr1/Snx5/Myd88/Rasa3/Asf1b/Ripk1/Tmed3/Smad1/Zdhhc12/Zbtb7b/Pabpc1
OGT_TARGET_GENES	48	48/725	1567/12153	1	Cebpa/Ptpn6/Pdgfra/Slc25a1/Bid/Snn/Chst12/Lrp1/Thy1/Rnf39/Pamr1/Plod2/Dap/Fscn1/Cd47/Pdia5/Gab1/Baiap2/Anxa2/Sirpa/Ift122/Rgl1/Tubb5/Cbx6/Dbn1/Oaf/Rassf5/Ube2l6/Vsir/Nfkbie/Kirrel/Abcg1/Birc5/Pcsk5/Irf2bpl/Ptbp3/Strbp/Ripk1/Cbx4/Litaf/Npl/Pdgfc/Cd40/Hes1/Lmnb1/D2hgdh/Clu/Pabpc1
NUCKS1_TARGET_GENES	42	42/725	1437/12153	1	Mmp14/Gm2a/Cebpa/Ifnar2/Chst12/Rnase4/Cfl1/Irf8/Lyn/Galk2/Tuba1b/Pik3ap1/H2-T23/Ikbke/Fam102b/Gng10/Prkcd/Ppp1r9b/Rpl3/H2-DMa/Slc5a3/Cd83/Fam114a1/Coro1c/Birc5/Mt2/Grk5/Cdt1/Nfatc4/Phf7/Plekho2/Gmfg/Cbx4/Gm20684/Pdgfc/Sgsm2/Fam171a2/Ang/Cdca3/Kank2/Trf/Rbpj
DMRTB1_TARGET_GENES	24	24/725	1027/12153	1	Vasp/Myl4/P2rx7/Ankrd44/Selplg/Plxnb2/H2-DMb1/Galk2/Itgb2/Mest/Slco2b1/Slc9a9/Tubb5/Cblb/Rbm47/Birc5/Slc9a3r1/Cbx4/Slc1a5/Ush1c/Ccdc80/Ddc/Cdca3/Rbpj
DPF2_TARGET_GENES	35	35/725	1352/12153	1	Tmsb10/Apoe/Dab2/Klf10/Eef1a1/Thy1/Numbl/C2/Pxdn/Dap/Slc16a9/Mest/Ppp1r9b/Rpl3/Ftl1/Baiap2/Hexb/Slc5a3/Tubb5/Rbm47/Adora2a/Snx5/Tgfb1/Irf2bpl/Nfatc4/Mdk/Chd9/Tmpo/Hes1/Junb/Kank2/Entrep3/Rbpj/Acbd4/Zbtb7b
CCL5_TARGET_GENES	34	34/725	1336/12153	1	Myl4/Cd84/Slc25a1/Rnasel/Ifnar2/Ppp1r18/Ankrd44/Eef1a1/Dusp10/Gng10/Rpl3/Rgl1/Antxr2/Oaf/Srgap2/Tuba1c/Snx5/Apobec1/Birc5/Grk5/Ptbp3/Phf7/Ube2e2/Evi2b/Cbx4/Tmed3/Txndc5/Cdca3/Tln1/Rbpj/Zbtb7b/Sri/Tmem43/Pabpc1
PHF2_TARGET_GENES	37	37/725	1414/12153	1	Myl4/Nsg1/Limd2/Srebf1/Rnase4/Eef1a1/Gas1/Pid1/Fscn1/Fstl1/Dpysl3/Ifngr1/Cotl1/Man1c1/Baiap2/Hmox1/Arl6ip1/Rgl1/Tubb5/Kctd12/Snx5/Csf1/Grk5/Ctsc/Snhg18/Cbx4/Ccdc141/Reps2/Itga9/Pdgfc/Glb1l/Npc2/Ang/Trp53i11/Lmnb1/Cdca4/Pabpc1
FEV_TARGET_GENES	8	8/725	644/12153	1	Abca1/Klf10/Sh3bp1/Fscn1/Stxbp4/Prelid1/Phf7/Rbpj
RUVBL1_TARGET_GENES	10	10/725	819/12153	1	Ppic/Top2a/Slc5a3/Nrros/Srgap2/Tes/Mras/Serp1/Sec61a1/Tmem43
NLRC5_TARGET_GENES	24	24/725	1293/12153	1	Btg1/Cd84/H2-Eb1/Srebf1/Selplg/Galk2/H2-T23/Rab8b/Stxbp4/Rab26os/Ftl1/Tnfaip8l2/Apbb1ip/Cd48/Cblb/Tspan6/Nfkbie/Sfxn3/Gmfg/Ptprc/Cks1b/Pomk/Cdca3/Tmem43
SAP18_TARGET_GENES	18	18/725	1132/12153	1	Myl4/Eef1a1/Ccl9/Tmem106a/Rab8b/Stxbp4/Pdia5/Pdlim4/Inpp5d/Col16a1/Srgap2/Phf7/Bcl3/Plekha2/Glb1l/Syne3/D2hgdh/Tmem43
LRRFIP1_TARGET_GENES	32	32/725	1608/12153	1	Myl4/Arrb2/Limd2/Srebf1/Fbln7/Ankrd44/B4galnt1/Camkk2/Galk2/Pdia5/Tnfaip8/Sirpa/Tubb5/E2f2/Prelid1/Id2/Myd88/Dennd2c/Klhl36/Strbp/Snx33/Phf7/Litaf/Tmed3/Npc2/Fads1/Knop1/Ccnd2/Acbd4/Sec61a1/Zbtb7b/Tmem128
RUVBL2_TARGET_GENES	23	23/725	1497/12153	1	Myl4/Arrb2/Csrp2/Ifnar2/Eef1a1/Galk2/Prkcb/Rpl3/Pdia5/Tnfaip3/Abca4/Snx5/Zfp763/Birc5/Asf1b/Cdt1/Mtmr7/Arhgap17/P3h1/Cdr2/Lmnb1/Slc43a1/Pabpc1
THAP11_TARGET_GENES	21	21/725	1594/12153	1	Scarb1/Hpgd/Vkorc1/Glipr2/Ppib/Rab8b/Stxbp4/Rpl3/Rab26os/Pdia5/Gab1/Grk5/Zfp949/Npl/Fam78a/Cdca3/Tln1/Entrep3/Sec61a1/Tmem43/Pabpc1
HALLMARK_EPITHELIAL_MESENCHYMAL_TRANSITION	62	62/320	148/3460	4.73888e-26	Igfbp4/Anpep/Mmp14/Col1a2/Col1a1/Bgn/Gadd45b/Fmod/Plaur/Dab2/Sdc1/Emp3/Mmp2/Pcolce/Sparc/Nnmt/Col12a1/Col6a2/Lrp1/Thy1/Gas1/Abi3bp/Postn/Timp1/Col5a1/Efemp2/Col6a3/Ecm1/Thbs2/Glipr1/Tgfbi/Plod2/Itgb3/Matn2/Ppib/Fn1/Mest/Vim/Serpinh1/Fstl1/Dpysl3/Tnfaip3/Fap/Col3a1/Pdlim4/Fbln5/Capg/Basp1/Col16a1/Gja1/Col5a2/Tgfbr3/Id2/Lum/Sntb1/Tgfb1/Fbln1/Cd44/P3h1/Dcn/Mgp/Fbln2
HALLMARK_ALLOGRAFT_REJECTION	42	42/320	126/3460	3.27775e-13	H2-Aa/Fcgr2b/Ptpn6/Il4ra/Cd74/Ache/Ifnar2/Cd86/Ly86/Thy1/Klrd1/Irf8/Timp1/C2/Ccr2/Lyn/Prkcb/Itgb2/Hcls1/Cd47/Was/Pf4/H2-DMa/Ifngr1/Ctss/Cd247/Lck/Fgr/Capg/Tlr1/Icosl/Csf1/Tgfb1/Bcl3/Cxcl13/Igsf6/Ptprc/H2-DMb2/Cd40/Tap2/Ccr5/Ccnd2
HALLMARK_COMPLEMENT	34	34/320	149/3460	5.26225e-06	Mmp14/Fcer1g/Plaur/Ctso/C1qa/C1qc/Mmp12/Lrp1/Timp1/C2/Lyn/Plek/Was/Prkcd/Fn1/Tnfaip3/Cfb/Ctss/Lipa/Lck/Dock10/Cfh/Cblb/Serping1/Lgals3/C3/Timp2/Dpp4/Ctsc/F7/Ang/Pla2g7/Ctsh/Clu
HALLMARK_INFLAMMATORY_RESPONSE	30	30/320	124/3460	5.35588e-06	Mmp14/Adm/Abca1/Il4ra/Cd14/Plaur/P2rx7/Emp3/Il10ra/Timp1/Ptafr/Lyn/Ebi3/Itgb3/Lck/Cd48/Cybb/C3ar1/Tlr1/Icosl/Csf1/Adgre1/Hbegf/Cd40/Aplnr/Bst2/Ccl24/Ifitm1/Sri/Ly6e
HALLMARK_COAGULATION	26	26/320	114/3460	8.50559e-05	Mmp14/Plau/Mmp2/Ctso/C1qa/Sparc/Lrp1/Timp1/C2/Anxa1/Plek/Itgb3/Ctsk/Pf4/Fn1/Cfb/Pros1/Cfh/Serping1/C3/Dpp4/Cfd/Ang/Trf/Ctsh/Clu
HALLMARK_KRAS_SIGNALING_UP	30	30/320	144/3460	9.92062e-05	Fcer1g/Plau/Tmem176b/Plaur/Tmem176a/Irf8/Il10ra/Clec4a3/Itgb2/Angptl4/Gprc5b/Laptm5/Tnfaip3/Cfb/Ctss/Cd37/Ikzf1/Cfh/C3ar1/Mmd/Id2/Lcp1/Tnnt2/Plvap/Hbegf/Vwa5a/Ush1c/Epb41l3/Ccnd2/Igf2
HALLMARK_INTERFERON_GAMMA_RESPONSE	29	29/320	164/3460	0.00267221	Tnfaip2/Ifi30/H2-Aa/Btg1/Ptpn6/Il4ra/Cd74/Ifnar2/Cd86/Irf8/Il10ra/Epsti1/Lgals3bp/H2-DMa/Tnfaip3/Cfb/Cfh/Fgl2/Serping1/Ube2l6/Ifitm3/Myd88/Ripk1/Cd40/Casp8/Bst2/Pnp/Sri/Ly6e
HALLMARK_ANGIOGENESIS	9	9/320	28/3460	0.00390594	S100a4/Postn/Timp1/Pf4/Fstl1/Col3a1/Col5a2/Lum/Ccnd2
HALLMARK_IL2_STAT5_SIGNALING	27	27/320	156/3460	0.0044543	Cdkn1c/Batf3/Gadd45b/Col6a1/Il4ra/Ctsz/Cd86/Pth1r/Irf8/Il10ra/Glipr2/Ecm1/Ifngr1/Penk/Cd48/Cd83/Fgl2/Capg/Ckap4/Ifitm3/Csf1/Slc1a5/Cd44/Il3ra/Ahnak/Ccnd2/Pnp
HALLMARK_IL6_JAK_STAT3_SIGNALING	15	15/320	67/3460	0.0044543	Il4ra/Cd14/Ebi3/Itgb3/Pf4/Ifngr1/Hmox1/Csf1/Myd88/Tgfb1/Cxcl13/Cd44/Pdgfc/Il3ra/Bak1
HALLMARK_APOPTOSIS	24	24/320	140/3460	0.00851765	Bgn/Gadd45b/Cd14/Bid/Rnasel/Mmp2/Timp1/Pak1/Anxa1/Dap/Ifngr1/Gpx3/Hmox1/Top2a/Tgfbr3/Lgals3/Lum/Timp2/Ifitm3/Cd44/Dcn/Casp8/Ccnd2/Clu
HALLMARK_TNFA_SIGNALING_VIA_NFKB	24	24/320	152/3460	0.0236521	Tnfaip2/Abca1/Btg1/Plau/Gadd45b/Plaur/Klf10/Snn/Plek/Marcks/Tnfaip3/Tnfaip8/Cd83/Ninj1/Nfkbie/Id2/Icosl/Csf1/Bcl3/Hbegf/Litaf/Cd44/Hes1/Junb
HALLMARK_MYOGENESIS	26	26/320	178/3460	0.0437081	Actc1/Myl4/Col1a1/Gadd45b/Ache/Sparc/Igf1/Myog/Col6a2/Plxnb2/Col6a3/Gpx3/Ptgis/Col3a1/Ckb/Igfbp7/Ppfia4/Tgfb1/Tnnt2/Sod3/Mybph/Hbegf/Mras/Aplnr/Cfd/Clu
HALLMARK_HYPOXIA	23	23/320	163/3460	0.0876435	Cdkn1c/Adm/S100a4/Btg1/Scarb1/Bgn/Plaur/Slc25a1/Csrp2/Sdc2/Col5a1/Tgfbi/Kdelr3/Angptl4/Tnfaip3/Anxa2/Hmox1/Plac8/Ppfia4/Tes/Cavin3/Dcn/Rbpj
HALLMARK_INTERFERON_ALPHA_RESPONSE	14	14/320	88/3460	0.0979357	Ifi30/Procr/Il4ra/Cd74/Epsti1/Lgals3bp/Cd47/Ube2l6/Ifitm3/Csf1/Casp8/Bst2/Ifitm1/Ly6e
HALLMARK_APICAL_JUNCTION	20	20/320	145/3460	0.133654	Vasp/Actc1/Mmp2/Cd86/Thy1/Cldn5/Tgfbi/Fscn1/Cercam/Rac2/Baiap2/Sirpa/Col16a1/Parva/Mdk/Epb41l2/Ptprc/Itga9/Zyx/Evl
HALLMARK_TGF_BETA_SIGNALING	8	8/320	49/3460	0.228493	Cdkn1c/Klf10/Hdac1/Rab31/Id2/Tgfb1/Junb/Smad1
HALLMARK_P53_PATHWAY	22	22/320	177/3460	0.248777	Ifi30/Procr/S100a4/Btg1/Gm2a/Cebpa/Sdc1/Plxnb2/Tcn2/Rap2b/Baiap2/Hmox1/Irag2/Ninj1/Tgfb1/S100a10/Hbegf/Vwa5a/Mxd4/Ccnd2/Sec61a1/Bak1
HALLMARK_GLYCOLYSIS	18	18/320	166/3460	0.711646	Sdc1/Sdc2/Chst12/Ppia/Col5a1/Cdk1/Galk2/Tgfbi/Plod2/Kdelr3/Idh1/Angptl4/Ppfia4/Nanp/Cd44/Gale/Dcn/Ang
HALLMARK_NOTCH_SIGNALING	4	4/320	30/3460	0.74852	Arrb1/Fzd1/Hes1/Dtx4
HALLMARK_UV_RESPONSE_DN	13	13/320	122/3460	0.779382	Col1a2/Col1a1/Dab2/Sdc2/Itgb3/Anxa2/Col3a1/Fbln5/Gja1/Col5a2/Tgfbr3/Grk5/Sri
HALLMARK_APICAL_SURFACE	4	4/320	32/3460	0.779382	Plaur/Thy1/Gas1/Lyn
HALLMARK_ESTROGEN_RESPONSE_LATE	14	14/320	137/3460	0.843264	Igfbp4/Scarb1/Ptpn6/Cxcl14/Mest/Rab31/Top2a/Ckb/Id2/Slc9a3r1/Mdk/Cd44/Gale/Myof
HALLMARK_WNT_BETA_CATENIN_SIGNALING	4	4/320	35/3460	0.846496	Tcf7/Fzd1/Ccnd2/Rbpj
HALLMARK_REACTIVE_OXIGEN_SPECIES_PATHWAY	5	5/320	46/3460	0.846496	Prdx4/Gpx3/Ftl1/Junb/Hhex
HALLMARK_CHOLESTEROL_HOMEOSTASIS	7	7/320	70/3460	0.910809	Plaur/S100a11/Cxcl16/Antxr2/Tmem97/Lgals3/Clu
HALLMARK_MTORC1_SIGNALING	18	18/320	190/3460	0.916477	Ifi30/Sytl2/Ppia/Coro1a/Plod2/Itgb2/Idh1/Sla/Serpinh1/Fgl2/Tmem97/Ctsc/Slc9a3r1/Tes/Slc1a5/Fads1/Serp1/Pnp
HALLMARK_UV_RESPONSE_UP	12	12/320	128/3460	0.939675	Cdkn1c/Mmp14/Btg1/Arrb2/Bid/Lyn/Prkcd/Gpx3/Hmox1/Dlg4/Junb/Bak1
HALLMARK_XENOBIOTIC_METABOLISM	16	16/320	185/3460	1	Igfbp4/Apoe/Tmem176b/Igf1/Irf8/Idh1/Cfb/Hmox1/Pros1/Ninj1/Tmem97/Id2/Fbln1/Man1a/Slc1a5/Ddc
HALLMARK_HEDGEHOG_SIGNALING	2	2/320	25/3460	1	Ache/Thy1
HALLMARK_PEROXISOME	7	7/320	93/3460	1	Idh1/Top2a/Hsd17b11/Acsl5/Dlg4/Fads1/Pabpc1
HALLMARK_PI3K_AKT_MTOR_SIGNALING	7	7/320	95/3460	1	Cfl1/Cdk1/Prkcb/Sla/Lck/Myd88/Ripk1
HALLMARK_ESTROGEN_RESPONSE_EARLY	11	11/320	145/3460	1	Igfbp4/Scarb1/Olfml3/Klf10/Rab31/Gja1/Deptor/Slc9a3r1/Cd44/Myof/Hes1
HALLMARK_PANCREAS_BETA_CELLS	1	1/320	17/3460	1	Dpp4
HALLMARK_BILE_ACID_METABOLISM	7	7/320	106/3460	1	Abca1/Idh1/Abca4/Lck/Hsd17b11/Acsl5/Fads1
HALLMARK_G2M_CHECKPOINT	10	10/320	148/3460	1	Cdk1/Marcks/Top2a/E2f2/Birc5/Tgfb1/Bcl3/Tmpo/Cks1b/Lmnb1
HALLMARK_SPERMATOGENESIS	3	3/320	59/3460	1	Cdk1/Strbp/Phf7
HALLMARK_ANDROGEN_RESPONSE	5	5/320	88/3460	1	Hpgd/Camkk2/Tnfaip8/Fads1/Steap4
HALLMARK_E2F_TARGETS	10	10/320	162/3460	1	Cdk1/Prdx4/Top2a/Tubb5/Birc5/Asf1b/Tmpo/Cks1b/Cdca3/Lmnb1
HALLMARK_ADIPOGENESIS	12	12/320	195/3460	1	Cd302/Apoe/Abca1/Scarb1/Slc25a1/Idh1/Angptl4/Ifngr1/Gpx3/C3/Slc1a5/Cyp4b1
HALLMARK_FATTY_ACID_METABOLISM	8	8/320	143/3460	1	Hpgd/Idh1/Ube2l6/Hsd17b11/Acsl5/S100a10/Aoc3/D2hgdh
HALLMARK_KRAS_SIGNALING_DN	3	3/320	79/3460	1	Actc1/Snn/Slc29a3
HALLMARK_HEME_METABOLISM	8	8/320	165/3460	1	Myl4/Epor/Acp5/E2f2/Mpp1/C3/Agpat4/Cdr2
HALLMARK_PROTEIN_SECRETION	3	3/320	90/3460	1	Abca1/Ctsc/Ocrl
HALLMARK_MITOTIC_SPINDLE	8	8/320	171/3460	1	Cdk1/Fscn1/Marcks/Top2a/Birc5/Epb41l2/Lmnb1/Septin9
HALLMARK_UNFOLDED_PROTEIN_RESPONSE	4	4/320	109/3460	1	Kdelr3/Pdia5/Cks1b/Serp1
HALLMARK_MYC_TARGETS_V2	1	1/320	55/3460	1	Tmem97
HALLMARK_DNA_REPAIR	4	4/320	146/3460	1	Hcls1/Arl6ip1/Pnp/Sec61a1
HALLMARK_MYC_TARGETS_V1	3	3/320	193/3460	1	Ppia/Prdx4/Pabpc1
HALLMARK_OXIDATIVE_PHOSPHORYLATION	2	2/320	194/3460	1	Idh1/Tcirg1
Upregulated by alcohol in both liver and muscle:
ZFP661_TARGET_GENES	12	12/113	490/12153	0.367254	Rps6ka1/Mycl/Nectin2/Tspan4/Tcf7l1/Prcp/Tkt/Praf2/Cgref1/Chst7/Wdsub1/Slc39a13
ZFP599_TARGET_GENES	6	6/113	192/12153	0.811493	Tkt/Praf2/Tmem9/Glb1/Pyroxd2/Sdcbp
SOX7_TARGET_GENES	3	3/113	53/12153	0.811493	Ptma/Frat2/Gnai2
SP5_TARGET_GENES	12	12/113	770/12153	0.999806	Sox12/Unc119/Nectin2/Galk1/Tcf7l1/Homer3/Ada/Kcnq1/Gnai2/Maoa/Tspan14/Traf4
HAND1_TARGET_GENES	9	9/113	554/12153	0.999806	Pcgf2/Rps6ka1/Rab34/Mapk3/Blvrb/Chst14/Gnai2/Chst7/Pld3
ZBTB24_TARGET_GENES	2	2/113	68/12153	0.999806	Fut10/Cnpy4
MSX1_TARGET_GENES	6	6/113	372/12153	0.999806	Disp1/Frat2/Hsd11b1/Tspan14/Slc39a13/Sgpp1
MBD1_TARGET_GENES	1	1/113	18/12153	0.999806	Acvr1b
ZBTB7B_TARGET_GENES	8	8/113	579/12153	0.999806	Rps6ka1/Zfp217/Homer3/Pygl/Faap20/1810010H24Rik/Pld3/Sdcbp
HLF_TARGET_GENES	4	4/113	233/12153	0.999806	Paqr7/Aldh3b1/Marveld1/Hsd11b1
LYL1_TARGET_GENES	14	14/113	1154/12153	0.999806	Paqr7/Rps6ka1/Unc119/Eno1/Blvrb/Pygl/Nrg4/Slc35c2/1810010H24Rik/Fam32a/Wdsub1/Slc39a13/Ctdspl/Dnase1l3
SIX6_TARGET_GENES	1	1/113	25/12153	0.999806	Aldh3b1
HOXC12_TARGET_GENES	13	13/113	1088/12153	0.999806	Pcgf2/Zbtb42/Rab11fip4/Fut10/Tkt/Ehd3/Faap20/Itih5/Nrg4/Cnpy4/Ifitm2/Pld3/Dnase1l3
ZFP296_TARGET_GENES	4	4/113	263/12153	0.999806	Azin2/Prim2/Rab29/Cnpy4
HNRNPK_TARGET_GENES	2	2/113	98/12153	0.999806	Tcf19/H2az1
ZKSCAN1_TARGET_GENES	5	5/113	356/12153	0.999806	Unc119/Rhod/Kctd17/Gnai2/Irak4
GLI1_TARGET_GENES	3	3/113	184/12153	0.999806	Rab34/Fut10/Jpt1
GLI3_TARGET_GENES	9	9/113	753/12153	0.999806	Rab34/Tcf7l1/Fut10/Frat2/H2az1/1500011B03Rik/Gnai2/Cnpy4/Sdcbp
OGT_TARGET_GENES	17	17/113	1567/12153	0.999806	Sox12/Reep5/Eno1/Galk1/Rab34/Ptma/Tcf7l1/Plpp2/Rhod/Dnm3/Ap1s1/Mylip/Kctd17/Gnai2/Slc44a3/Wdsub1/Itm2c
NACC1_TARGET_GENES	3	3/113	204/12153	0.999806	Tmem164/Prim2/Mylip
HDAC4_TARGET_GENES	7	7/113	588/12153	0.999806	Paqr7/Ttll1/Tkt/Rhod/Entpd2/Mylip/Kctd17
BRWD1_TARGET_GENES	3	3/113	215/12153	0.999806	G6pdx/Hsd11b1/Irak4
STFA1_TARGET_GENES	5	5/113	413/12153	0.999806	Dnm3/Slc35c2/Ctdspl/Pld3/Zfp710
ELK3_TARGET_GENES	1	1/113	45/12153	0.999806	Nectin2
CTR9_TARGET_GENES	12	12/113	1119/12153	0.999806	Sox12/Arsa/Unc119/Prcp/Praf2/H2az1/Flot2/Rhbdl1/1500011B03Rik/Slc35c2/Leprot/Pld3
SMARCA2_TARGET_GENES	2	2/113	134/12153	0.999806	Eno1/Slc39a13
ELK4_TARGET_GENES	8	8/113	721/12153	0.999806	Fut10/Azin2/Dnm3/Ehd3/Icam1/Sertad3/Fam32a/Traf4
NKX3_2_TARGET_GENES	9	9/113	822/12153	0.999806	Tcf7l1/Frat2/H2az1/Pgd/Lix1l/Hps1/Fam32a/Traf4/Leprot
NUCKS1_TARGET_GENES	15	15/113	1437/12153	0.999806	Unc119/Nectin2/Plpp2/Zfp217/Azin2/Dnm3/H2az1/Pygl/Ap1s1/Cgref1/Rhbdl1/1500011B03Rik/Ifitm2/Wdsub1/Sgpp1
ZFP319_TARGET_GENES	6	6/113	524/12153	0.999806	Pcgf2/Lix1l/Marveld1/1810010H24Rik/Fzd4/Zfp710
ELL3_TARGET_GENES	13	13/113	1245/12153	0.999806	Arsa/Eno1/Nectin2/Rab34/Ptma/Tmem164/Ehd3/Faap20/Mylip/Icam1/Gnai2/Cnpy4/Zfp710
RCOR1_TARGET_GENES	15	15/113	1453/12153	0.999806	Paqr7/Rps6ka1/Prcp/Vat1/Blvrb/Ehd3/Mcm2/Nrg4/Aldh3b1/C1s1/Kcnq1/Icam1/Inmt/Slc39a13/Zfp710
NR2F2_TARGET_GENES	3	3/113	244/12153	0.999806	Homer3/Tmem164/Slc39a13
ZFP617_TARGET_GENES	1	1/113	54/12153	0.999806	Cnpy4
NRD1_TARGET_GENES	6	6/113	551/12153	0.999806	Ptma/Jpt1/H2az1/Slc35c2/Maoa/Cnpy4
MYO1C_TARGET_GENES	1	1/113	56/12153	0.999806	Hps1
PML_TARGET_GENES	1	1/113	61/12153	0.999806	Mycl
ZFP456_TARGET_GENES	1	1/113	61/12153	0.999806	Pld3
SOX6_TARGET_GENES	2	2/113	159/12153	0.999806	Ptma/Tmem9
ELK1_TARGET_GENES	7	7/113	678/12153	0.999806	Zfp217/Mapk3/Spon2/Blvrb/Tmem164/Slc35c2/Hsd11b1
RFX6_TARGET_GENES	4	4/113	368/12153	0.999806	Rab11fip4/Smim1/Aldh3b1/Slc35c2
SOX10_TARGET_GENES	13	13/113	1315/12153	0.999806	Rab34/Tspan4/Ptma/Tcf7l1/Prcp/Zfp217/Entpd2/H2az1/Marveld1/Slc35c2/Cnpy4/1810010H24Rik/Wdsub1
MAU2_TARGET_GENES	1	1/113	65/12153	0.999806	Lix1l
SMCHD1_TARGET_GENES	1	1/113	66/12153	0.999806	Slc39a13
SMARCC2_TARGET_GENES	3	3/113	271/12153	0.999806	Rab11fip4/Homer3/Dnase1l3
RCOR2_TARGET_GENES	9	9/113	905/12153	0.999806	Fut10/Dnm3/Ap1s1/Faap20/Glb1/Hps1/Irak4/Sgpp1/Gnpda2
UBN1_TARGET_GENES	1	1/113	69/12153	0.999806	Sgce
ZFP882_TARGET_GENES	1	1/113	69/12153	0.999806	Sgce
TRPS1_TARGET_GENES	4	4/113	387/12153	0.999806	Tspan4/Aldh3b1/Hps1/Hsd11b1
GM14401_TARGET_GENES	1	1/113	73/12153	0.999806	Mylip
AFF4_TARGET_GENES	6	6/113	605/12153	0.999806	Sox12/Pcgf2/Eno1/Rab34/H2az1/Zfp710
ZFP965_ZFP973_TARGET_GENES	5	5/113	503/12153	0.999806	Rps6ka1/Rhod/Azin2/Prim2/Gnai2
NR1H2_TARGET_GENES	9	9/113	933/12153	0.999806	Rps6ka1/Reep5/Eno1/H2az1/Marveld1/Icam1/Tram2/Wdsub1/Irak4
DDIT3_TARGET_GENES	3	3/113	289/12153	0.999806	Mycl/Kazald1/Sdcbp
MTA3_TARGET_GENES	3	3/113	289/12153	0.999806	Eno1/Glb1/Slc39a13
ZFP712_TARGET_GENES	2	2/113	184/12153	0.999806	Eno1/Prim2
PCGF5_TARGET_GENES	5	5/113	509/12153	0.999806	Disp1/Ctnnbip1/Tcf7l1/Slc35c2/Ctdspl
GM14326_TARGET_GENES	2	2/113	185/12153	0.999806	Mcm2/Gnai2
PARP1_TARGET_GENES	2	2/113	190/12153	0.999806	Rps6ka1/Ptma
HOXC9_TARGET_GENES	3	3/113	300/12153	0.999806	Mycl/Sgpp1/Zfp710
DNMT1_TARGET_GENES	1	1/113	81/12153	0.999806	Tkt
CRELD1_TARGET_GENES	10	10/113	1064/12153	0.999806	Unc119/Tcf19/Zfp217/Blvrb/Nrg4/Marveld1/Kctd17/Icam1/Adra1a/Slc39a13
HELLS_TARGET_GENES	1	1/113	82/12153	0.999806	Zfp710
ZFP273_TARGET_GENES	1	1/113	82/12153	0.999806	Slc35c2
PROP1_TARGET_GENES	5	5/113	522/12153	0.999806	Fut10/Tmem106c/Nt5dc2/1810010H24Rik/Slc39a13
CGAS_TARGET_GENES	1	1/113	83/12153	0.999806	Rhbdl1
ZC3H11A_TARGET_GENES	8	8/113	854/12153	0.999806	Mycl/Nectin2/Prcp/Dnm3/Faap20/Gnai2/Slc39a13/Rtn4rl1
TERF1_TARGET_GENES	1	1/113	84/12153	0.999806	Cnpy4
IKZF3_TARGET_GENES	14	14/113	1525/12153	0.999806	Rps6ka1/Rab34/Tcf19/Homer3/Tmem106c/Flot2/Ap1s1/Faap20/Marveld1/Kazald1/Gnai2/Slc39a13/Leprot/Itm2c
SPEN_TARGET_GENES	9	9/113	981/12153	0.999806	Galk1/Disp1/Smim1/Azin2/Ap1s1/Prim2/Cgref1/Kazald1/Maoa
DMRT1_TARGET_GENES	11	11/113	1209/12153	0.999806	Eno1/Rab11fip4/Galk1/Tkt/Dnm3/Blvrb/H2az1/Pgd/Rab29/Kcnq1/Hsd11b1
SPIB_TARGET_GENES	2	2/113	210/12153	0.999806	Icam1/Slc39a13
ZFP809_TARGET_GENES	5	5/113	550/12153	0.999806	Reep5/Ada/Prim2/Kctd17/Sertad3
CARM1_TARGET_GENES	1	1/113	95/12153	0.999806	Eno1
GADD45A_TARGET_GENES	1	1/113	95/12153	0.999806	Ifitm2
NFATC2_TARGET_GENES	7	7/113	777/12153	0.999806	Ttll1/Aldh3b1/Marveld1/Rab29/Ltc4s/Leprot/Acvr1b
BCOR_TARGET_GENES	5	5/113	555/12153	0.999806	Faap20/Slc35c2/Cnpy4/Fzd4/Itm2c
L3MBTL2_TARGET_GENES	2	2/113	215/12153	0.999806	Sgce/Irak4
UBN2_TARGET_GENES	2	2/113	216/12153	0.999806	Mapk3/Prim2
NPM1_TARGET_GENES	5	5/113	560/12153	0.999806	Rps6ka1/Rhod/Rhbdl1/Pld3/Acvr1b
THRB_TARGET_GENES	1	1/113	99/12153	0.999806	Rab34
ZFP64_TARGET_GENES	4	4/113	452/12153	0.999806	Glb1/Wdsub1/Fzd4/Zfp710
AHCY_AHCYL_TARGET_GENES	1	1/113	103/12153	0.999806	Frat2
ZFP810_TARGET_GENES	3	3/113	343/12153	0.999806	Eno1/Kctd17/Leprot
HOXD13_TARGET_GENES	5	5/113	580/12153	0.999806	Fut10/Homer3/Cnpy4/Ctdspl/Sdcbp
LHX1_TARGET_GENES	1	1/113	109/12153	0.999806	Fut10
ZFP429_TARGET_GENES	6	6/113	706/12153	0.999806	Rps6ka1/Tcf19/Kazald1/Gnai2/Hsd11b1/Zfp710
NFATC1_TARGET_GENES	4	4/113	478/12153	0.999806	Lix1l/Hps1/Ifitm2/Slc39a13
HOXC10_TARGET_GENES	1	1/113	115/12153	0.999806	Gnpda2
GSK3B_TARGET_GENES	9	9/113	1060/12153	0.999806	Rps6ka1/Nectin2/Ttll1/Rab34/Sgce/Rhbdl1/Lix1l/Fads3/Ctdspl
CBX6_TARGET_GENES	1	1/113	116/12153	0.999806	Ctdspl
TGIF2_TARGET_GENES	1	1/113	117/12153	0.999806	Tspan4
GRHL3_TARGET_GENES	9	9/113	1070/12153	0.999806	Fgf11/Galk1/Tspan4/Ctnnbip1/Homer3/Rhod/Nrg4/Gnai2/Leprot
JMJD1C_TARGET_GENES	2	2/113	249/12153	0.999806	Mcm2/Leprot
EED_TARGET_GENES	3	3/113	376/12153	0.999806	Zbtb42/Ctdspl/Rtn4rl1
HDGFL2_TARGET_GENES	5	5/113	618/12153	0.999806	Pcgf2/Eno1/H2az1/Rhbdl1/Sdcbp
GM14406_TARGET_GENES	5	5/113	621/12153	0.999806	Sgce/Azin2/Mcm2/Nrg4/Kazald1
SIRT1_TARGET_GENES	2	2/113	259/12153	0.999806	Sgce/Icam1
ZFP935_TARGET_GENES	5	5/113	631/12153	0.999806	Rps6ka1/Zfp217/Rhod/Prim2/Kazald1
ZFP457_TARGET_GENES	1	1/113	130/12153	0.999806	Prim2
VSX2_TARGET_GENES	7	7/113	869/12153	0.999806	Nectin2/Disp1/Azin2/Prim2/Nrg4/Slc39a13/Sgpp1
FOXG1_TARGET_GENES	6	6/113	761/12153	0.999806	Mycl/Mapk3/Frat2/Slc35c2/Sdcbp/Gnpda2
NFKB1_TARGET_GENES	10	10/113	1230/12153	0.999806	Rps6ka1/Unc119/Rab11fip4/Rab34/Tspan4/Jpt1/Tmem164/Mylip/Slc44a3/Slc39a13
RFX2_TARGET_GENES	8	8/113	998/12153	0.999806	Ttll1/Azin2/Tmem9/Ap1s1/Rhbdl1/Sertad3/Fam32a/Sdcbp
KLF6_TARGET_GENES	1	1/113	137/12153	0.999806	Cnpy4
DPF2_TARGET_GENES	11	11/113	1352/12153	0.999806	Unc119/Smim1/Fut10/Tkt/Azin2/H2az1/Rhbdl1/Mylip/1500011B03Rik/Kcnq1/Zfp710
ZFP493_TARGET_GENES	2	2/113	274/12153	0.999806	Prim2/Kazald1
PDX1_TARGET_GENES	2	2/113	278/12153	0.999806	Ctdspl/Acvr1b
ELL2_TARGET_GENES	10	10/113	1247/12153	0.999806	Rps6ka1/Eno1/Disp1/Ptma/Fut10/H2az1/Cgref1/Rab29/Slc39a13/Zfp710
TRP73_TARGET_GENES	2	2/113	279/12153	0.999806	Dnm3/Icam1
ZFP874B_TARGET_GENES	10	10/113	1253/12153	0.999806	Rps6ka1/Rab34/Zfp217/Tkt/Rhod/Prim2/Nrg4/Cklf/Gnai2/Adra1a
PRDM9_TARGET_GENES	4	4/113	547/12153	0.999806	Tspan4/Zfp217/Kazald1/Pld3
FOXA3_TARGET_GENES	6	6/113	793/12153	0.999806	Sox12/Dnm3/Frat2/Inmt/1810010H24Rik/Wdsub1
PCGF3_TARGET_GENES	6	6/113	797/12153	0.999806	Arsa/Blvrb/Glb1/Mcm2/Hps1/Hsd11b1
TLX1_TARGET_GENES	2	2/113	293/12153	0.999806	Disp1/Fut10
NR0B2_TARGET_GENES	3	3/113	439/12153	0.999806	Faap20/Mylip/Pyroxd2
GLI2_TARGET_GENES	7	7/113	955/12153	0.999806	Zbtb42/Rab11fip4/Rab34/Dnm3/Faap20/Gnai2/Dnase1l3
BRD3_TARGET_GENES	3	3/113	450/12153	0.999806	Ptma/Tspo/Mcm2
MLLT3_TARGET_GENES	6	6/113	835/12153	0.999806	Eno1/Ptma/H2az1/Icam1/Slc39a13/Zfp710
NFAT5_TARGET_GENES	2	2/113	319/12153	0.999806	Jpt1/Kazald1
MAFA_TARGET_GENES	7	7/113	977/12153	0.999806	Arsa/Tspan4/Smim1/Tmem106c/Ehd3/Tspan14/Wdsub1
WDR5_TARGET_GENES	3	3/113	466/12153	0.999806	Tcf19/Azin2/Frat2
NR1I2_TARGET_GENES	9	9/113	1226/12153	0.999806	Fut10/Frat2/H2az1/Tmem164/Lix1l/Hsd11b1/Fam32a/Ifitm2/Slc39a13
TEX10_TARGET_GENES	11	11/113	1475/12153	0.999806	Mycl/Eno1/Ttll1/Galk1/Rab34/Homer3/Blvrb/Gnai2/Wdsub1/Slc39a13/Zfp710
MYEF2_MYEF2L_TARGET_GENES	5	5/113	738/12153	0.999806	Galk1/Mapk3/Ehd3/Slc35c2/Hsd11b1
ND5_UNIPROT_A0A023J5X2_UNREVIEWED_TARGET_GENES	3	3/113	480/12153	0.999806	Mapk3/Prim2/Ctdspl
ZFP808_TARGET_GENES	2	2/113	351/12153	0.999806	Mcm2/Hsd11b1
SALL1_TARGET_GENES	6	6/113	894/12153	0.999806	Sgce/Fut10/Nrg4/Gnai2/Slc39a13/Zfp710
FOXN1_TARGET_GENES	2	2/113	360/12153	0.999806	Slc39a13/Gnpda2
FEV_TARGET_GENES	4	4/113	644/12153	0.999806	Tkt/Faap20/Kazald1/Slc39a13
NR5A1_TARGET_GENES	9	9/113	1287/12153	0.999806	Eno1/Tcf7l1/Smim1/Blvrb/Frat2/Tmem164/Pyroxd2/Wdsub1/Fzd4
NFE2_TARGET_GENES	2	2/113	377/12153	0.999806	Fam32a/Slc39a13
BAZ1A_TARGET_GENES	2	2/113	388/12153	0.999806	Azin2/Pld3
GM14412_TARGET_GENES	3	3/113	538/12153	0.999806	Mycl/Ctnnbip1/Pgd
ZFP874A_TARGET_GENES	2	2/113	394/12153	0.999806	Azin2/Cklf
HNF4G_TARGET_GENES	8	8/113	1212/12153	0.999806	Arsa/Tkt/Cgref1/Itih5/Aldh3b1/Slc35c2/Gnai2/Maoa
BMI1_TARGET_GENES	5	5/113	833/12153	0.999806	Ap1s1/Pgd/Nrg4/Kazald1/Adra1a
GM6710_GM14391_UNIPROT_Q8C1K5_UNREVIEWED_TARGET_GENES	1	1/113	239/12153	0.999806	Kazald1
DLX1_TARGET_GENES	1	1/113	241/12153	0.999806	Sgce
ZFP467_TARGET_GENES	2	2/113	413/12153	0.999806	Unc119/Tspan4
PEX2_TARGET_GENES	7	7/113	1126/12153	0.999806	Pcgf2/Eno1/Nectin2/Rab34/Frat2/Slc35c2/Pld3
HEXIM1_TARGET_GENES	1	1/113	254/12153	0.999806	Eno1
REL_TARGET_GENES	2	2/113	429/12153	0.999806	Nrg4/Aldh3b1
ZFP652_TARGET_GENES	6	6/113	1010/12153	0.999806	Mycl/Tcf7l1/Rab29/Tspan14/Ctdspl/Pld3
ID2_TARGET_GENES	7	7/113	1146/12153	0.999806	Ptma/Tcf19/Homer3/Tkt/Tmem106c/Stx2/Wdsub1
SRSF1_TARGET_GENES	2	2/113	440/12153	0.999806	Glb1/Rab29
ZFP953_TARGET_GENES	5	5/113	881/12153	0.999806	Rps6ka1/Rab34/Prim2/Gnai2/Hsd11b1
ELL_TARGET_GENES	2	2/113	441/12153	0.999806	Rab29/Gnai2
UTP3_TARGET_GENES	7	7/113	1153/12153	0.999806	Prcp/Homer3/Jpt1/Ap1s1/Mylip/Kcnq1/Itm2c
TEAD2_TARGET_GENES	2	2/113	442/12153	0.999806	Hsd11b1/Pld3
CUX2_TARGET_GENES	1	1/113	275/12153	0.999806	Arsa
CEBPG_TARGET_GENES	1	1/113	279/12153	0.999806	Frat2
SOX30_TARGET_GENES	4	4/113	769/12153	0.999806	Ptma/Zfp217/H2az1/1810010H24Rik
ETV2_TARGET_GENES	3	3/113	622/12153	0.999806	Ttll1/Fam32a/Slc39a13
LHX6_TARGET_GENES	7	7/113	1187/12153	0.999806	Disp1/Pgd/Faap20/Lix1l/Slc44a3/Leprot/Fzd4
NFE2L1_TARGET_GENES	4	4/113	778/12153	0.999806	Ptma/Cgref1/Lix1l/Fam32a
ZFP961_TARGET_GENES	1	1/113	293/12153	0.999806	Tcf19
RUVBL2_TARGET_GENES	9	9/113	1497/12153	0.999806	Ptma/Prcp/Homer3/Tkt/H2az1/1500011B03Rik/Rab29/Cnpy4/Leprot
RELB_TARGET_GENES	9	9/113	1510/12153	0.999806	Rps6ka1/Unc119/Ptgr1/Zfp217/Glb1/Nrg4/Icam1/Sertad3/Leprot
ANP32E_TARGET_GENES	5	5/113	971/12153	0.999806	Tcf19/Tmem106c/Tmem9/Faap20/Leprot
MYB_TARGET_GENES	7	7/113	1265/12153	0.999806	Rps6ka1/Ptgr1/Frat2/Aldh3b1/Kcnq1/Pyroxd2/Inmt
OVOL2_TARGET_GENES	2	2/113	526/12153	0.999806	Fut10/Lix1l
FOXJ2_TARGET_GENES	2	2/113	527/12153	0.999806	Pgd/Slc39a13
TAF10_TARGET_GENES	3	3/113	694/12153	0.999806	Ptma/Frat2/Adra1a
CHAF1A_TARGET_GENES	3	3/113	766/12153	0.999806	Homer3/Ap1s1/Slc39a13
ZFP759_TARGET_GENES	6	6/113	1238/12153	0.999806	Tkt/Azin2/Pgd/Nrg4/Kazald1/Hsd11b1
ZFP938_TARGET_GENES	3	3/113	798/12153	0.999806	Zfp217/Prim2/Pgd
ZFP449_TARGET_GENES	4	4/113	967/12153	0.999806	Nectin2/Fam32a/Slc39a13/Zfp710
ZFP595_TARGET_GENES	1	1/113	430/12153	0.999806	Prim2
HSF1_TARGET_GENES	3	3/113	811/12153	0.999806	Frat2/Ifitm2/Traf4
TOX2_TARGET_GENES	3	3/113	815/12153	0.999806	Tram2/Leprot/Acvr1b
ARID4B_TARGET_GENES	2	2/113	650/12153	0.999806	Unc119/Mapk3
ZFP92_TARGET_GENES	3	3/113	853/12153	0.999806	Tkt/Azin2/Gnai2
CCL5_TARGET_GENES	6	6/113	1336/12153	0.999806	Arsa/Rps6ka1/Zfp217/Jpt1/Rab29/Slc35c2
DMRTB1_TARGET_GENES	4	4/113	1027/12153	0.999806	Sgce/Ptma/Blvrb/Rab29
GCM2_TARGET_GENES	3	3/113	885/12153	0.999806	Tcf7l1/Fam32a/Msr1
LRRFIP1_TARGET_GENES	7	7/113	1608/12153	0.999806	Tcf19/Jpt1/Tmem106c/H2az1/Prim2/Slc39a13/Sdcbp
TBX20_TARGET_GENES	1	1/113	595/12153	0.999806	Kazald1
PHF2_TARGET_GENES	5	5/113	1414/12153	0.999806	Sox12/Galk1/Tspan4/Mylip/Irak4
PPARGC1A_TARGET_GENES	4	4/113	1262/12153	0.999806	Eno1/Plpp2/Tkt/Rtn4rl1
NLRC5_TARGET_GENES	4	4/113	1293/12153	0.999806	Rab29/Cnpy4/Slc39a13/Dnase1l3
SAP18_TARGET_GENES	3	3/113	1132/12153	0.999806	Dnm3/Hps1/Traf4
THAP11_TARGET_GENES	5	5/113	1594/12153	0.999806	Praf2/Kctd17/Rab29/Slc39a13/Pld3
RUVBL1_TARGET_GENES	1	1/113	819/12153	0.999806	Cnpy4
KDM4B_TARGET_GENES	2	2/113	1093/12153	0.999806	Arsa/Sertad3
DLX2_TARGET_GENES	2	2/113	1131/12153	0.999806	Lix1l/Fam32a
HALLMARK_ADIPOGENESIS	7	7/46	195/3460	0.439252	Reep5/Rab34/Tkt/Itga7/Itih5/Ltc4s/Fzd4
HALLMARK_APICAL_JUNCTION	5	5/46	145/3460	0.439946	Nectin2/Tspan4/Sgce/Icam1/Gnai2
HALLMARK_ESTROGEN_RESPONSE_EARLY	5	5/46	145/3460	0.439946	Unc119/Rhod/Blvrb/Tmem164/Aldh3b1
HALLMARK_E2F_TARGETS	5	5/46	162/3460	0.439946	Tcf19/Jpt1/H2az1/Prim2/Mcm2
HALLMARK_APICAL_SURFACE	2	2/46	32/3460	0.439946	Flot2/Rtn4rl1
HALLMARK_XENOBIOTIC_METABOLISM	5	5/46	185/3460	0.530902	Ptgr1/Blvrb/Pgd/Maoa/Hsd11b1
HALLMARK_FATTY_ACID_METABOLISM	4	4/46	143/3460	0.543377	H2az1/Ltc4s/Maoa/Inmt
HALLMARK_G2M_CHECKPOINT	4	4/46	148/3460	0.543377	Jpt1/H2az1/Prim2/Mcm2
HALLMARK_P53_PATHWAY	4	4/46	177/3460	0.748581	Ada/Sertad3/Traf4/Acvr1b
HALLMARK_INFLAMMATORY_RESPONSE	3	3/46	124/3460	0.748581	Icam1/Msr1/Acvr1b
HALLMARK_COMPLEMENT	3	3/46	149/3460	0.837686	Prcp/C1s1/Gnai2
HALLMARK_INTERFERON_ALPHA_RESPONSE	2	2/46	88/3460	0.837686	C1s1/Ifitm2
HALLMARK_PI3K_AKT_MTOR_SIGNALING	2	2/46	95/3460	0.837686	Rps6ka1/Irak4
HALLMARK_INTERFERON_GAMMA_RESPONSE	3	3/46	164/3460	0.837686	C1s1/Icam1/Ifitm2
HALLMARK_GLYCOLYSIS	3	3/46	166/3460	0.837686	Galk1/Pygl/G6pdx
HALLMARK_REACTIVE_OXIGEN_SPECIES_PATHWAY	1	1/46	46/3460	0.913351	G6pdx
HALLMARK_UV_RESPONSE_UP	2	2/46	128/3460	0.913351	Icam1/Maoa
HALLMARK_ESTROGEN_RESPONSE_LATE	2	2/46	137/3460	0.913351	Blvrb/Aldh3b1
HALLMARK_DNA_REPAIR	2	2/46	146/3460	0.913351	Ada/Sdcbp
HALLMARK_IL6_JAK_STAT3_SIGNALING	1	1/46	67/3460	0.913351	Acvr1b
HALLMARK_IL2_STAT5_SIGNALING	2	2/46	156/3460	0.913351	Praf2/Itih5
HALLMARK_HEME_METABOLISM	2	2/46	165/3460	0.913351	Blvrb/Sdcbp
HALLMARK_KRAS_SIGNALING_DN	1	1/46	79/3460	0.913351	Tcf7l1
HALLMARK_PEROXISOME	1	1/46	93/3460	0.913351	Tspo
HALLMARK_MTORC1_SIGNALING	2	2/46	190/3460	0.913351	Mcm2/G6pdx
HALLMARK_MYC_TARGETS_V1	2	2/46	193/3460	0.913351	H2az1/Mcm2
HALLMARK_COAGULATION	1	1/46	114/3460	0.913351	C1s1
HALLMARK_ALLOGRAFT_REJECTION	1	1/46	126/3460	0.913351	Icam1
HALLMARK_APOPTOSIS	1	1/46	140/3460	0.913351	Tspo
HALLMARK_KRAS_SIGNALING_UP	1	1/46	144/3460	0.913351	Hsd11b1
HALLMARK_TNFA_SIGNALING_VIA_NFKB	1	1/46	152/3460	0.913351	Icam1
HALLMARK_HYPOXIA	1	1/46	163/3460	0.913351	Galk1
HALLMARK_MYOGENESIS	1	1/46	178/3460	0.913351	Itga7
Downregulated by alcohol only in liver:
DUXBL1_TARGET_GENES	19	19/779	143/12153	0.346785	Cyp51/Slc19a2/D3Ertd751e/Cflar/Trafd1/Ypel1/Smchd1/Ifi47/Shb/Hnrnph3/Mmp2/Ubald2/Arhgap26/Ifi27/Cryz/Arid5b/Ccl9/Rabl3/Ppp4r3b
KDM4B_TARGET_GENES	92	92/779	1093/12153	0.346785	Idi1/Cyp51/Mvk/Hmgcs1/Hsd17b7/Oga/Mblac2/Syvn1/Mmab/3110045C21Rik/Sec16b/Erg28/Tfrc/Zfp36/Irf2bp2/Sesn3/Gnpda1/H1f4/Prdm10/Fubp1/Pim3/Nlrp6/Sdf2l1/Trmt1l/Pafah2/Dnajb1/P2ry1/1700028E10Rik/Creld2/Rimoc1/Eif2ak3/Pnrc1/Mtmr4/Mir22hg/Ggnbp2/Ppm1k/Herpud1/Adrm1/Slc25a25/Psmd3/Dido1/Calr/Rbm26/Capn10/Clec2d/Neat1/Magohb/Dolpp1/Rbm47/Fastkd5/Ahr/Creb3l2/Pias4/Actg1/Sec23b/Hnrnph3/Aldh4a1/Nudt2/Ubald2/Lr…
HNF4G_TARGET_GENES	100	100/779	1212/12153	0.346785	Hmgcs1/H2-Q1/Dhcr7/Oga/Hmgcr/Ifi27l2b/Sult1b1/Pold2/Acat2/Sec16b/Erg28/Parp11/Tfrc/Ddhd1/Irf2bp2/1810008I18Rik/Fam107b/Gm11844/Podn/Sf1/Gnpda1/Zfp292/Sepsecs/Nudt12/Tbccd1/Ces3b/Pex11g/Abat/Acad9/Irf9/Pafah2/Slc3a1/Asah2/Ik/Cflar/Bco2/Trafd1/Qdpr/Igtp/Eci3/Gne/Mtmr4/Sesn1/Gpt/Rdh5/Agxt2/Abcc6/Lysmd4/Ggnbp2/Ldlrad3/Dcxr/Herpud1/Pms1/Cyp4f14/Slc25a25/Ctso/Rwdd2b/Pstpip2/Tuba1c/Psmd3/Rbm4b/Gm11696/G…
NFE2L1_TARGET_GENES	66	66/779	778/12153	0.647236	Echdc3/Pold2/Syvn1/Trim12c/Efcab2/Ddhd1/Stx18/Cyp7b1/Fam107b/Nav2/9330159M07Rik/Zfp330/Dpysl2/Pafah2/Dnajb1/Atosb/Mtmr4/Mir22hg/Atosa/Pex12/Irgm1/Ttc21b/Ddx31/Gck/Gins1/Ears2/Adrm1/Zfand2a/Psmd3/Sdc4/Spsb1/Rbm26/Ank2/Capn10/Rabggtb/Psmd14/Ufl1/Chtop/Tmem39a/9430037G07Rik/Hsp90b1/Nub1/Unkl/Loxl1/Il2rb/4933407K13Rik/Fads2/Dnajb9/Poc5/Dph5/Mdn1/Tlcd2/Ly96/Zfp708/Mtrex/Chordc1/Ubfd1/Trim30a/Pgs1/Fetu…
BMI1_TARGET_GENES	67	67/779	833/12153	1	Dhcr7/Gm7652/Lss/Pde1a/Prlr/Secisbp2/Htra4/Ang/Palld/Esr1/Nt5e/Tfrc/Prkd3/Gm16731/Hs3st3b1/Nav2/Dleu2/Hey1/Txlng/Sybu/Ccn1/Tcf21/Rcan2/Eci3/Gsap/Phip/Rnase4/Adamts2/Atf3/Rbm20/Ahsa2/Zfp395/Cyp4f14/Upb1/Pstpip2/Fbln5/Nfe2/Rint1/Map3k21/Magohb/Dhx36/Tmed3/Gin1/Epc2/Sox7/Ipo11/Loxl1/Onecut2/Bcl2/Zfp202/Mterf3/Pcsk5/9630013D21Rik/Map3k5/Dlg4/Abcc9/Krit1/Far1/Pgs1/Rasa3/Fendrr/Ino80/Gk/Cerkl/Ccdc141/T…
TOX3_TARGET_GENES	9	9/779	70/12153	1	Hmgcr/Tle1/Utp14b/C630043F03Rik/Dusp1/Ubald2/Pik3r3/Tspyl2/Acsl3
HSF1_TARGET_GENES	64	64/779	811/12153	1	Oga/Tk1/Ang/Tle1/C630043F03Rik/Esr1/Jun/Sesn3/Sf1/Tbccd1/Trim65/Amotl2/Pim3/Cux2/Trmt1l/Dnajb1/Ccn1/Cflar/Afmid/Rcan2/Hsph1/1700028E10Rik/Trafd1/Polr3gl/Dnajb5/Pnrc1/Ccar1/Rnase4/Sesn1/Gm13421/Atosa/Tmem80/Ahsa2/Herpud1/Ears2/Trdmt1/Zfand2a/Psmd3/Vps52/Zfp760/Serpinh1/Neat1/Hivep1/Mmp2/Atp6v1h/Hycc1/Echdc1/Phc3/Tspyl2/Sec31a/Chordc1/Ubfd1/Atg3/Sun1/Idh1/Rbm48/Ino80/Cerkl/Jmjd6/Dnajb2/Ubxn4/Pradc1…
FOXA3_TARGET_GENES	62	62/779	793/12153	1	Mxd1/Serpina1e/Upp2/Cyp2c39/Gbp11/D630039A03Rik/Tgtp1/Tle1/Palld/Ropn1l/1810008I18Rik/Cxcl1/Gm16731/Dleu2/Albfm1/9330159M07Rik/Rbp1/Aass/Gbp2/Bco2/9530082P21Rik/Grk5/Nme6/Rnf39/Pnrc1/Pi4k2a/Polr3b/P2ry4/Ggnbp2/Saa4/Zfp395/3000002C10Rik/Sdc4/Nnmt/Nfe2/Aldoc/Capn10/Slc6a12/Nub1/Aldh4a1/Cps1/Dusp6/Coq3/Lrp1/Mpzl2/Msantd2/Ino80c/Cry2/Gm14097/Nqo2/Tmx1/Dmgdh/Sult2a8/Efna1/Lsm6/Abcd2/Cfhr1/Fetub/Depp1/…
TAF10_TARGET_GENES	55	55/779	694/12153	1	Idi1/Cyp51/Sgsm1/Lss/Fdps/Secisbp2/Gbp11/Pdcd4/Tle1/Utp14b/C630043F03Rik/Stx18/Irf2bp2/1810008I18Rik/Sucnr1/Angpt1/H1f4/Rnf169/Sdf2l1/E2f8/Guf1/Trmt10a/Sesn1/Gm13421/Upf3a/Zkscan8/Madd/Adrm1/Psmd3/0610030E20Rik/Calr/Rabggta/Bbc3/Thap6/Neat1/Rbm47/Cd274/Fastkd5/Tsen15/Snrnp200/Sema4d/Bcl2/Fos/Tapbp/Gas7/Gtf3c5/Ighg2b/Lrrc40/Vps37a/Abcb8/Acsl3/Abcd2/Rbm48/Ighg2c/Plgrkt
BCOR_TARGET_GENES	43	43/779	555/12153	1	Insig1/Htra4/Mmab/Upp2/Btg2/Gm2788/Tert/Nt5e/Tfrc/Cbx2/Gm16731/Mphosph6/Dleu2/Ptp4a1/D3Ertd751e/Cux2/Abat/Mtss1/E2f8/Kat6b/Rnf39/Mtmr4/Sesn1/Ddx31/Adrm1/Zfand2a/Phldb2/Spsb1/Fads1/Ptch1/Fahd1/Epc2/Camk1d/D130043K22Rik/Gm11586/Map3k5/Dlg4/Krit1/Svil/Jpx/Fendrr/Magi3/Trim14
TOX2_TARGET_GENES	61	61/779	815/12153	1	Oga/Btg2/Tfrc/Nav2/Dleu2/Zfp386/Zfp330/Dpysl2/Gbp3/Pafah2/Atosb/Sp3os/Rasal3/A730017L22Rik/Rimoc1/Dnajb5/Pnrc1/Mtmr4/Ggnbp2/Ahsa2/Gins1/Ears2/Adrm1/Mcrs1/Zfand2a/Nfe2/Retreg1/Neat1/Magohb/Hivep1/Cd274/Hyou1/Pias4/Hint3/Hnrnph3/Gin1/Ubald2/Atp6v1h/Il2rb/Gle1/Snrnp200/Pik3r3/Tet2/Bcl2/Zrsr2/Tbc1d10c/Nfkbiz/Ino80c/Cry2/Sec31a/Far1/Ubfd1/Abcb8/Zc3h13/Rabl3/Fam219a/Dnajb2/Brd2/Eif1a/Plgrkt/Bcl3
SRSF1_TARGET_GENES	34	34/779	440/12153	1	Dhcr7/Secisbp2/Mmab/Fancl/Tfrc/Mccc2/H1f4/Fubp1/Egf/Dnajb5/Upf3a/Irgm1/Dusp1/Trdmt1/Pter/Psmd3/Sdc4/Rbm4b/Shb/6820431F20Rik/Hyou1/Mmp2/Atp6v1h/Ccdc97/Thada/Sox5/Utp18/Krit1/1700034P13Rik/Ppp4r3b/Brd2/Plgrkt/Crtc2/Jpt2
REL_TARGET_GENES	33	33/779	429/12153	1	Hmgcr/Gbp10/Mccc2/Acss2/Ptp4a1/Adhfe1/Gbp3/Gbp2/Nr1d1/Lcn2/Lhpp/Herpud1/Ddx31/Sdc4/Bbc3/Retreg1/Ptch1/Rabggtb/Neat1/Hivep1/Rbm47/Gbp7/Tmem39a/Nub1/Sec23b/Zdhhc21/Sema4d/Nfkbiz/Gas7/Dnaaf10/Arid5b/Cd40/Slc35b1
CUX2_TARGET_GENES	22	22/779	275/12153	1	A1bg/Cyp2c69/Aldh3b3/Prlr/Tle1/Stard4/Jun/Zfp292/Rgn/Cux2/Gm7463/Gne/Madd/Gm27216/Sdc4/Slc6a12/Rabggtb/Hnrnph3/Aox3/Sult2a8/Svil/Rspry1
CRELD1_TARGET_GENES	76	76/779	1064/12153	1	Noct/Btg2/Tgtp1/Tle1/C630043F03Rik/Parp11/Cog4/Cyp7b1/Dleu2/Ptp4a1/Gbp3/Gbp2/Fus/Nr1d1/E2f8/9530082P21Rik/Eif2ak3/Gsap/Ccdc186/Cxcl9/Mtmr4/Trmt10a/Mir22hg/Mier3/Atf3/Madd/Scarna17/Zfand2a/Sdc4/Kansl1l/Bbc3/Ldlr/Thap6/Irf1/Clec2d/Slc6a12/Ptch1/Irf5/Xaf1/Neat1/Hivep1/H2-K2/Cd274/Gbp7/Tmem39a/Mx2/Hint3/Actg1/Uap1/Dusp6/Rnase6/Lrp1/Ccdc134/Zdhhc21/Tet2/Golgb1/Sema4d/Fads2/Dph5/Tlcd2/Nfkbiz/Tapbp/Ino8…
MSGN1_TARGET_GENES	5	5/779	46/12153	1	Adamtsl2/Ropn1l/Pex12/Ppm1k/Dusp1
LYL1_TARGET_GENES	82	82/779	1154/12153	1	Adamtsl2/Sgsm1/Echdc3/Lss/Secisbp2/Gbp11/Erg28/Palld/Tm7sf2/Tfrc/Fam107b/Sucnr1/Gnpda1/Angpt1/Eif4e3/Arhgef37/Ptp4a1/Acad9/Pafah2/Adamts10/E2f8/Guf1/Atosb/Rimoc1/Dnajb5/Gne/Sned1/Trmt10a/Clasp2/Pex12/Egr1/Ears2/Trdmt1/Zfand2a/Hip1r/0610030E20Rik/Calr/Kansl1l/Bbc3/Pinx1/Nfe2/Ifi47/Thap6/Clec2d/Slc6a12/Irf5/Shb/Magohb/Tmem39a/Fastkd5/Hint3/Unkl/Selenoo/Orm3/Dusp6/Rnase6/Ipo11/Jrkl/Magt1/Asb2/Hycc1/…
NDUFS2_TARGET_GENES	8	8/779	86/12153	1	Ang/Rnase4/Gm13421/Zfand2a/Psmd3/6820431F20Rik/Pias4/Mdn1
DMRT1_TARGET_GENES	85	85/779	1209/12153	1	Msmo1/Hmgcs1/Fdft1/Dhcr7/Piga/Pde1a/Mxd1/Gbp10/Gbp11/Tgtp1/Tle1/C630043F03Rik/Efcab2/1810008I18Rik/Fam107b/Acss2/Nav2/Tbccd1/Zfp386/Zfp330/Hcfc1/Hectd2os/Gale/Cflar/Enpp2/Guf1/Txndc11/Eif2ak3/Kat6b/Gsap/Gm14023/Phip/Sesn1/Ing5/Acap1/Abcc6/Ggnbp2/Srgap3/Zfp395/Slc25a25/Ctso/Upb1/Gm11696/Kansl1l/Rbm26/Ifi47/Gm12258/Mrps27/Slc6a12/Shb/Dolpp1/Rbm47/Apol7a/Hyou1/Hsp90b1/Gin1/Epc2/Dusp6/Ipo11/Camk1d/At…
POU3F3_TARGET_GENES	15	15/779	183/12153	1	Mphosph6/Prdm10/Fzd8/Rnf169/Slc13a3/1700028E10Rik/Pfn4/Slc25a25/Rbm4b/Ank2/Shb/Dusp6/Camk1d/Tet2/Fam219a
CBX6_TARGET_GENES	10	10/779	116/12153	1	Slc16a10/Palld/Atosb/Caap1/Mir22hg/Rnf43/Tlcd2/Lrrc40/Fendrr/Idh1
MSX1_TARGET_GENES	28	28/779	372/12153	1	Lifr/Echdc3/Aldh3b3/Srebf2/Slc19a2/Birc2/Fam107b/Angpt1/Ptp4a1/Serpinb8/E2f8/Lect2/Susd1/Gm13421/Atosa/Pi4k2a/Ppm1k/Phldb2/Osbpl8/Orm3/Dusp6/Coq3/Ogn/Gas7/Tspyl2/Mgat1/Svil/Depp1
ING1_TARGET_GENES	7	7/779	76/12153	1	Gm14023/Ears2/Ipo11/Gle1/Krit1/Ubfd1/Idh1
DLX6_TARGET_GENES	3	3/779	26/12153	1	Atosa/Ubald2/Gas7
JMJD1C_TARGET_GENES	19	19/779	249/12153	1	Esr1/Fancl/Sepsecs/Serpine2/Sap130/Nme6/Phip/Pi4k2a/Irgm1/3000002C10Rik/Ank2/Capn10/Mx2/Gin1/Ino80c/Gas7/9630013D21Rik/Hmbs/Ccdc141
SMCHD1_TARGET_GENES	6	6/779	66/12153	1	Ang/Rnase4/Smchd1/Slc25a25/Gin1/Ddx17
TLX1_TARGET_GENES	22	22/779	293/12153	1	Dhcr7/Echdc3/Tle1/Zfp386/Ccn1/Hsph1/Rdh5/Nbas/Erlin1/Herpud1/Setmar/Gpcpd1/Gm12258/Dusp6/Ubald2/Dph5/Tlcd2/Tln1/Arid5b/Nqo2/Ccdc163/Crtc2
RFX6_TARGET_GENES	27	27/779	368/12153	1	Sgsm1/Tm7sf2/Bphl/Nav2/Grk5/Susd1/Atosa/Ddx31/Gck/Spsb1/Pltp/Capn10/Shb/Map3k21/Xaf1/Dusp6/Coq3/Hycc1/Gle1/Fads2/Josd2/Nfkbiz/Map3k5/Klf6/Ngf/Fntb/Cacfd1
ZFP467_TARGET_GENES	30	30/779	413/12153	1	Btg2/Syt1/Sltm/Adhfe1/Rsf1/Slc13a3/Stk38l/Kat6b/Gck/Phldb2/Calr/Bbc3/Grb7/Vps52/Neat1/Reps2/Nudt2/Dusp6/9430091E24Rik/Arhgap26/Spc24/Bcl2/Pid1/Fos/Josd2/Dnaaf10/1700034P13Rik/Hps3/Cerkl/Fam219a
KLF6_TARGET_GENES	11	11/779	137/12153	1	Parp11/D3Ertd751e/Trbc1/Phip/Osbpl8/Hnrnph3/Lrp1/Asb2/Sema4d/Rbm33/Rasa3
DLX1_TARGET_GENES	18	18/779	241/12153	1	Oga/BB218582/Sec16b/Palld/Rsf1/1700028E10Rik/Sp3os/Kat6b/Pnrc1/Ears2/Zc2hc1a/Rbm4b/Dolpp1/Ccl9/Acvr2b/Ubfd1/Jmjd6/Pradc1
DLX2_TARGET_GENES	77	77/779	1131/12153	1	Mvk/Fdft1/Pde1a/Oga/Mblac2/Mmab/Asic5/Upp2/BB218582/Utp14b/Ntrk2/Palld/Jun/Aadat/Tbccd1/Cux2/Pafah2/Gale/Wdr41/Igfbp5/1700028E10Rik/Ypel1/Polr3gl/Rimoc1/Kat6b/Nme6/Gm13421/Ttc21b/Ldlrad3/Ddx31/Brd8/Gins1/Ears2/Mcrs1/3000002C10Rik/Psmd3/Dido1/Gpcpd1/Ank2/Irf1/Mrps27/Crebbp/Ptch1/Shb/6820431F20Rik/Neat1/Dolpp1/Hsp90b1/Epc2/Dusp6/Ubald2/Scfd1/Snrnp200/Pik3r3/Poc5/Utp18/Dph5/Mterf3/Pcsk5/Tapbp/Dlg4/T…
THRB_TARGET_GENES	8	8/779	99/12153	1	Nt5e/Jun/Gbp3/Bbc3/Gpcpd1/Neat1/9630013D21Rik/Fam219a
UBN2_TARGET_GENES	16	16/779	216/12153	1	Acat2/Sec16b/Cog4/Efcab2/Mterf2/Ptp4a1/Cyp20a1/Mtss1/Pi4k2a/Grb7/Irf5/Sult5a1/H2-K2/Ppp4r4/Bcl2/Pnisr
ZFP457_TARGET_GENES	10	10/779	130/12153	1	Palld/Esr1/Tfrc/Ptp4a1/Rsf1/Serpine2/Rbm26/Thap6/Sema4d/Dnajb2
MBD1_TARGET_GENES	2	2/779	18/12153	1	Acat2/Hey1
SOX13_TARGET_GENES	4	4/779	45/12153	1	A730017L22Rik/Ss18/A130014A01Rik/Zap70
PDX1_TARGET_GENES	20	20/779	278/12153	1	Bhmt1b/1700028E10Rik/Tmem97/Polr3b/Madd/Gck/Nnmt/Gm12258/Rabggtb/6820431F20Rik/Spcs3/Hnrnph3/Dusp6/9630013D21Rik/Map3k5/Ighg2b/Pkd2/Abcd2/Depp1/Frg2f1
GM14296_TARGET_GENES	12	12/779	162/12153	1	Izumo4/Papss2/Mvd/Uba5/Zfp438/Zfp395/Nfxl1/Clec2d/Rbm47/Ppp4r4/Dnajb2/Lbr
PML_TARGET_GENES	5	5/779	61/12153	1	Atp6v0d2/Sgsm1/Serpinb8/1700028E10Rik/Neat1
SPIB_TARGET_GENES	15	15/779	210/12153	1	Ikbkb/Ccdc186/Dido1/Thap6/Irf5/6820431F20Rik/H2-K2/Irgm2/Ipo11/Tada3/Rinl/Mgat1/A630001G21Rik/Samd9l/Rasa3
ZFP708_TARGET_GENES	12	12/779	166/12153	1	Cyp51/Mblac2/Zfp36/Mterf2/Guf1/Gm13421/Fads1/6820431F20Rik/Pik3r3/Cpxm2/Dlg4/Pnisr
NKX3_2_TARGET_GENES	55	55/779	822/12153	1	Dhcr7/Srebf2/Parp11/Pdp2/Ikbkb/Ggct/Sf1/Rsf1/Pafah2/Tent5c/Grk5/Txndc11/Rimoc1/Ccdc186/Gne/Phip/Mir22hg/Rdh5/Pex12/Pi4k2a/Manf/Abcc6/Ppm1k/Scarna17/Herpud1/Dusp1/Gins1/Golph3l/Zfand2a/Zfp760/Rnf43/Capn10/Tbc1d19/Snrnp40/Psmd14/Spcs3/Creb3l2/Nub1/Hint3/Dusp6/Igkc/Ccdc97/Pik3r3/Ifi27/Lck/Tlcd2/9630013D21Rik/Map3k5/Ccdc163/Abcb8/Slc35b1/Arhgef26/Frg2f1/Abhd12/Pcmtd2
RTF1_TARGET_GENES	18	18/779	258/12153	1	Dhcr7/Ang/Efcab2/Amotl2/B230369F24Rik/Cflar/Fus/Igfbp5/U2af2/Rnase4/Atf3/Pgm3/Actg1/Gin1/Dusp6/Fos/Lsm6/Brd2
ZFP809_TARGET_GENES	37	37/779	550/12153	1	Idi1/Cyp51/Sgsm1/Ces1b/Upp2/Ang/Pdp2/Zfp36/Amotl2/Hey1/Mtss1/Tent5c/Egf/Grk5/Txndc11/Rnase4/Mir22hg/Erlin1/Reln/Gins1/Ears2/Adrm1/Pgm3/Zfp275/Dennd5b/Dus4l/Pltp/Irf5/Tmem39a/Hint3/Hnrnph3/Ipo11/Pik3r3/Gas7/Ubfd1/Ccdc141/Frg2f1
CARM1_TARGET_GENES	7	7/779	95/12153	1	Tle1/C630043F03Rik/Reln/Slc25a25/Cntrl/Mgat1/Ubxn4
GADD45A_TARGET_GENES	7	7/779	95/12153	1	Angpt1/Atf3/Herpud1/Neat1/Arhgap26/Hmbs/Ccl9
PCGF3_TARGET_GENES	53	53/779	797/12153	1	Sgsm1/Hmgcr/Ankrd12/Insig1/Gm2788/Mccc2/Gnpda1/Zfp292/Tbccd1/Ptp4a1/Zfp386/Sdf2l1/Irf9/1700028E10Rik/Rimoc1/Nme6/Ccar1/Trmt10a/Dnajc8/Atosa/Rdh5/Tmem80/Smchd1/Pstpip2/3000002C10Rik/Calr/Clcn7/6820431F20Rik/9430038I01Rik/Neat1/Osbpl8/Mgam/Blm/Pias4/Sox7/Atp6v1h/Magt1/Dnajb9/Gpat2/Utp18/Med31/Mterf3/Phc3/Osgep/Zbtb40/Hps3/Atg3/Xndc1/Slc35b1/Rspry1/Ubxn4/Pradc1/Brd2
RFX2_TARGET_GENES	66	66/779	998/12153	1	Nsdhl/Msmo1/Hmgcs1/Lss/Hmgcr/Pold2/Gm2788/Jun/Efcab2/Taf1/Nav2/Cetn2/Zfp386/Gmppb/Pex11g/Pfkfb1/Tent5c/B230369F24Rik/Casp6/Hsph1/Enpp2/E2f8/U2af2/Tspyl4/1700028E10Rik/Creld2/Fam98b/Slf1/Atosa/Pex12/Pi4k2a/Ddx31/Mtr/Gck/Fam204a/Ank2/Capn10/Tbc1d19/Hsp90b1/Nudt2/Dusp6/Ipo11/Cd2/D130043K22Rik/Golgb1/Tmem184c/1700029J07Rik/Gstz1/Med31/Alg12/Cabcoco1/Josd2/Tapbp/Ino80c/Sf3a1/Dlg4/Ltbp4/Mapkbp1/H2-Eb1/…
SATB2_TARGET_GENES	4	4/779	51/12153	1	U2af2/Tmem80/Sox5/Ino80
ZFP986_UNIPROT_L7MUC9_UNREVIEWED_TARGET_GENES	10	10/779	141/12153	1	Serpine2/Rcan2/Atosb/Adamts2/Capn10/Clec2d/Ppp4r4/Mdn1/Sun1/Dnajb2
LHX6_TARGET_GENES	78	78/779	1187/12153	1	Cyp51/Nsdhl/Rdh11/Lss/Secisbp2/Syvn1/Acat2/BB218582/Srebf2/Tle1/Stard4/Parp11/Palld/Birc2/Tmco6/Tfrc/Cbx2/Irf2bp2/Zfp292/Lgr5/Ptp4a1/Cetn2/H1f4/Cndp2/9330159M07Rik/Dpysl2/Hcfc1/Abat/Enpp2/Atosb/Ypel1/Rimoc1/Kat6b/Dnajb5/Ccar1/Caap1/Mir22hg/Gm13421/Atf3/Tmem80/Egr1/Smchd1/Ppm1k/Nfxl1/Fam204a/Dus4l/Rbm4b/Rbm26/Clcn7/Fads1/Gpcpd1/Mccc1/Mrps27/Ptch1/Shb/Isoc2a/Rabggtb/6820431F20Rik/Neat1/Magohb/Dolpp…
HLF_TARGET_GENES	16	16/779	233/12153	1	Rdh11/Birc2/Dqx1/Acss2/Zfp386/Serpine2/E2f8/Rimoc1/Nfe2/Ifi47/Retreg1/Hnrnph3/Ccdc97/Dnaaf10/Lrrc40/Ccl9
PCGF5_TARGET_GENES	34	34/779	509/12153	1	Sqle/Tk1/3110045C21Rik/Dqx1/Cog4/Dleu2/Rsf1/Afmid/Nme6/Trmt10a/Slf1/Mier3/Scarna17/Adrm1/3000002C10Rik/Psmd3/Spag7/Mccc1/Snrnp40/Psmd14/Cyp4f16/Bcl2/Cryz/Msl3/Akna/Edem1/Mapkbp1/Svil/Sun1/Ino80/Brd2/Frg2f1/Trim14/Crtc2
ZBTB24_TARGET_GENES	5	5/779	68/12153	1	Crebbp/Gstz1/Hmbs/Arid5b/Idh1
SOX7_TARGET_GENES	4	4/779	53/12153	1	Fubp1/Fip1l1/Gins1/Creb3l2
NR1I2_TARGET_GENES	80	80/779	1226/12153	1	Echdc3/Hsd17b7/Oga/Galnt11/Acat2/Slc19a2/Tle1/Sec16b/Fancl/Lrtm1/Efcab2/Stx18/Fam107b/Pmvk/Angpt1/Ptp4a1/Zfp386/Fubp1/Pex11g/Serpine2/Pafah2/Agxt/Gbp2/Fus/Nr1d1/Guf1/Lcn2/1700028E10Rik/Pnrc1/Phip/Caap1/Mir22hg/Susd1/Ghr/Atosa/Ppm1k/Scarna17/Gins1/Eln/Casp12/Slc25a25/Tuba1c/Sdc4/Nfe2/Thap6/Capn10/Clec2d/Rabggtb/Tbc1d19/Neat1/Fastkd5/Arhgef19/Plk3/Gm16548/Mmp2/Ubald2/Coq3/Lrp1/Arhgap26/Snrnp200/Sem…
UBN1_TARGET_GENES	5	5/779	69/12153	1	Secisbp2/Podn/Hip1r/Tet2/Mmut
ZFP599_TARGET_GENES	13	13/779	192/12153	1	Parp11/Birc2/Zfp36/Jun/Eif4e3/Uba5/Dnajb1/Hsd17b10/Ahsa2/Serpinh1/Fastkd5/Hint3/Msantd2
RHOX11_TARGET_GENES	2	2/779	24/12153	1	Pex12/Jmjd6
ZFP449_TARGET_GENES	63	63/779	967/12153	1	Idi1/Mvk/Dhcr7/Noct/Mmab/BB218582/Tle1/C630043F03Rik/Ggct/Nt5e/Efcab2/Irf2bp2/Sesn3/Mphosph6/Dleu2/Amotl2/Fubp1/Rsf1/Hectd2os/B230369F24Rik/Rcan2/Nr1d1/Atosb/Sp3os/Txndc11/Sned1/Pnrc1/Trmt10a/Phip/Rdh5/N6amt1/Rbm20/Scarna17/Dusp1/Ears2/Calr/Mtx3/9430038I01Rik/Dhx36/Osbpl8/Arhgef19/Plk3/Pias4/Nub1/Orm3/A130014A01Rik/Ipo11/Asb2/Poc5/Utp18/Gstz1/Med31/Pcsk5/Ltbp4/Zbtb40/Rilp/Ubfd1/Pgs1/Svil/Magi3/Id…
PHF13_TARGET_GENES	2	2/779	25/12153	1	Dennd5b/Fntb
SIX6_TARGET_GENES	2	2/779	25/12153	1	Sdc4/Lrp1
ZFP961_TARGET_GENES	19	19/779	293/12153	1	Fhit/Gm2788/Izumo4/Arhgef37/Cyp20a1/B230369F24Rik/E2f8/Ypel1/Mtmr4/Trmt10a/Mier3/Herpud1/Nnmt/Spsb1/Ank2/Hint3/Ino80c/Chordc1/Svil
BRD3_TARGET_GENES	29	29/779	450/12153	1	Lss/Fancl/Tfrc/Pafah2/Lcn2/Meiob/Ccar1/Zkscan8/Herpud1/Brd8/Mcrs1/Zfand2a/Pter/Calr/Spsb1/Pinx1/Aasdhppt/Nfe2/Vps52/Magohb/Mst1/Scfd1/Ccdc97/Gle1/Tmem25/Nfkbiz/Tmx1/Lrrc40/Ddx17
PITX2_TARGET_GENES	1	1/779	11/12153	1	Rwdd2b
ZFP322A_TARGET_GENES	5	5/779	74/12153	1	Hsph1/Psmd3/Dido1/Psmd14/Sun1
BAZ1A_TARGET_GENES	25	25/779	388/12153	1	Cyp51/Mvk/Mmab/Fancl/Cog4/Tbccd1/H1f4/Cndp2/Pafah2/Gale/Gm14023/Ahsa2/Zfp341/Clcn7/Vps52/6820431F20Rik/Hnrnph3/Nudt2/Sec31a/Mapkbp1/Atg3/Rbm48/Fntb/Ppp4r3b/Jmjd6
TRP73_TARGET_GENES	18	18/779	279/12153	1	Msmo1/Parp11/Tm7sf2/Fam107b/Stat1/Creld2/Gne/Fabp5/Mtmr4/Madd/Bbc3/Pltp/Aldh4a1/Orm3/Mst1/Dusp6/Il2rb/Alg12
SAP30_TARGET_GENES	12	12/779	188/12153	1	Cyp51/Dleu2/Rexo4/Rimoc1/Upf3a/Rdh5/Polr3b/A130014A01Rik/Fos/Edem1/Rnaseh2b/Frg2f1
TEAD2_TARGET_GENES	28	28/779	442/12153	1	Fhit/Oga/Neb/Klf1/Gbp11/Fam107b/Amotl2/Hcfc1/Gale/Ccn1/Slc23a1/U2af2/Atosb/Kat6b/Gm20257/Gck/Adrm1/Slc25a25/Nxpe2/Capn10/Rbm47/Creb3l2/Golgb1/Ogn/Med31/Acmsd/Vps37a/Chordc1
ELK3_TARGET_GENES	3	3/779	45/12153	1	1700028E10Rik/Eif2ak3/Zfp760
ZFP738_TARGET_GENES	3	3/779	45/12153	1	Bphl/Clec2d/Fos
HDGFL2_TARGET_GENES	39	39/779	618/12153	1	Secisbp2/Utp14b/Cog4/Efcab2/Rps23rg1/Amotl2/Fubp1/Slc3a1/B230369F24Rik/Gm26448/Nme6/Gm13421/Rdh5/Ahsa2/Ddx31/Zfp341/3000002C10Rik/Rbm4b/Aldoc/Rabggtb/6820431F20Rik/Chtop/Actg1/Coq3/Ccdc97/Snora5c/Msantd2/Dnaaf10/Ufd1/Osgep/Klf6/Zbtb40/Rilp/Slc35b1/Stx5a/Trim39/Brd2/Gga3/Bcl3
NUCKS1_TARGET_GENES	91	91/779	1437/12153	1	Dhcr7/Paox/Pold2/Mblac2/Gm2788/Pdcd4/Ang/Tle1/Utp14b/C630043F03Rik/Birc2/Trim24/Tfrc/Jun/Cbx2/Gm16731/A930038B10Rik/Prdm10/Sltm/Gmppb/Dpysl2/Pex11g/Cyp20a1/Rexo4/Hsph1/Bco2/E2f8/U2af2/Lcn2/Grk5/Atosb/Ypel1/Mtmr4/Phip/Rnase4/Sesn1/Ghr/Atosa/Upf3a/Rdh5/Atf3/Madd/Egr1/Ggnbp2/Ttc21b/Ddx31/Slc25a25/Dennd5b/Nfxl1/Dido1/Mtx3/Rbm26/Zfp760/Rint1/Thap6/Irf1/Isoc2a/6820431F20Rik/Xaf1/Snrnp40/Magohb/H2-K2/Uf…
FOXG1_TARGET_GENES	48	48/779	761/12153	1	Fhit/Fdps/Pde1a/Oga/Neb/Pdcd4/Palld/Ropn1l/Tmco6/Cux2/Rsf1/Adamts10/Enpp2/Kat6b/Ccdc186/Slf1/Atosa/Pi4k2a/Polr3b/Herpud1/Zfand2a/Rbm4b/Bbc3/Smim15/Dolpp1/Gbp7/Nub1/Dusp6/Ubald2/Golgb1/Ly6g2/Sox5/Dnajb9/Poc5/Utp18/Gas7/Klf6/Zbtb40/Mmut/Abcb8/Efna1/Slc35b1/Rbm48/Zc3h13/Ddx17/Kcnn2/Pcmtd2/Crtc2
SOX6_TARGET_GENES	10	10/779	159/12153	1	Fdps/Pold2/Zfp292/Angpt1/Atosb/Lysmd4/Shb/Sox5/Aox3/Svil
FOXD3_TARGET_GENES	20	20/779	319/12153	1	Noct/Fhit/Lss/Tgtp1/Cbx2/Mterf2/H1f4/Hectd2os/Madd/Egr1/Ldlrad3/Dusp1/Tmsb15b1/Nnmt/Creb3l2/Ipo11/Cd2/Cerkl/Brd2/Xist
NFATC1_TARGET_GENES	30	30/779	478/12153	1	Adamtsl2/Sec16b/Fam107b/Zfp386/Serpinb8/Abat/Gbp2/Fam98b/Pnrc1/Rdh5/Ggnbp2/Gem/Zc2hc1a/Phldb2/Iglc2/Retreg1/Neat1/Spcs3/Hint3/Agps/Acsl4/Zg16/Pid1/Gas7/Ltbp4/Gtf3c5/Znhit6/Ccdc163/Arhgef26/Frg2f1
DDIT3_TARGET_GENES	18	18/779	289/12153	1	Slc19a2/Trim24/Sf1/Angpt1/Pex11g/Snai2/Cflar/Lcn2/Atf3/Erlin1/Thap6/Gm12258/Dusp6/Ubald2/Loxl1/Plscr2/Cryz/Dnaaf10
ZFP493_TARGET_GENES	17	17/779	274/12153	1	Tfrc/Ptp4a1/Rsf1/Uba5/Sp3os/Zfp395/Nfxl1/Capn10/Mrps27/Clec2d/Rbm47/Ppp4r4/Magt1/Arhgap26/Mdn1/Sun1/Dnajb2
SALL1_TARGET_GENES	56	56/779	894/12153	1	Asic5/Utp14b/Palld/Birc2/Tfrc/Rps23rg1/Cndp2/Fubp1/Hectd2os/Adamts10/Snai2/Gnpnat1/1700028E10Rik/Ypel1/Qdpr/Rimoc1/Phip/Clasp2/Trim12a/Irgm1/Srgap3/Nnmt/Fbln5/Zfp760/Ank2/Clec2d/Ptch1/Shb/Magohb/Rbm47/Apol7a/Tmem39a/Creb3l2/Nub1/Hnrnph3/Dusp6/Ipo11/Camk1d/Magt1/Zdhhc21/Arhgap26/Tet2/Sema4d/Dhx57/Cyp2j6/Abcb8/Efna1/Acsl3/Sun1/Tsr2/Fetub/Idh1/Cerkl/Arhgef26/4732419C18Rik/Scpep1
ELK4_TARGET_GENES	45	45/779	721/12153	1	Nsdhl/Sult1b1/Btg2/Izumo4/Dhfr/Ddhd1/Stx18/Cetn2/Rnf169/Creld2/Fam98b/Nme6/Gm13421/Pex12/Manf/Egr1/Ddx31/Gins1/Fam204a/3000002C10Rik/Bbc3/Rabggtb/Cyp4f16/Sec23b/Mmp2/Dusp6/Snrnp200/Golgb1/1700029J07Rik/Alg12/Fos/Josd2/Sf3a1/Dlg4/Tada3/Tspyl2/Ufd1/Nr4a1/Mgat1/Zbtb40/Chordc1/Slc35b1/Fendrr/Pnisr/Abhd12
SOX5_TARGET_GENES	1	1/779	14/12153	1	Sox5
MAFA_TARGET_GENES	61	61/779	977/12153	1	Cyp51/Mvk/Mpv17l/Lifr/Fhit/Lss/Ankrd12/Mxd1/Prlr/Secisbp2/Acat2/Mmab/Ang/Erg28/Birc2/Ggct/Tm7sf2/Txlng/Gale/Fam210b/Txndc11/Slco1a4/Qdpr/Rimoc1/Ccdc186/Pnrc1/Rnase4/Sesn1/Ing5/Manf/Adrm1/Mcrs1/Rwdd2b/Arl13b/Bbc3/Gpcpd1/Thap6/Shb/Rabggtb/Tmed3/Spcs3/Ppp4r4/Hnrnph3/Aldh4a1/Zdhhc21/Arhgap26/Golgb1/Fads2/Fos/Josd2/Ltbp4/Osgep/Nr4a1/Krit1/Pgs1/Cfhr1/Mlh1/Fam219a/Dhcr24/Pcmtd2/Jpt2
CTNNB1_TARGET_GENES	7	7/779	115/12153	1	Lifr/Prlr/Fam107b/Zfp292/Amotl2/Ufd1/Fntb
MYB_TARGET_GENES	79	79/779	1265/12153	1	Rdh11/Piga/Ankrd12/Galnt11/Klf1/Birc2/Ropn1l/Tfrc/1810008I18Rik/Fam107b/Nav2/Ptp4a1/Prdm10/9330159M07Rik/Rnf169/Txlng/Zfp330/Acad9/Pafah2/Dnajb1/Gale/B230369F24Rik/Guf1/U2af2/Meiob/Txndc11/Art4/Gm14023/Ccdc186/Gne/Caap1/Sesn1/Gm13421/Pex12/Car1/Erlin1/Gm20257/Ddx31/Brd8/Gins1/Mcrs1/Psmd3/0610030E20Rik/Calr/Rbmx/Aasdhppt/Nfe2/Vps52/Retreg1/Neat1/Magohb/Fastkd5/Hnrnph3/Gin1/Dusp6/Mpzl2/Ccdc97/Gle1/…
ZFP935_TARGET_GENES	39	39/779	631/12153	1	Lifr/Mvd/Palld/Stx18/Thoc2l/Gbp3/Uba5/Rcan2/9530082P21Rik/Sned1/Acap1/Adamts2/Zfp395/Zfand2a/Nfxl1/Phldb2/Bbc3/Nfe2/Thap6/Capn10/Clec2d/Irf5/Magohb/Rbm47/Chtop/Fastkd5/Ppp4r4/Agps/Sema4d/Mdn1/Tspyl2/Rbm33/Mapkbp1/Sun1/Rasa3/Cars2/Ubxn4/Brd2/Lbr
CGAS_TARGET_GENES	5	5/779	83/12153	1	Gm11696/Kansl1l/Rbm47/Reps2/Idh1
ZFP296_TARGET_GENES	16	16/779	263/12153	1	Insig1/Hexb/Nav2/E130311K13Rik/Amotl2/Manf/Clcn7/6820431F20Rik/Xaf1/Rbm47/Tmem39a/Epc2/Sox7/Nfkbiz/Sun1/Eif1a
BRWD1_TARGET_GENES	13	13/779	215/12153	1	Syvn1/Ang/Albfm1/Igkj5/Eif2ak3/Rnase4/Pi4k2a/Herpud1/Thap6/Cyp4f16/Igkc/Bcl2/Araf
ZFP709_TARGET_GENES	7	7/779	117/12153	1	Klf1/Nav2/Hsph1/Capn10/Sema4d/Chordc1/Dnajb2
SMARCA2_TARGET_GENES	8	8/779	134/12153	1	Mtss1/Upf3a/Dusp1/Rbm4b/Ufl1/Agps/Dhcr24/Frg2f1
RELB_TARGET_GENES	94	94/779	1510/12153	1	Idi1/Mvk/Dhcr7/Oga/Hmgcr/Mmab/Btg2/Parp11/Trim24/Ggt7/Jun/Stx18/Gnpda1/Gm16731/Acss2/Ptp4a1/Gm13855/Rnf169/Hcfc1/Gbp3/Uba5/Irf9/Rexo4/Cflar/Nr1d1/Atosb/Polr3gl/Nme6/Lhpp/Pnrc1/Cxcl9/Mir22hg/Atf3/Ggnbp2/Gm20257/Ppm1k/Dusp1/Gem/Pms1/Slc25a25/Zc2hc1a/Trdmt1/3000002C10Rik/Calr/Bbc3/Tes/Retreg1/Mrps27/Clec2d/Irf5/Stx1b/Snrnp40/Neat1/Psmd14/Hivep1/Hyou1/Tmem39a/Mx2/Hsp90b1/Nub1/Actg1/Uap1/Rnase6/Coq3/I…
KLF15_TARGET_GENES	13	13/779	217/12153	1	Msmo1/Bphl/Txlng/Pim3/Wdr41/Oat/Zkscan8/Crebbp/Mx2/Actg1/Nfkbiz/Lrrc40/Fetub
NAA10_TARGET_GENES	4	4/779	68/12153	1	Mvd/Rbm12/6820431F20Rik/Svil
GM14406_TARGET_GENES	38	38/779	621/12153	1	Dhcr7/Papss2/Mvd/Palld/Tfrc/Thoc2l/Rsf1/Serpine2/9530082P21Rik/Grk5/Herpud1/Zfp395/Lipo3/Nfe2/Clcn7/Thap6/Capn10/Magohb/Tmem39a/Arhgef19/Creb3l2/Gin1/Ipo11/Agps/Apof/Tet2/Sema4d/Mdn1/Dlg4/Sec31a/Acmsd/Zfp708/Acsl3/Sun1/Ino80/Dnajb2/Scpep1/Pcmtd2
HOXC9_TARGET_GENES	18	18/779	300/12153	1	Asic5/Bhmt1b/Palld/Tfrc/Eif4e3/D3Ertd751e/Cux2/Rcan2/Ypel1/Insc/Tmem97/Gm13421/Srbd1/Reln/Ldlrad3/Ank2/A130014A01Rik/Echdc1
ZFP882_TARGET_GENES	4	4/779	69/12153	1	Klf1/Ptp4a1/Magt1/Arhgap26
MYEF2_MYEF2L_TARGET_GENES	45	45/779	738/12153	1	Adamtsl2/Oga/Hmgcr/Tfrc/Jun/Prdm10/Rnf169/Trmt1l/B230369F24Rik/Rexo4/Kat6b/Gm14023/Pnrc1/Ccar1/Mir22hg/Atosa/Chn1os3/Reln/Mcrs1/Aasdhppt/Vps52/Brpf3/Hsp90b1/Hint3/Dusp6/Ipo11/Asb2/Tlcd2/Gas7/Tada3/Tln1/Sp4/Klf6/Nr4a1/Dcps/Zfp708/Mtrex/Chordc1/Ccdc163/Abcd2/Rasa3/Lrif1/Brd2/Gprasp1/Kcnn2
MLLT3_TARGET_GENES	51	51/779	835/12153	1	Syvn1/Birc2/Tfrc/Stx18/Irf2bp2/Nav2/Dleu2/H1f4/Fubp1/Trmt1l/A730017L22Rik/Gm26448/Phip/Mir22hg/Atf3/Manf/Herpud1/Dusp1/Adrm1/Psmd3/Gm11696/Bbc3/Vps52/Slc6a12/Ptch1/Irf5/Rabggtb/6820431F20Rik/Xaf1/Neat1/Rbm47/Chtop/Hyou1/Actg1/Ss18/Pdgfb/Tet2/Pid1/Tlcd2/Tapbp/Tln1/Edem1/Ufd1/Mapkbp1/Lrrc40/Ccl9/Chordc1/Jpx/Ppp4r3b/Brd2/Abhd12
H1_6_TARGET_GENES	7	7/779	122/12153	1	Mvd/Nr1d1/Tmem97/Irf1/Arhgef19/Zap70/Crtc2
ZFP991_TARGET_GENES	1	1/779	17/12153	1	Dhcr24
PEX2_TARGET_GENES	69	69/779	1126/12153	1	Msmo1/Hsd17b7/Oga/Htra4/Neb/3110045C21Rik/Efcab2/Pmvk/Amotl2/Fip1l1/Hectd2os/Pafah2/Cflar/Afmid/Fus/Nr1d1/U2af2/Atosb/Phip/Mir22hg/Madd/Ggnbp2/Rbm20/Herpud1/Adrm1/Zfand2a/Rbm4b/Phldb2/Bbc3/Rbm26/Vps52/Thap6/Capn10/Mrps27/Irf5/Shb/Rabggtb/Neat1/Ppp4r4/Actg1/Uap1/Aldh4a1/Ss18/Scfd1/Coq3/Lrp1/Ccdc97/Pik3r3/Tet2/Mterf3/Josd2/Mdn1/Tlcd2/Tapbp/Tada3/Osgep/Sec31a/Klf6/Mapkbp1/2610507I01Rik/Znhit6/Acsl3/…
ZFP617_TARGET_GENES	3	3/779	54/12153	1	Ptp4a1/Clcn7/Sema4d
ZFP58_TARGET_GENES	4	4/779	72/12153	1	Igfbp5/Qdpr/Slc25a25/Zfp760
GM2004_GM14419_UNIPROT_A2ARL5_UNREVIEWED_TARGET_GENES	5	5/779	90/12153	1	Utp14b/Fus/Calr/Dmgdh/Acsl3
SIRT1_TARGET_GENES	15	15/779	259/12153	1	Neb/Fancl/Prkd3/Zfp292/Tmem80/Tsen15/9430091E24Rik/Agps/Snrnp200/Zg16/Sox5/Vps37a/Dmgdh/Lrif1/Lbr
GM14401_TARGET_GENES	4	4/779	73/12153	1	Cyp51/Scfd1/Tet2/Ccdc163
GM14412_TARGET_GENES	32	32/779	538/12153	1	Slc16a10/Zfp36/Zfp292/Ptp4a1/Sltm/Cux2/Dnajb1/Afmid/Fus/Rcan2/Guf1/Atosb/A730017L22Rik/Mtmr4/Phip/Smchd1/Zfp395/Fads1/Thap6/Shb/Isoc2a/Neat1/Ppp4r4/Zdhhc21/Arhgap26/Acsl4/1810019D21Rik/1700034P13Rik/Mlh1/Exosc10/Dnajb2/Scpep1
PROP1_TARGET_GENES	31	31/779	522/12153	1	Cyp51/Rdh11/Hsd17b7/Oga/Palld/Trim24/Fam107b/D3Ertd751e/Sdf2l1/Cflar/Afmid/Fus/Rcan2/Akap17b/Rdh5/Slc25a25/Ifi47/Neat1/Ufl1/Hnrnph3/Coq3/Onecut2/Golgb1/Poc5/Enho/Cryz/9630013D21Rik/Sec31a/Acmsd/Idh1/Fntb
EED_TARGET_GENES	22	22/779	376/12153	1	Htra4/Ntrk2/Nt5e/Cbx2/Fzd8/Hsph1/1700028E10Rik/Susd1/Reln/Adra2b/6820431F20Rik/Cdc42ep3/Ccdc3/Arhgap26/Bcl2/9630013D21Rik/Map3k5/Timp2/Ubfd1/Atg3/Fendrr/Pradc1
NR2F2_TARGET_GENES	14	14/779	244/12153	1	Fhit/Pex11g/Ik/Nr2c1/Rcan2/Zfp438/Guf1/Ghr/Ggnbp2/Zfand2a/Mtx3/Adra2b/Agps/Crtc2
LMX1B_TARGET_GENES	3	3/779	56/12153	1	Tle1/C630043F03Rik/1700028E10Rik
FOXN1_TARGET_GENES	21	21/779	360/12153	1	Msmo1/Galnt11/Secisbp2/Gbp10/Birc2/Jun/Efcab2/Rsf1/Wdr41/Zfp341/Retreg1/Cdc42ep3/Ufl1/Brpf3/Ppp4r4/Sec31a/Mmut/Chordc1/Frg2f1/Plgrkt/Bcl3
LHX1_TARGET_GENES	6	6/779	109/12153	1	Upp2/Selenbp2/BB218582/Ppm1k/Shb/Dusp6
CEBPG_TARGET_GENES	16	16/779	279/12153	1	Slc19a2/Tmco6/Ccdc186/Gne/Atf3/Herpud1/Ank2/Thap6/Gm12258/Capn10/Plk3/Hnrnph3/Mdn1/Cry2/Ccl9/Scpep1
STFA1_TARGET_GENES	24	24/779	413/12153	1	Dhcr7/Tfrc/Efcab2/Hectd2os/Pafah2/B230369F24Rik/Ik/Nr1d1/Pfn4/Ghr/Bhmt/Oat/Manf/Cyp4f14/Gpcpd1/Clec2d/Neat1/Blm/Nqo2/Krit1/Magi3/Idh1/Dhcr24/Bcl3
TBX4_TARGET_GENES	6	6/779	111/12153	1	Tm7sf2/Amotl2/Dnajb5/Sesn1/Scfd1/Ccdc97
FEV_TARGET_GENES	38	38/779	644/12153	1	Cyp51/Tle1/C630043F03Rik/Fubp1/Pim3/Cux2/Rexo4/Stk38l/1700028E10Rik/Creld2/Pfn4/Nme6/Zkscan8/Polr3b/Ggnbp2/Casp7/Herpud1/Ddx31/3000002C10Rik/Rbm26/Mrps27/Rabggtb/Selenoo/Hnrnph3/Thada/Dnajb9/Alg12/Mdn1/Dnaaf10/Zbtb40/Rnaseh2b/Pgs1/Slc35b1/Trim39/Ppp4r3b/Exosc10/Pradc1/Brd2
HOXD13_TARGET_GENES	34	34/779	580/12153	1	Cenpm/BB218582/Sec16b/Trim24/Tmco6/Zfp36/Nav2/Adamts10/Hsph1/Zfp438/U2af2/Ypel1/Qdpr/Kat6b/Dnajb5/Pnrc1/Phip/Mir22hg/Gm13421/Reln/Ahsa2/Ppm1k/Gins1/Slc25a25/Nfxl1/Ptch1/Shb/Dusp6/A130014A01Rik/Arhgap26/Pik3r3/Fos/Pcsk5/Cacfd1
ZFP979_UNIPROT_Q8K293_UNREVIEWED_TARGET_GENES	5	5/779	95/12153	1	Fip1l1/Gne/Dnajc8/Neat1/Jmjd6
ZFP984_TARGET_GENES	5	5/779	96/12153	1	Cyp51/Ptp4a1/Zfp395/Magt1/Arhgap26
CTR9_TARGET_GENES	67	67/779	1119/12153	1	Fdft1/Noct/Mxd1/Secisbp2/Utp14b/Birc2/Nit2/Ropn1l/Sf1/Bphl/Zfp292/Taf1/Mterf2/Ptp4a1/Trim65/Rps23rg1/Adhfe1/Fubp1/Irf9/Iah1/B230369F24Rik/Afmid/Gnpnat1/Polr3gl/Pnrc1/Mtmr4/Ing5/Ggnbp2/Erlin1/Golph3l/Rbm4b/Dido1/Pltp/Vps52/Aldoc/Cntrl/Rabggtb/Neat1/Rbm47/Chtop/Tmem39a/Brpf3/Actg1/Scfd1/Agps/Ccdc97/Zfp202/Mterf3/Josd2/Lck/Tapbp/Osgep/Klf6/Mapkbp1/Dcps/Far1/Rilp/Ccdc163/Acsl3/Lrif1/Stx5a/Ino80/Araf/…
HOXC12_TARGET_GENES	65	65/779	1088/12153	1	Adamtsl2/Lifr/Lss/Hmgcr/Map3k13/Prlr/Izumo4/Ggt7/Stat1/Mterf2/Evc/Cux2/Pafah2/Afmid/Nr1d1/Grk5/1700028E10Rik/Atosb/A730017L22Rik/Gm14023/Sned1/Phip/Mir22hg/Dnajc8/Srbd1/Pi4k2a/Tmem80/Ggnbp2/Ddx31/Gm12216/Zfand2a/Hip1r/Sdc4/Nfe2/Clcn7/Ank2/Thap6/Irf1/Ptch1/Shb/Cdc42ep3/Tmem39a/Arhgef19/Brpf3/Hsp90b1/Hnrnph3/Syt11/Hycc1/Sema4d/Cpxm2/Lck/Gas7/Nradd/Tada3/Tln1/Rinl/Cd40/Ccl9/Ccdc163/Rnaseh2b/Pgs1/Fet…
ZFP534_TARGET_GENES	1	1/779	21/12153	1	Rcan2
ZFP965_ZFP973_TARGET_GENES	29	29/779	503/12153	1	Msmo1/Klf1/Palld/Ggt7/Serpine2/Cflar/Fus/Rcan2/9530082P21Rik/Gne/Adamts2/Ggnbp2/Zfp395/Gins1/Lipo3/Nfxl1/Thap6/Capn10/Clec2d/Ptch1/Fastkd5/Ppp4r4/Agps/Dlg4/Tspyl2/B630019A10Rik/Sun1/Dnajb2/Ubxn4
ZFP938_TARGET_GENES	47	47/779	798/12153	1	Pold2/Klf1/Papss2/Mvd/Palld/Trim24/Tfrc/Ggt7/Bdh2/Nav2/Ptp4a1/Adhfe1/Thoc2l/Uba5/Acad9/Grk5/Trafd1/Acap1/Rbm20/Zfp395/Phldb2/Rbm26/Nfe2/Clcn7/Thap6/Capn10/Clec2d/Magohb/Rbm47/Fastkd5/Ppp4r4/Gin1/Arhgap26/Agps/Mpzl2/Sema4d/Pid1/Mdn1/Nmi/Tspyl2/Ly96/B630019A10Rik/Abcb8/Sun1/Rasa3/Cerkl/Dnajb2
TWIST1_TARGET_GENES	4	4/779	79/12153	1	Gem/Utp18/Map3k5/Abhd12
HAND1_TARGET_GENES	32	32/779	554/12153	1	Idi1/Gbp10/BB218582/Lrtm1/Tm7sf2/1810008I18Rik/Egf/Nr1d1/1700028E10Rik/Polr3gl/Dnajb5/Gm13421/Zfp395/Aasdhppt/Dhx36/H2-K2/Mmp2/Dusp6/Lrp1/Ccdc134/Sema4d/Poc5/Ripor3/Dlg4/Sp4/Efna1/Magi3/Mlh1/Ppp4r3b/Cars2/Plgrkt/Crtc2
ZFP456_TARGET_GENES	3	3/779	61/12153	1	Mphosph6/Magi3/Frg2f1
HEXIM1_TARGET_GENES	14	14/779	254/12153	1	Zfp36/Efcab2/E130311K13Rik/Amotl2/Fubp1/Ccn1/Fus/Dusp1/Selenoo/Arhgap26/Mgat1/Fendrr/Pradc1/Brd2
AFF4_TARGET_GENES	35	35/779	605/12153	1	Hmgcr/Insig1/Btg2/Utp14b/Birc2/Tm7sf2/Tfrc/H1f4/Amotl2/Pim3/Hcfc1/Gm26448/Kat6b/Trmt10a/Egr1/Herpud1/Dusp1/Sdc4/Vps52/Rabggtb/Neat1/Rbm47/Chtop/Tmem39a/Actg1/Hnrnph3/Ss18/Dusp6/Ubald2/Tet2/Acsl3/Jmjd6/Brd2/Lbr/Bcl3
HIRA_TARGET_GENES	1	1/779	22/12153	1	Cyp51
TGIF2_TARGET_GENES	6	6/779	117/12153	1	Atosb/Atosa/Herpud1/Atp6v1h/Poc5/Znhit6
RCOR1_TARGET_GENES	87	87/779	1453/12153	1	Cyp17a1/Piga/Mblac2/Klf1/Pdcd4/Dhfr/Tfrc/Efcab2/Sucnr1/Prkd3/Zfp292/Gm16731/Nav2/Ptp4a1/Prdm10/Nlrp6/Sdf2l1/Gbp3/Abat/Pafah2/Ebp/Egf/E2f8/9530082P21Rik/Atosb/Txndc11/Creld2/Polr3gl/Fam98b/Art4/Tmem97/Dnajb5/Ccdc186/Gne/Car1/Madd/Egr1/Golph3l/Adrm1/Slc25a25/Mcrs1/Zfp275/Gm11696/Calr/Smim15/Nfe2/Clec2d/Ptch1/Cntrl/Shb/Neat1/Hivep1/Ufl1/Cd274/Gbp7/Tmem39a/Hsp90b1/Cyp4f16/Aldh4a1/Gin1/Jrkl/Camk1d/Syt…
OVOL2_TARGET_GENES	30	30/779	526/12153	1	Rdh11/Syvn1/Srebf2/Parp11/Ggct/Ggt7/Sf1/Cyp20a1/Snai2/1700028E10Rik/Gne/Pnrc1/Phip/Zkscan8/Ddx31/Zfp395/Mtr/Pltp/Tes/Fads1/Irf1/Pias4/Spc24/Tmem184c/9630013D21Rik/Krit1/Ccdc163/Rnd1/Idh1/Ppp4r3b
HELLS_TARGET_GENES	4	4/779	82/12153	1	Tfrc/Tsen15/Uap1/Sp4
NFE2_TARGET_GENES	21	21/779	377/12153	1	Pold2/Papss2/Fam107b/Bdh2/Acss2/Angpt1/Dnajb1/Trafd1/Mir22hg/Atosa/Adrm1/Ptch1/Hycc1/Dnajb9/Tlcd2/Sec31a/Pgs1/Fetub/Ino80/Fam219a/Brd2
ANP32E_TARGET_GENES	57	57/779	971/12153	1	Lifr/Dhcr7/Oga/Pdcd4/Slc19a2/Ang/Parp11/Tmco6/Nt5e/Taf1/Hcfc1/Pafah2/B230369F24Rik/Snai2/Rcan2/Igfbp5/Rimoc1/Dnajb5/Mtmr4/Ccar1/Hsd17b10/Rnase4/Mir22hg/Gm13421/Rdh5/Pex12/Zfp395/Dusp1/Slc25a25/Psmd3/Rint1/Clec2d/Shb/Neat1/Hivep1/Ufl1/Cd274/Hnrnph3/A130014A01Rik/Ccdc97/Poc5/Gstz1/Med31/Tlcd2/Tspyl2/Nr4a1/Pkd2/Krit1/Zfp708/Abcb8/Slc35b1/Lrif1/Idh1/Cars2/Exosc10/Eif1a/Plgrkt
TBX20_TARGET_GENES	34	34/779	595/12153	1	Slc19a2/Lrtm1/Sf1/Gnpda1/Zfp386/Fubp1/Ces3b/Stk38l/Creld2/Upf3a/Ggnbp2/Herpud1/Dido1/Rbm26/Retreg1/Hnrnph3/Aldh4a1/Gin1/Nudt2/Thada/Alg12/Fos/Josd2/Ltbp4/Ufd1/Zbtb40/Slc35b1/Lrif1/Idh1/Ino80/Ppp4r3b/Fam219a/Exosc10/Gga3
ZFP335_TARGET_GENES	9	9/779	173/12153	1	Birc2/Cog4/Nme6/Ddx31/3000002C10Rik/Rabggtb/Dnaaf10/Slc35b1/Gga3
DDX5_TARGET_GENES	2	2/779	45/12153	1	Ankrd12/Zbtb40
PHF2_TARGET_GENES	84	84/779	1414/12153	1	Idi1/Msmo1/Mvk/Piga/Hsd17b7/Hmgcr/Insig1/Mmab/Upp2/Tk1/Ang/3110045C21Rik/Fancl/Ddhd1/Sepsecs/E130311K13Rik/Cetn2/Prdm10/Fzd8/Sltm/Hey1/Cyp20a1/Rexo4/Cflar/Afmid/Nr2c1/Fus/Guf1/Grk5/1700028E10Rik/Sp3os/Pnrc1/Trmt10a/Rnase4/Sesn1/Upf3a/Polr3b/Manf/Gm20257/Scarna17/Herpud1/Dusp1/Ears2/Rbm12/Zfand2a/Rbm4b/Dido1/Gm11696/Calr/Rbmx/Vps52/Dolpp1/Tmem39a/Brpf3/Actg1/Reps2/Uap1/A130014A01Rik/Atp6v1h/Arhgap…
MAU2_TARGET_GENES	3	3/779	65/12153	1	Hmgcs1/Hmgcr/Dleu2
AHCY_AHCYL_TARGET_GENES	5	5/779	103/12153	1	Irf2bp2/Prkd3/Nme6/3000002C10Rik/Samd9l
NRD1_TARGET_GENES	31	31/779	551/12153	1	Fdft1/Syvn1/Btg2/Tk1/Jun/Irf2bp2/Fzd8/Rexo4/Afmid/U2af2/1700028E10Rik/Atf3/Herpud1/Sdc4/Calr/Vps52/Neat1/Fastkd5/Gin1/Dusp6/Snrnp200/Pik3r3/Thada/Fos/Klf6/Tmx1/Chordc1/Rnd1/Exosc10/Pradc1/Brd2
GLI3_TARGET_GENES	43	43/779	753/12153	1	Lss/Insig1/Palld/Cog4/Tfrc/Efcab2/Zfp292/Stat1/Tbccd1/H1f4/Dpysl2/Uba5/Pafah2/Rexo4/Grk5/Nme6/Manf/Smchd1/Herpud1/Zfand2a/Nfxl1/3000002C10Rik/Psmd3/Dido1/Spsb1/Ptch1/Rabggtb/Magohb/Ufl1/Brpf3/Hint3/Ccdc134/Pik3r3/Dnajb9/Med31/Nr1d2/Map3k5/Mapkbp1/Hps3/Dhcr24/Brd2/Frg2f1/Scpep1
NFKB1_TARGET_GENES	72	72/779	1230/12153	1	Nsdhl/Sqle/Echdc3/Mxd1/Dhfr/Esr1/Tmco6/Ddhd1/Cxcl1/Hexb/Sucnr1/Dleu2/Cetn2/Cyp7a1/Nr1d1/Grk5/Atosb/Creld2/Pnrc1/Trmt10a/Phip/Gm13421/Atosa/Upf3a/Rdh5/Tmem80/Irgm1/Ggnbp2/Dusp1/Zfand2a/Hip1r/Sdc4/Rbm4b/Bbc3/Thap6/Irf1/Irf5/Cntrl/Hivep1/Ufl1/Arhgef19/Sec23b/Hnrnph3/Uap1/Gin1/Mmp2/Agps/Tet2/Sema4d/Alg12/Fos/Mdn1/Nfkbiz/Gas7/Nr1d2/Tln1/Nqo2/Cd40/Ly96/Far1/Ccl9/Mtrex/Chordc1/Rnaseh2b/Xndc1/Svil/Jpx/Rs…
L3MBTL2_TARGET_GENES	11	11/779	215/12153	1	Papss2/Parp11/Tfrc/Ptp4a1/Dpysl2/Zfp438/Tmem80/Ss18/Osgep/Pradc1/Pcmtd2
ZFP989_UNIPROT_H3BLB0_UNREVIEWED_TARGET_GENES	1	1/779	26/12153	1	Tln1
ZFP319_TARGET_GENES	29	29/779	524/12153	1	Hsd17b7/Tgtp1/Parp11/Efcab2/Fubp1/Sdf2l1/Dnajb1/Col6a3/Ccar1/Ghr/Atosa/Egr1/Erlin1/Rwdd2b/Tuba1c/Snrnp48/Mx2/Arhgef19/Acsl4/Tet2/Sox5/Enho/Ripor3/1700034P13Rik/Hpf1/Magi3/Ccdc141/Crtc2/Jpt2
ZKSCAN1_TARGET_GENES	19	19/779	356/12153	1	Klf1/Adamts10/Zfp438/Nr1d1/Gsap/Phip/Susd1/Ahsa2/Zfp395/Pms1/Nfxl1/Bbc3/Arhgef19/Tsen15/Ccdc97/Tmem25/Ino80c/Elavl1/Trim14
DPF2_TARGET_GENES	79	79/779	1352/12153	1	Paox/Secisbp2/Upp2/Tk1/Utp14b/Zfp36/Hexb/Gnpda1/Prkd3/Aadat/E130311K13Rik/Dleu2/Rps23rg1/H1f4/Sltm/Fubp1/D3Ertd751e/Hcfc1/Cux2/Hectd2os/Acad9/Pafah2/Tent5c/Ccn1/Adamts10/Afmid/Fus/P2ry1/Guf1/Stk38l/Sp3os/Rasal3/Rimoc1/Pnrc1/Phip/Ghr/Irgm1/Ggnbp2/Srgap3/Smchd1/Zfp395/Dusp1/Zfp341/Rbm12/Rbm4b/Phldb2/Gm11696/Kansl1l/Mtx3/Bbc3/Shb/Rabggtb/Neat1/Magohb/Cdc42ep3/Rbm47/Hsp90b1/Actg1/Hnrnph3/Fahd1/Mst1/C…
OGT_TARGET_GENES	92	92/779	1567/12153	1	Ankrd12/Paox/Chic1/Btg2/Srebf2/Tle1/Mvd/Erg28/Utp14b/Birc2/Tfrc/Cbx2/Sf1/Zfp292/Stat1/E130311K13Rik/Arhgef37/Dleu2/Ptp4a1/Sltm/Amotl2/9330159M07Rik/Pim3/Serpine2/Trmt1l/Dnajb1/Fus/Hsph1/Zfp438/Nr1d1/1700028E10Rik/A730017L22Rik/Creld2/Ypel1/Polr3gl/Gsap/Gm14023/Gne/Rnf39/Mtmr4/Ing5/Gm13421/Atosa/Ggnbp2/Erlin1/Reln/Ddx31/Dusp1/Mcrs1/Zfand2a/Sdc4/Dido1/Phldb2/Kansl1l/Snrnp48/Thap6/Crebbp/Arhgef19/Br…
PRDM9_TARGET_GENES	30	30/779	547/12153	1	Dhcr7/Hmgcr/Dleu2/Fubp1/Creld2/Pfn4/Sned1/Madd/Bbc3/Rbm26/Gpcpd1/H2-K2/Mgam/Hnrnph3/Uap1/Nudt2/Tmem25/Alg12/Tada3/Tln1/Ufd1/Zbtb40/Mtrex/B630019A10Rik/Xndc1/Ino80/Ppp4r3b/Exosc10/Pradc1/Brd2
ZFP874A_TARGET_GENES	21	21/779	394/12153	1	Lifr/Dhcr7/Pold2/Klf1/Ggt7/Rsf1/Rbm20/Ahsa2/Clcn7/Thap6/Clec2d/Rbm47/Fastkd5/Ppp4r4/Arhgap26/Sema4d/2610507I01Rik/Sun1/Cars2/Lbr/Pcmtd2
SPEN_TARGET_GENES	56	56/779	981/12153	1	Pold2/Acat2/1810008I18Rik/Cyp7b1/Trim68/Nav2/Serpine2/Hectd2os/Cflar/Insc/Fam98b/Akap17b/Kat6b/Lhpp/Ccdc186/Gne/Srgap3/Smchd1/Gm20257/Gm27216/Gins1/Gem/Pms1/Eln/Cpxm1/Nnmt/Grb7/Clcn7/Capn10/Slc6a12/Cntrl/Psmd14/Ufl1/Cyp2r1/Ahr/Syt11/Agps/D130043K22Rik/Ltbp4/Heyl/Tln1/Ufd1/Cyp2j6/Mtrex/Hps3/Vps37a/Svil/Slc35b1/Sun1/Fetub/Taf8/Magi3/Pnisr/Brd2/Gprasp1/Gga3
GM6710_GM14391_UNIPROT_Q8C1K5_UNREVIEWED_TARGET_GENES	12	12/779	239/12153	1	Zfp438/Adamts2/Zfp395/Thap6/Clec2d/Onecut2/Mpzl2/Tspyl2/Sun1/Dnajb2/Lbr/Scpep1
VSX2_TARGET_GENES	49	49/779	869/12153	1	Hmgcr/Slc16a10/Izumo4/Gbp11/D630039A03Rik/BB218582/Slc19a2/Palld/Sf1/Acss2/Stat1/9030619P08Rik/Egf/Grk5/Trafd1/Fabp5/Phip/Caap1/Polr3b/Ppm1k/Mcrs1/Spsb1/Rbm26/Aldoc/Isoc2a/Rbm47/Osbpl8/Chtop/Hyou1/Tsen15/Hnrnph3/Epc2/Camk1d/Zdhhc21/Rmnd5b/Zap70/Tspyl2/Mgat1/Ly96/Mmut/Acvr2b/Xndc1/Slc35b1/Fendrr/Pnisr/Idh1/Ppp4r3b/Jmjd6/Dnajb2
RUVBL2_TARGET_GENES	87	87/779	1497/12153	1	Idi1/Sqle/Dhcr7/Paox/Insig1/Syvn1/Parp11/Tert/Ggct/Cbx2/Zfp292/Dleu2/Ptp4a1/Sltm/Rnf169/Gbp3/Mtss1/Pafah2/B230369F24Rik/Rexo4/Ik/Hsph1/Ypel1/Rimoc1/Eif2ak3/Ccar1/Phip/Upf3a/Pex12/Zkscan8/N6amt1/Lysmd4/Mtr/Ears2/Rbm12/Psmd3/Spag7/Rbm4b/Dido1/Vps52/Gpcpd1/Thap6/Gm12258/Rabggtb/6820431F20Rik/Snrnp40/Dhx36/Brpf3/Tsen15/Pias4/Hsp90b1/Ss18/Scfd1/Atp6v1h/Agps/Snrnp200/Pik3r3/Tet2/Zfp202/Utp18/Zap70/Dph5…
PARP1_TARGET_GENES	9	9/779	190/12153	1	Cyp51/Msmo1/Ldlrad3/Thap6/Loxl1/Mterf3/Lck/Nradd/Tln1
NFAT5_TARGET_GENES	16	16/779	319/12153	1	Fubp1/Stk38l/Creld2/Dido1/Rbm26/Neat1/Hnrnph3/Nudt2/Thada/Alg12/Ufd1/Zbtb40/Lrif1/Ino80/Ppp4r3b/Exosc10
NR1H2_TARGET_GENES	52	52/779	933/12153	1	Sgsm1/Fdft1/Mblac2/Upp2/Gbp10/Gbp11/Pdcd4/Utp14b/Jun/Efcab2/Hexb/H1f4/Sdf2l1/Nr2c1/Hsph1/Guf1/Qdpr/Gsap/Hsd17b10/Susd1/Rdh5/Ggnbp2/Gins1/Cenpq/Nfe2/Gpcpd1/Thap6/Irf1/Shb/Neat1/Rbm47/Mx2/Uap1/Orm3/Gm16548/A130014A01Rik/Spc24/Acsl4/Sema4d/Med31/Dph5/Fos/Gas7/Ufd1/Mgat1/Ccl9/Acsl3/Fntb/Jmjd6/Abhd12/Bcl3/Jpt2
MYO1C_TARGET_GENES	2	2/779	56/12153	1	Oga/Neat1
RXRG_TARGET_GENES	1	1/779	33/12153	1	H1f4
ZFP810_TARGET_GENES	17	17/779	343/12153	1	Mpv17l/Dhcr7/Tfrc/Sf1/Zfp292/Fip1l1/Nfxl1/Spsb1/Aasdhppt/Rbm47/Osbpl8/Magt1/Arhgap26/Lck/Nr1d2/Slc35b1/Magi3
GSK3B_TARGET_GENES	59	59/779	1060/12153	1	Cyp3a63-ps/Cyp17a1/Noct/Galnt11/Pold2/Gm2788/Dhfr/Mvd/Tm7sf2/Tfrc/Cbx2/Ptp4a1/Amotl2/Serpinb8/Ik/Slc23a1/Hsph1/E2f8/Trafd1/Pfn4/Eif2ak3/Tmem97/Kat6b/Pnrc1/Caap1/Atosa/Rdh5/Pi4k2a/Polr3b/Egr1/Erlin1/Scarna17/Pms1/Upb1/Fam204a/Calr/Rabggtb/Actg1/Spc24/Sox5/Gstz1/Mterf3/Nradd/Map3k5/Dlg4/Ltbp4/Tln1/Pkd2/Lsm6/Slc35b1/Rbm48/Gk/Ppp4r3b/Cars2/Dnajb2/Brd2/Abhd12/Kcnn2/Crtc2
HDAC4_TARGET_GENES	31	31/779	588/12153	1	Pold2/Sf1/Gm16731/Ptp4a1/H1f4/Fzd8/Sp3os/Kat6b/Nme6/Sesn1/Susd1/Ing5/Tmem80/Erlin1/Ldlrad3/Scarna17/Adrm1/Rwdd2b/3000002C10Rik/Vps52/Clec2d/Rabggtb/Gbp7/Brpf3/Actg1/Cd2/Echdc1/Gtf3c5/Slc35b1/Frg2f1/Jpt2
NFATC2_TARGET_GENES	42	42/779	777/12153	1	Srebf2/Parp11/Fam107b/Sucnr1/Zfp386/Zfp330/Hcfc1/E2f8/9530082P21Rik/U2af2/Gne/Cxcl9/Susd1/Trim12a/Nbas/Trdmt1/Rwdd2b/Nfxl1/Clcn7/Ptch1/Irf5/6820431F20Rik/Fastkd5/Spcs3/Mst1/Dusp6/Ubald2/Snrnp200/Rmnd5b/Sema4d/1700029J07Rik/Fos/Tapbp/H2-Eb1/Nkg7/Nr4a1/Mgat1/Ly96/Jpx/Lrif1/Ino80/Brd2
E4F1_TARGET_GENES	5	5/779	122/12153	1	Gne/9430091E24Rik/Dph5/Rbm33/Znhit6
DNMT1_TARGET_GENES	3	3/779	81/12153	1	Echdc3/Esr1/Rnf43
HSF2_TARGET_GENES	1	1/779	35/12153	1	Hsph1
ZFP953_TARGET_GENES	48	48/779	881/12153	1	Adamtsl2/Lifr/Dhcr7/Neb/Papss2/Mvd/Esr1/Tfrc/Bdh2/Nav2/Prdm10/Rnf169/Thoc2l/Serpine2/Sybu/Fus/Rcan2/9530082P21Rik/Atosb/Zc2hc1a/Zfand2a/Phldb2/Nfe2/Capn10/Clec2d/Irf5/Magohb/Rbm47/Fastkd5/Arhgef19/Ppp4r4/Arhgap26/Agps/Mpzl2/Sema4d/Pid1/Mdn1/Map3k5/Tspyl2/Mapkbp1/Slc35b1/Sun1/Rasa3/Ino80/Dnajb2/Ubxn4/Lbr/Scpep1
ZFP273_TARGET_GENES	3	3/779	82/12153	1	Arhgap26/Heatr1/Slc35b1
SMAD6_TARGET_GENES	2	2/779	60/12153	1	Guf1/Grb7
NPM1_TARGET_GENES	29	29/779	560/12153	1	Stard4/Fubp1/Evc/Ces3b/Acad9/Igkj5/Fus/Ednra/Tmem97/Lhpp/Scarna17/Serpinh1/Magohb/Dusp6/Ipo11/Zrsr2/Zap70/Fos/9630013D21Rik/Dlg4/Nmi/Sec31a/Mapkbp1/Ighg2b/Efna1/Pnisr/Fntb/Cerkl/Pcmtd2
UTP3_TARGET_GENES	64	64/779	1153/12153	1	Cyp51/Dhcr7/Galnt11/Insig1/Utp14b/Palld/Ikbkb/Cog4/Ggt7/Sf1/Prkd3/Pmvk/Acss2/Stat1/Mphosph6/Ptp4a1/Cux2/Rsf1/Trmt1l/Fam98b/Phip/Ing5/Gm13421/Upf3a/Zkscan8/Polr3b/N6amt1/Tmem80/Dusp1/Zfp341/Psmd3/Sdc4/Rbm4b/Mtx3/Bbc3/Zfp760/Rnf43/Mccc1/6820431F20Rik/Tmed3/Rbm47/Tsen15/Epc2/Ccdc3/Scfd1/Coq3/9430091E24Rik/Atp6v1h/1700029J07Rik/Dnajb9/Rbm33/1700034P13Rik/Xndc1/Acsl3/Rasa3/Pnisr/Rbm48/Zc3h13/Ino80/Ppp…
ZFP874B_TARGET_GENES	70	70/779	1253/12153	1	Msmo1/Lifr/Hsd17b7/Hmgcr/Izumo4/Klf1/BB218582/Papss2/3110045C21Rik/Mvd/Palld/Fancl/Tfrc/Fam107b/Nudt12/Nav2/Ptp4a1/Rnf169/Thoc2l/Serpine2/Uba5/Acad9/Sybu/Pfkfb1/Ebp/Fus/Rcan2/Zfp438/Sned1/Phip/Caap1/Dnajc8/Acap1/Rbm20/Gins1/Pms1/Zc2hc1a/Nfxl1/Gulo/Evc2/Phldb2/Nfe2/Clcn7/Rnf43/Capn10/Irf5/Psmd14/Magohb/Rbm47/Ppp4r4/Ipo11/Onecut2/Zdhhc21/Arhgap26/Tet2/Sema4d/Pid1/Mdn1/Nfkbiz/Nmi/Tspyl2/Gm13522/Mgat…
RPA2_TARGET_GENES	1	1/779	36/12153	1	Neat1
ZFP92_TARGET_GENES	46	46/779	853/12153	1	Msmo1/Klf1/Mvd/Parp11/Palld/Tfrc/Ggt7/Stx18/Bdh2/Ptp4a1/Rnf169/Thoc2l/Serpine2/Uba5/Hectd2os/Rcan2/9530082P21Rik/Atosb/Ggnbp2/Zfp395/Nfe2/Clcn7/Thap6/Clec2d/Ppp4r4/Gin1/Arhgap26/Agps/Mpzl2/Tet2/Sema4d/Zfp202/Mdn1/Tspyl2/Sec31a/Ly96/Ccdc163/Abcb8/Sun1/Cars2/Ccdc141/Dnajb2/Ubxn4/Lbr/Plgrkt/Pcmtd2
TERF1_TARGET_GENES	3	3/779	84/12153	1	Gm13421/Rbm26/Arid5b
ZFP808_TARGET_GENES	17	17/779	351/12153	1	Klf1/Esr1/Tfrc/Ptp4a1/Rsf1/Hsph1/Stk38l/Zfp395/Capn10/Clec2d/Fastkd5/Ppp4r4/Arhgap26/Sema4d/Tspyl2/Ly96/Dnajb2
PPARGC1A_TARGET_GENES	70	70/779	1262/12153	1	Sgsm1/Cwf19l1/Gdf15/Slc19a2/Parp11/Palld/Nit2/Tmco6/Tfrc/Zfp36/Podn/Evc/Cux2/Uba5/Pafah2/B230369F24Rik/Cflar/Guf1/Lcn2/Slco1a4/Fam98b/Rimoc1/Tmem97/Dnajb5/Caap1/Gpt/Pex12/Manf/Srgap3/Rbm20/Herpud1/Dusp1/Trdmt1/Ctso/Tuba1c/Calr/Mtx3/Clcn7/Gpcpd1/Retreg1/Rdh9/Mrps27/Clec2d/Shb/Rabggtb/Neat1/Hsp90b1/Hnrnph3/Fahd1/A130014A01Rik/Tet2/Plscr2/Bcl2/Ifi27/Zfp202/Dph5/Phc3/Msl3/Gas7/9630013D21Rik/Tln1/Krit…
ZFP933_TARGET_GENES	1	1/779	38/12153	1	Papss2
GCM2_TARGET_GENES	47	47/779	885/12153	1	Idi1/Cyp51/Fdft1/Pold2/Chic1/Ikbkb/Cog4/Tfrc/Irf2bp2/Cxcl1/Sf1/Lgr5/Mterf2/Nav2/H1f4/Gale/Wdr41/Eif2ak3/Madd/Nbas/Smchd1/Ddx31/Gins1/Mcrs1/Rbm4b/Calr/Setmar/Fads1/Ank2/Rabggtb/6820431F20Rik/Psmd14/Hyou1/Tsen15/Actg1/Fahd1/A130014A01Rik/Onecut2/Zdhhc21/1810019D21Rik/Cpxm2/Nfkbiz/Dlg4/Cxcl12/Rbm33/Brd2/Bcl3
ZC3H11A_TARGET_GENES	45	45/779	854/12153	1	Prlr/Asic5/Tle1/Parp11/Palld/Cog4/Ggt7/Bdh2/Aadat/Gbp3/Pafah2/Wdr41/Grk5/1700028E10Rik/Ypel1/Pfn4/Polr3gl/Ghr/Srbd1/Ggnbp2/Reln/Rbm4b/Adra2b/Rnf43/Clec2d/Cntrl/Magohb/Chtop/Camk1d/Arhgap26/Spc24/Enho/Dhx57/Aox3/Gas7/Map3k5/Sec31a/Mapkbp1/A630001G21Rik/Samd9l/Xndc1/Abcb8/Efna1/Idh1/Fntb
MTA3_TARGET_GENES	13	13/779	289/12153	1	Mpv17l/Utp14b/Efcab2/Rasal3/Dnajb5/Herpud1/Tuba1c/Bbc3/Shb/Ss18/Pdgfb/Atp6v1h/Frg2f1
ELL2_TARGET_GENES	68	68/779	1247/12153	1	Galnt11/Insig1/Btg2/Utp14b/Parp11/Ntrk2/Tfrc/Trim68/Dleu2/Ptp4a1/Rps23rg1/H1f4/Prdm10/Amotl2/Igkj5/B230369F24Rik/Ik/Cflar/Nr1d1/Creld2/Polr3gl/Rimoc1/Kat6b/Gne/Pnrc1/Mir22hg/Gm13421/Atosa/Pex12/Egr1/Ttc21b/Dusp1/Pms1/Golph3l/Trdmt1/Calr/Vps52/Ldlr/Rabggtb/Neat1/Ufl1/Chtop/Tmem39a/Plk3/Hsp90b1/Actg1/Dusp6/Ipo11/Atp6v1h/Arhgap26/Rmnd5b/Tet2/Alg12/Fos/Tlcd2/Cry2/Rbm33/Ly96/Acsl3/Idh1/Ppp4r3b/Jmjd6/P…
ARID4B_TARGET_GENES	33	33/779	650/12153	1	Utp14b/Nit2/Zfp36/Stx18/Rnf169/Meiob/Sp3os/Txndc11/Kat6b/Pnrc1/Dusp1/Gins1/Pstpip2/Sdc4/Kansl1l/Bbc3/Pltp/Vps52/Hivep1/Brpf3/Spcs3/9430037G07Rik/Unkl/Sox5/Mterf3/Osgep/Rbm33/Mtrex/Vps37a/Rasa3/Magi3/Brd2/Gga3
ZFP985_UNIPROT_Q5U4F7_UNREVIEWED_TARGET_GENES	22	22/779	458/12153	1	Mblac2/Cenpm/Efcab2/Ptp4a1/Hey1/Cflar/Hsph1/Zfp438/9530082P21Rik/Stk38l/A730017L22Rik/Mtmr4/Acap1/Gm20257/Nfxl1/Isoc2a/Rabggtb/Mpzl2/Sema4d/Ufd1/Mapkbp1/Chordc1
GLI2_TARGET_GENES	50	50/779	955/12153	1	Lss/Mblac2/Ang/Trim24/Ggct/Esr1/Stx18/Fam107b/Nav2/Dleu2/Gm13855/Hey1/Serpine2/Abat/P2ry1/Kat6b/Gne/Rnase4/Iglc3/Gm13421/Clasp2/Madd/Reln/Smchd1/Zfp395/Igkv19-93/Evc2/Dido1/Nnmt/Phldb2/Rbmx/Ptch1/Rabggtb/6820431F20Rik/Dhx36/Tmem39a/Ccdc134/Acsl4/Pik3r3/Sema4d/Bcl2/Gas7/Heyl/Cry2/Taf8/Stx5a/Trim39/Fam219a/Dhcr24/Brd2
WDR5_TARGET_GENES	22	22/779	466/12153	1	Hmgcr/Mvd/Cog4/Ptp4a1/Zfp438/Nr1d1/Rasal3/Pfn4/Trmt10a/Susd1/Slc25a25/Evc2/Psmd3/Vps52/Capn10/Hyou1/9430037G07Rik/Nradd/Zbtb40/Pradc1/Brd2/Frg2f1
ZFP652_TARGET_GENES	53	53/779	1010/12153	1	Fdps/Upp2/Smoc2/Prkd3/D3Ertd751e/Cux2/Trmt1l/Pafah2/Gbp2/Rcan2/Hsph1/Sp3os/Rasal3/Creld2/Sesn1/Egr1/Gins1/Ears2/Nfxl1/Psmd3/Setmar/Tes/Stx1b/9430038I01Rik/Psmd14/Ppp4r4/Hsp90b1/Unkl/Actg1/Ss18/Epc2/Zdhhc21/Agps/Golgb1/Dnajb9/Gstz1/Alg12/Josd2/Nfkbiz/Msl3/Gas7/Heyl/Dcps/1700034P13Rik/Far1/Ubfd1/Ccdc163/Ino80/Trim39/Jmjd6/Abhd12/Kcnn2/Crtc2
SOX30_TARGET_GENES	39	39/779	769/12153	1	Cyp51/Msmo1/Fdft1/Hmgcr/Insig1/Dhfr/Tle1/C630043F03Rik/Trim24/Ddhd1/Irf2bp2/Prkd3/Zfp292/Ptp4a1/Sltm/Dpysl2/Cux2/Uba5/Cyp20a1/Tent5c/1700028E10Rik/Trafd1/Pfn4/Tmem97/Atosa/Pstpip2/Rbm26/Shb/Actg1/Nudt2/Ubald2/Golgb1/1700029J07Rik/Josd2/Edem1/Pradc1/Brd2/Ddx17/Lbr
SP5_TARGET_GENES	39	39/779	770/12153	1	Smoc2/Palld/Ropn1l/Nt5e/Zfp36/Mphosph6/Dleu2/Amotl2/Fam210b/Atosb/Ypel1/Qdpr/Rimoc1/Khnyn/Mtmr4/Ggnbp2/Pter/Adra2b/Spsb1/Grb7/Sult5a1/Hivep1/Osbpl8/Plk3/Nub1/Sox7/Lrp1/Agps/Fads2/Nfkbiz/Nradd/Cxcl12/Trim21/Taf8/Cerkl/Brd2/Eif1a/Bcl3/Kcnn2
HNRNPK_TARGET_GENES	3	3/779	98/12153	1	Cux2/Sf3a1/Brd2
ZFP64_TARGET_GENES	21	21/779	452/12153	1	Dqx1/Tbccd1/Prdm10/Nme6/Caap1/Egr1/3000002C10Rik/Bbc3/Rbmx/9430037G07Rik/Uap1/Ss18/Ipo11/Gle1/Snrnp200/Gstz1/Lck/1700034P13Rik/Mgat1/Rbm48/Rabl3
ZFP429_TARGET_GENES	35	35/779	706/12153	1	Dhcr7/Klf1/Mvd/Parp11/Palld/Ggt7/Nav2/Ptp4a1/Adhfe1/Serpine2/Uba5/Zfp438/Stk38l/Atosb/Gne/Acap1/Rbm20/Zfp395/Clcn7/Thap6/Capn10/Clec2d/Magohb/Rbm47/Fastkd5/Arhgap26/Mpzl2/1700029J07Rik/Mdn1/Map3k5/Sec31a/Sun1/Dnajb2/Lbr/Pcmtd2
PWWP2B_TARGET_GENES	26	26/779	548/12153	1	Mpv17l/Hmgcr/Ankrd12/Erg28/Cog4/Zfp36/Ptp4a1/Dpysl2/Wdr41/Pfn4/Pnrc1/Ggnbp2/Smchd1/Adrm1/Trdmt1/Sdc4/Ahr/Ubald2/Atp6v1h/Utp18/Klf6/Krit1/Jpx/Ino80/Pradc1/Ddx17
RCOR2_TARGET_GENES	46	46/779	905/12153	1	Rdh11/Dhcr7/Izumo4/BB218582/Ang/Stard4/Parp11/Ntrk2/Ggct/Bdh2/Trim68/Tbccd1/Ildr2/Zfp386/Cux2/Gbp3/Pafah2/Adamts10/Nr2c1/Egf/Guf1/9530082P21Rik/Pfn4/Insc/Qdpr/Lhpp/Ccar1/Rnase4/Scarna17/Bbc3/Gpcpd1/6820431F20Rik/Tmed3/Rbm47/Hyou1/Ccdc134/Atp6v1h/Gle1/Heatr1/Bcl2/1810019D21Rik/Gpat2/Tmx1/Ccdc163/Rnd1/Idh1
SMARCC2_TARGET_GENES	11	11/779	271/12153	1	Gm6135/Serpina1e/Upp2/Palld/Tmem80/Nfe2/Pid1/Ino80c/Sec31a/Ccdc141/Crtc2
RUVBL1_TARGET_GENES	41	41/779	819/12153	1	BB218582/Birc2/Fancl/Cog4/Stx18/Cux2/Wdr41/Creld2/Gm14023/Trmt10a/Mir22hg/Ing5/Pex12/Polr3b/N6amt1/Tmem80/Rbm20/Zfp395/Rbm12/Tes/Snrnp48/Mrps27/6820431F20Rik/Ufl1/Tsen15/Hint3/Gin1/Gle1/Thada/Gstz1/Alg12/Cryz/Tlcd2/Msantd2/Krit1/Mtrex/Hps3/Xndc1/Rabl3/Pradc1/Frg2f1
IKZF3_TARGET_GENES	82	82/779	1525/12153	1	Noct/Echdc3/Fhit/Ankrd12/Upp2/Srebf2/Pdp2/Jun/Efcab2/Irf2bp2/Acss2/Stat1/Nav2/Dleu2/9330159M07Rik/Dpysl2/Sdf2l1/Rsf1/Gbp3/Acad9/Rexo4/Fus/Nr1d1/1700028E10Rik/Polr3gl/Rimoc1/Kat6b/Gne/Hsd17b10/Trmt10a/Phip/Caap1/Ghr/Gm13421/Atosa/Rdh5/Polr3b/Ggnbp2/Casp7/Scarna17/Zfp395/Golph3l/Mcrs1/Zfand2a/Pter/Nfxl1/Dus4l/Rbm4b/Ldlr/Cntrl/Shb/6820431F20Rik/Magohb/Gbp7/Creb3l2/Cyp4f16/Gin1/Dusp6/Camk1d/Fads2/Ech…
TEX10_TARGET_GENES	79	79/779	1475/12153	1	Pold2/Srebf2/Stard4/Zfp36/Ddhd1/Sf1/Mphosph6/Nav2/Tbccd1/Dleu2/Ptp4a1/Amotl2/Fubp1/Pim3/Zfp330/D3Ertd751e/Cux2/Mtss1/Pafah2/B230369F24Rik/Cflar/Guf1/Sp3os/A730017L22Rik/Gne/Phip/Upf3a/Rdh5/Pex12/Polr3b/N6amt1/Tmem80/Ttc21b/Scarna17/Gins1/Adrm1/Mcrs1/Dennd5b/Nfxl1/Tuba1c/Psmd3/Sdc4/Rbm4b/Dido1/Rabggta/Bbc3/Vps52/Gpcpd1/Mccc1/Ptch1/6820431F20Rik/Tmem39a/Fastkd5/Arhgef19/Brpf3/Spcs3/Coq3/Camk1d/9430…
ZBTB7B_TARGET_GENES	27	27/779	579/12153	1	Upp2/Trim24/Efcab2/Prkd3/Dleu2/Tent5c/Gbp2/Stk38l/Sp3os/Dnajb5/Gne/Atosa/Zfp341/Spag7/Gm11696/Bbc3/Hivep1/Unkl/Bcl2/Echdc1/Utp18/Nkg7/Far1/Vps37a/Brd2/Frg2f1/Bcl3
SAP18_TARGET_GENES	58	58/779	1132/12153	1	Piga/Map3k13/Secisbp2/Acat2/Cwf19l1/Erg28/Stx18/Nav2/Tbccd1/Zfp386/Gmppb/Acad9/Casp6/Egf/Guf1/Gnpnat1/Gne/Trmt10a/Caap1/Pex12/Pi4k2a/Dusp1/Zfand2a/Dus4l/Bbc3/Pinx1/6820431F20Rik/Xaf1/Magohb/Dhx36/Osbpl8/Tmem39a/Blm/Hint3/Cyp4f16/Gin1/Ipo11/Gle1/1810019D21Rik/Mdn1/Krit1/Mgat1/Lrrc40/Mmut/Ccl9/2610507I01Rik/Vps37a/Samd9l/Slc35b1/Phf20l1/Rbm48/Zc3h13/Fntb/Rabl3/Ppp4r3b/Terf1/Elavl1/Bcl3
CHAF1A_TARGET_GENES	37	37/779	766/12153	1	Dhfr/Ggt7/Stx18/Pafah2/Sp3os/Ypel1/Pfn4/Rimoc1/Nme6/Gne/Pex12/Zfp341/Adrm1/Tuba1c/3000002C10Rik/Psmd3/Sdc4/Phldb2/Calr/Rabggta/Gpcpd1/Rint1/Mrps27/6820431F20Rik/Gin1/Snrnp200/Chordc1/Slc35b1/Magi3/Idh1/Rbm48/Fntb/Dhcr24/Lbr/Frg2f1/Bcl3/Kcnn2
NR0B2_TARGET_GENES	19	19/779	439/12153	1	Msmo1/Lss/Jun/Fubp1/Creld2/Atosa/Tmem80/Saa4/Nfxl1/Rbm26/Rabggtb/Spcs3/Ppp4r4/Bcl2/Alg12/Msantd2/Sf3a1/Pkd2/Magi3
ELL_TARGET_GENES	19	19/779	441/12153	1	Fdps/H1f4/Hcfc1/Trmt1l/Pafah2/Hsph1/Creld2/Sesn1/Brd8/Setmar/Rbm47/Hsp90b1/1810019D21Rik/Alg12/Josd2/Dcps/1700034P13Rik/Ccdc163/Crtc2
NACC1_TARGET_GENES	7	7/779	204/12153	1	Cenpm/Abat/Fmo3/Gm12216/Cd3g/1700029J07Rik/Mgat1
GLI1_TARGET_GENES	6	6/779	184/12153	1	Ntrk2/Ptch1/Rbm47/Cry2/Stx5a/Fntb
HOXC10_TARGET_GENES	3	3/779	115/12153	1	Fam98b/Tmem97/Gm13421
FOXJ2_TARGET_GENES	23	23/779	527/12153	1	Stx18/Amotl2/Uba5/Fam98b/Rimoc1/Zkscan8/Polr3b/Gm20257/Trdmt1/Vps52/Mrps27/6820431F20Rik/Tbc1d19/Tsen15/Gin1/Il2rb/1810019D21Rik/Tada3/Gtf3c5/Tln1/Sec31a/Chordc1/Jmjd6
ELL3_TARGET_GENES	63	63/779	1245/12153	1	Noct/Birc2/Fancl/Cog4/Efcab2/Dleu2/Txlng/Hcfc1/Hectd2os/Adamts10/Ik/Sp3os/Creld2/Khnyn/Kat6b/Pnrc1/Gm13421/Pex12/Tmem80/Nbas/Gins1/Eln/Tuba1c/Calr/Mtx3/Bbc3/Nfe2/Thap6/Irf1/Mrps27/Shb/Neat1/Rbm47/Chtop/Unkl/Sec23b/Hnrnph3/Scfd1/Camk1d/Spc24/Pik3r3/Tet2/Sema4d/Utp18/Alg12/Cryz/Sf3a1/Ltbp4/Gtf3c5/Sp4/Ufd1/Klf6/Zbtb40/Acvr2b/Taf8/Pnisr/Cerkl/Rabl3/Brd2/Gga3/Abhd12/Plgrkt/Bcl3
ZFP759_TARGET_GENES	62	62/779	1238/12153	1	Adamtsl2/Lifr/Dhcr7/Pold2/Klf1/Papss2/Mvd/Palld/Tfrc/Bdh2/Nav2/Ptp4a1/Adhfe1/Thoc2l/Rsf1/Serpine2/Uba5/Acad9/Pfkfb1/Fus/Hsph1/Zfp438/Stk38l/Trafd1/Phip/Adamts2/Ggnbp2/Gm20257/Rbm20/Zfp395/Zc2hc1a/Nfe2/Clcn7/Thap6/Clec2d/Ptch1/Magohb/Rbm47/Chtop/Fastkd5/Creb3l2/Ppp4r4/Gm16548/Ipo11/Onecut2/Arhgap26/Mpzl2/Snrnp200/Sema4d/Nfkbiz/Ino80c/Nmi/Mapkbp1/Ly96/Ccdc163/Acsl3/Sun1/Rasa3/Cars2/Dnajb2/Lbr/Scpep1
NLRC5_TARGET_GENES	65	65/779	1293/12153	1	Hmgcs1/Fdps/Hmgcr/Gbp10/Dhfr/Srebf2/Erg28/Trim12c/Pmvk/Mterf2/Gbp3/Trmt1l/Pafah2/Rexo4/Sap130/Fus/Hsph1/Txndc11/Creld2/Polr3gl/Mtmr4/Sesn1/Gm13421/Pex12/Polr3b/Madd/N6amt1/Nfxl1/Psmd3/Spag7/Setmar/Vps52/Dhx36/H2-K2/Tmem39a/Fastkd5/Hsp90b1/Gin1/Snrnp200/1700029J07Rik/Poc5/Zfp202/Med31/Alg12/Cryz/Dnaaf10/Nmi/Gtf3c5/Sp4/Ufd1/H2-Eb1/Dcps/1700034P13Rik/Lrrc40/Zbtb40/Chordc1/Ccdc163/Xndc1/Pnisr/Ppp4r3b…
ELK1_TARGET_GENES	30	30/779	678/12153	1	A1bg/Echdc3/Sec16b/Nudt12/A930038B10Rik/Tent5c/Atosb/Txndc11/Kat6b/Sned1/Susd1/Gm13421/Egr1/Gpcpd1/Irf5/Tmem39a/Arhgef19/Mgam/Uap1/Sult2a-ps2/Snrnp200/Snora5c/Sema4d/Poc5/Fos/Tada3/Bche/Nr4a1/Acsl3/Ighg2c
ZFP661_TARGET_GENES	20	20/779	490/12153	1	Nsdhl/Pmvk/Cetn2/Cflar/Ednra/Gne/Ing5/Upf3a/Gem/Psmd3/Sdc4/Calr/Mrps27/Epc2/Camk1d/Mpzl2/Map3k5/Ltbp4/Pnisr/Fntb
DMRTB1_TARGET_GENES	49	49/779	1027/12153	1	Hmgcs1/Secisbp2/Gbp10/BB218582/Cog4/1810008I18Rik/Fam107b/Stat1/Nav2/Pim3/Abat/Slc13a3/Rexo4/Guf1/Eif2ak3/Kat6b/Pnrc1/Mtmr4/Ccar1/Phip/Ing5/Ggnbp2/Srgap3/Zfp395/Adrm1/Slc25a25/Trdmt1/Kansl1l/Rabggta/Gpcpd1/Thap6/Mrps27/Shb/Rbm47/Tsen15/Spc24/Snrnp200/Mdn1/Msantd2/Mapkbp1/1700034P13Rik/Mgat1/Zbtb40/Mtrex/Chordc1/Lsm6/Rbm48/Terf1/Brd2
GRHL3_TARGET_GENES	51	51/779	1070/12153	1	Mpv17l/Lifr/Sgsm1/Hmgcr/Galnt11/Izumo4/Ikbkb/Ggt7/Sf1/Sepsecs/Acss2/Nav2/Eif4e3/Dleu2/Fip1l1/D3Ertd751e/Mtss1/Fam210b/Rcan2/Guf1/A730017L22Rik/Eif2ak3/Gne/Sesn1/Ghr/Ing5/Dnajc8/Zkscan8/Egr1/Ldlrad3/Gins1/Pms1/Zfp341/Nfxl1/Rbm4b/Rbm26/Tsen15/Nub1/Epc2/Zdhhc21/Acsl4/Tln1/Far1/Proser2/Sun1/Hpf1/Brd2/Frg2f1/Gga3/Abhd12/Cacfd1
NR5A1_TARGET_GENES	63	63/779	1287/12153	1	Cyp17a1/Lifr/Piga/Paox/Syvn1/Tk1/Pdcd4/D630039A03Rik/Slc19a2/Tle1/Esr1/Tfrc/Cbx2/Efcab2/Prkd3/E130311K13Rik/Ptp4a1/Uba5/Irf9/Fus/Ypel1/Phip/Rdh5/Nbas/Ahsa2/Ppm1k/Scarna17/Ddx31/Gins1/Cyp4f14/Slc25a25/Trdmt1/Nfxl1/Rbm4b/Rbm26/Clec2d/Hivep1/Rbm47/Plk3/Irgm2/Brpf3/Spcs3/Unkl/Aldh4a1/Gin1/Sox7/Lrp1/Pik3r3/Tet2/Zrsr2/Enho/Mterf3/Cryz/Mdn1/Gas7/Gtf3c5/Hmbs/2610507I01Rik/Slc35b1/Taf8/Mlh1/Brd2/Gprasp1
TRPS1_TARGET_GENES	14	14/779	387/12153	1	Ifi27l2b/Pold2/Pafah2/Lect2/Rnf39/Atf3/Gm12216/Phldb2/Clcn7/Lrp1/Msantd2/Tln1/Abcb8/Slc35b1
LRRFIP1_TARGET_GENES	80	80/779	1608/12153	1	Sgsm1/Piga/Secisbp2/Syvn1/Mvd/Erg28/Trim24/Ggct/Tm7sf2/Sf1/Bphl/Mccc2/Trmt1l/Mtss1/Acad9/U2af2/1700028E10Rik/Polr3gl/Qdpr/Gm14023/Nme6/Ccdc186/Ccar1/Caap1/Slf1/Gm13421/Pex12/Srbd1/Oat/Polr3b/Egr1/Casp7/Erlin1/Ldlrad3/Adrm1/Slc25a25/Mcrs1/3000002C10Rik/Psmd3/Dido1/Pinx1/Fads1/Vps52/Ank2/Thap6/Shb/6820431F20Rik/Snrnp40/Magohb/Tmed3/Tmem39a/Fastkd5/Nub1/Selenoo/Gin1/Sox7/Acsl4/Ccdc97/Gle1/Snrnp200/T…
ZFP990_TARGET_GENES	4	4/779	172/12153	1	Serpine2/Cyp7a1/9530082P21Rik/Thap6
CCL5_TARGET_GENES	64	64/779	1336/12153	1	Insig1/Utp14b/Tfrc/Efcab2/Sf1/Bphl/Dleu2/Ptp4a1/Zfp386/Fip1l1/Gmppb/Nlrp6/Gbp3/Trmt1l/B230369F24Rik/Rexo4/Hsph1/Guf1/Grk5/A730017L22Rik/Creld2/Fam98b/Gsap/Gne/Pnrc1/Mtmr4/Dnajc8/Egr1/Irgm1/Smchd1/Ttc21b/Ahsa2/Ddx31/Tuba1c/Psmd3/Dido1/0610030E20Rik/Irf1/Rabggtb/9430038I01Rik/Tmed3/Ufl1/Cd274/Actg1/A130014A01Rik/Arhgap26/Tet2/Alg12/Tln1/Krit1/Far1/Vps37a/Svil/Sun1/Trim39/Rabl3/Pradc1/Brd2/Eif1a/Frg…
ETV2_TARGET_GENES	25	25/779	622/12153	1	Fhit/Secisbp2/Zfp330/Gale/Grk5/Creld2/Trmt10a/Susd1/Gm13421/Pex12/Mcrs1/Fam204a/Thap6/Dhx36/Hsp90b1/Dusp6/Ipo11/Gle1/Alg12/Mterf3/Tada3/Tln1/Sec31a/Rnaseh2b/Elavl1
ZFP595_TARGET_GENES	15	15/779	430/12153	1	Msmo1/Klf1/Mvd/Tfrc/Bdh2/Ptp4a1/Serpine2/Thap6/Irf5/Magohb/Rbm47/Mpzl2/Gm13522/Sun1/Cars2
ZFP712_TARGET_GENES	4	4/779	184/12153	1	Atosa/Mccc1/Clec2d/Hps3
GM14326_TARGET_GENES	4	4/779	185/12153	1	Klf1/Capn10/Magohb/Dnajb2
SOX10_TARGET_GENES	61	61/779	1315/12153	1	Adamtsl2/Oga/Mblac2/Syvn1/Dhfr/Tle1/C630043F03Rik/Ropn1l/Tfrc/Ggt7/Sf1/Sepsecs/Acss2/Amotl2/Pim3/Rsf1/Pafah2/Adamts10/Snai2/4930523C07Rik/Grk5/1700028E10Rik/Rimoc1/Tmem97/Kat6b/Gm14023/Gne/Ccar1/Ing5/Zkscan8/Polr3b/N6amt1/Egr1/Ggnbp2/Adrm1/Trdmt1/Zfand2a/Ctso/Fam204a/Psmd3/Rabggta/Rbm26/Fads1/Shb/Serpinh1/Psmd14/Arhgef19/Hint3/Bcl2/Sox5/Mterf3/Mdn1/Gas7/Gtf3c5/Edem1/Nr4a1/Zbtb40/Hps3/Idh1/Ppp4r3b…
ND5_UNIPROT_A0A023J5X2_UNREVIEWED_TARGET_GENES	16	16/779	480/12153	1	Ankrd12/Mblac2/Palld/Sltm/Tent5c/Trafd1/Gm13421/Herpud1/Bbc3/Shb/9430038I01Rik/Chtop/Hint3/Golgb1/Zbtb40/Ppp4r3b
ID2_TARGET_GENES	49	49/779	1146/12153	1	Lifr/Insig1/Mvd/Palld/Ggct/Irf2bp2/H1f4/Sltm/Amotl2/9330159M07Rik/Trmt1l/Pafah2/Tent5c/Gale/Nr1d1/Sp3os/Txndc11/Creld2/Gne/Pnrc1/Ccar1/Ing5/Gm13421/Zkscan8/N6amt1/Erlin1/Adrm1/Psmd3/Sdc4/Bbc3/Rint1/Ptch1/6820431F20Rik/Cdc42ep3/Rbm47/Tmem39a/Actg1/Aldh4a1/Atp6v1h/1810019D21Rik/Alg12/Map3k5/Mapkbp1/Tmx1/Tgm1/Hps3/Pgs1/Brd2/Gga3
THAP11_TARGET_GENES	59	59/779	1594/12153	1	Rdh11/Fdps/Zfp773/Ptp4a1/H1f4/Txlng/Trmt1l/Pafah2/Rexo4/Sap130/Hsph1/Nr1d1/Grk5/Pfn4/Trmt10a/Sesn1/Mir22hg/Gm13421/Pex12/Madd/Ddx31/Mtr/Adrm1/Pgm3/Nfxl1/Dido1/Setmar/Rabggta/Clcn7/Rint1/Mrps27/6820431F20Rik/Tbc1d19/Blm/Hsp90b1/Hnrnph3/Gin1/1700029J07Rik/Gstz1/Zap70/Josd2/Mdn1/Tlcd2/9630013D21Rik/Gtf3c5/Tln1/Dcps/1700034P13Rik/Zbtb40/Chordc1/Ccdc163/Xndc1/Rspry1/Taf8/Ppp4r3b/Ubxn4/Pradc1/Frg2f1/Cr…
HALLMARK_CHOLESTEROL_HOMEOSTASIS	29	29/259	70/3460	5.9981e-14	Idi1/Cyp51/Nsdhl/Sqle/Mvk/Hmgcs1/Fdft1/Dhcr7/Hsd17b7/Lss/Fdps/Hmgcr/Acat2/Srebf2/Mvd/Stard4/Tm7sf2/Pmvk/Acss2/Ebp/Tmem97/Fabp5/Pnrc1/Atf3/Ldlr/Aldoc/Actg1/Fads2/Stx5a
HALLMARK_MTORC1_SIGNALING	32	32/259	190/3460	0.000161936	Idi1/Cyp51/Rdh11/Sqle/Hmgcs1/Dhcr7/Hmgcr/Insig1/Btg2/Dhfr/Stard4/Tm7sf2/Tfrc/Sdf2l1/Ebp/Igfbp5/Qdpr/Tmem97/Calr/Tes/Fads1/Ldlr/Serpinh1/Psmd14/Hsp90b1/Pik3r3/Fads2/Hmbs/Edem1/Acsl3/Idh1/Dhcr24
HALLMARK_BILE_ACID_METABOLISM	19	19/259	106/3460	0.00386111	Idi1/Paox/Sult1b1/Klf1/Cyp7b1/Nudt12/Rbp1/Pex11g/Agxt/Cyp7a1/Slc23a1/Slco1a4/Pex12/Fads1/Fads2/Lck/Abcd2/Idh1/Dhcr24
HALLMARK_TNFA_SIGNALING_VIA_NFKB	23	23/259	152/3460	0.00866605	Mxd1/Btg2/Birc2/Zfp36/Jun/Cxcl1/Serpinb8/Ccn1/Cflar/Pnrc1/Atf3/Egr1/Dusp1/Gem/Sdc4/Spsb1/Ldlr/Irf1/Fos/Klf6/Nr4a1/Efna1/Bcl3
HALLMARK_HYPOXIA	23	23/259	163/3460	0.0183632	Noct/Igfbp3/Zfp36/Igfbp1/Jun/Zfp292/Ccn1/Casp6/Pnrc1/Atf3/Dusp1/Gck/Sdc4/Tes/Aldoc/Pdgfb/Cavin3/Bcl2/Fos/Klf6/Efna1/Jmjd6/Tgfbi
HALLMARK_EPITHELIAL_MESENCHYMAL_TRANSITION	20	20/259	148/3460	0.0492039	Igfbp3/Nt5e/Jun/Fzd8/Serpine2/Col6a3/Ccn1/Snai2/Gem/Eln/Sdc4/Nnmt/Fbln5/Tfpi2/Serpinh1/Mmp2/Lrp1/Loxl1/Cxcl12/Tgfbi
HALLMARK_INTERFERON_GAMMA_RESPONSE	21	21/259	164/3460	0.0641842	Stat1/Eif4e3/Gbp3/Irf9/Trafd1/Cxcl9/Casp7/Irf1/Irf5/Xaf1/Cd274/Mx2/Il2rb/Ifi27/Tapbp/Nmi/Arid5b/Cd40/Samd9l/Trim21/Trim14
HALLMARK_ANDROGEN_RESPONSE	13	13/259	88/3460	0.0747772	Idi1/Hmgcs1/Lifr/Hmgcr/Insig1/Adrm1/Pgm3/Fads1/Uap1/Dnajb9/Arid5b/Acsl3/Dhcr24
HALLMARK_INTERFERON_ALPHA_RESPONSE	12	12/259	88/3460	0.145198	Trim12c/Gbp3/Irf9/Trafd1/Irf1/Mx2/Nub1/Ifi27/Nmi/Samd9l/Trim21/Trim14
HALLMARK_UNFOLDED_PROTEIN_RESPONSE	14	14/259	109/3460	0.145198	Igfbp1/Fus/Eif2ak3/Atf3/Herpud1/Calr/Hyou1/Hsp90b1/Dnajb9/Tspyl2/Edem1/Sec31a/Mtrex/Exosc10
HALLMARK_XENOBIOTIC_METABOLISM	20	20/259	185/3460	0.246276	Cyp17a1/F11/Papss2/Esr1/Igfbp1/Bphl/Mccc2/Cndp2/Casp6/Fmo3/Tmem97/Dcxr/Cyp4f14/Upb1/Slc6a12/Cyp2j6/Slc35b1/Abcd2/Fetub/Idh1
HALLMARK_FATTY_ACID_METABOLISM	16	16/259	143/3460	0.257008	Idi1/Nsdhl/Rdh11/Hmgcs1/Hsd17b7/Acat2/Bphl/Aadat/Hsph1/Hsd17b10/Acsl4/Gstz1/Cryz/Idh1/Dhcr24/Xist
HALLMARK_INFLAMMATORY_RESPONSE	14	14/259	124/3460	0.278414	Mxd1/Btg2/Cxcl9/Adrm1/Ldlr/Irf1/Ahr/Il2rb/Sema4d/Lck/Tapbp/Nmi/Klf6/Cd40
HALLMARK_HEDGEHOG_SIGNALING	4	4/259	25/3460	0.376442	Tle1/Hey1/Dpysl2/Ptch1
HALLMARK_KRAS_SIGNALING_DN	9	9/259	79/3460	0.416815	Btg2/Tent5c/Egf/Ypel1/P2ry4/Mx2/Camk1d/Gtf3c5/Tgm1
HALLMARK_ESTROGEN_RESPONSE_LATE	14	14/259	137/3460	0.416815	Fdft1/Dhcr7/Prlr/Pdcd4/Papss2/Zfp36/Scnn1a/Gale/Fabp5/Dcxr/Tfpi2/Bcl2/Fos/Cxcl12
HALLMARK_APOPTOSIS	14	14/259	140/3460	0.442939	Btg2/Pdcd4/Jun/Ebp/Casp6/Cflar/Atf3/Madd/Casp7/Irf1/Crebbp/Mmp2/Cd2/Timp2
HALLMARK_ALLOGRAFT_REJECTION	12	12/259	126/3460	0.571154	Ikbkb/Stat1/Cxcl9/Cd3g/Il2rb/Cd2/Zap70/Cxcl13/Lck/Tapbp/Cd40/Bcl3
HALLMARK_COAGULATION	11	11/259	114/3460	0.571154	F11/Ang/Rgn/P2ry1/Ctso/Tfpi2/Mst1/Mmp2/Dusp6/Pdgfb/Lrp1
HALLMARK_PEROXISOME	9	9/259	93/3460	0.607399	Idi1/Rdh11/Fdps/Fads1/Acsl4/Dlg4/Abcd2/Idh1/Dhcr24
HALLMARK_ESTROGEN_RESPONSE_EARLY	13	13/259	145/3460	0.643542	Fdft1/Dhcr7/Papss2/Slc19a2/Nav2/Scnn1a/Abat/Sybu/Retreg1/Bcl2/Fos/Cxcl12/Svil
HALLMARK_COMPLEMENT	13	13/259	149/3460	0.688047	Pcsk9/Ang/Casp7/Ctso/Adra2b/Irf1/Tfpi2/Brpf3/Dusp6/Pdgfb/Lrp1/Lck/Timp2
HALLMARK_GLYCOLYSIS	14	14/259	166/3460	0.707769	Nsdhl/Igfbp3/Ang/Nt5e/Gnpda1/Zfp292/Gmppb/Pfkfb1/Gale/Casp6/Lhpp/Gne/Idh1/Tgfbi
HALLMARK_UV_RESPONSE_UP	11	11/259	128/3460	0.707769	Btg2/Tfrc/Cxcl1/Dnajb1/Atf3/Irf1/Slc6a12/Fos/Dlg4/Nr4a1/Mgat1
HALLMARK_IL6_JAK_STAT3_SIGNALING	6	6/259	67/3460	0.726872	Jun/Stat1/Irf9/Cxcl9/Irf1/Cxcl13
HALLMARK_UV_RESPONSE_DN	10	10/259	122/3460	0.778722	Insig1/Ccn1/Snai2/Igfbp5/Grk5/Dusp1/Fbln5/Ldlr/Pik3r3/Nr1d2
[truncated: 479 more rows]

## Sheet: Fig3A-B
Alcohol versus control: liver						Alcohol versus control: muscle
[truncated: 3,513 more rows]

[truncated: 10 more sheets: Fig3C, Fig4A, Fig4B, Fig5A-B, Fig5C, Fig6A-B, Fig6C, Fig7A-B, Fig8, FigS1]
